# Supplementary material for: NU-IN: Nucleotide evolution and input module for the EvolSimulator genome simulation platform
Source: BMC Res Notes. 2010 Aug 2;3:217. doi: 10.1186/1756-0500-3-217 (PMC3161368; doi:10.1186/1756-0500-3-217)
Supplement: Additional file 1 — Example Parameters. A parameter text file used to run the NU-IN simulation program. [file 1756-0500-3-217-S1.TGZ]

Archive with 23 entries (19 files):
- NuIn_1.0.2
- NuIn_1.0.2/License.txt
- NuIn_1.0.2/README.txt
- NuIn_1.0.2/NuIn_Params_NoInput_Example.txt
- NuIn_1.0.2/NuIn_Params_InputFiles_Example.txt
- NuIn_1.0.2/NUIN_Manual_1.0.2.pdf
- NuIn_1.0.2/src
- NuIn_1.0.2/ParsingScripts
- NuIn_1.0.2/src/classHabitat.cpp
- NuIn_1.0.2/src/classHabitat.h
- NuIn_1.0.2/src/classSimGene.cpp
- NuIn_1.0.2/src/classSimGene.h
- NuIn_1.0.2/src/classSimGenome.cpp
- NuIn_1.0.2/src/classSimGenome.h
- NuIn_1.0.2/ParsingScripts/gbk_to_fasta.pl
- NuIn_1.0.2/ParsingScripts/get_families.pl
- NuIn_1.0.2/ParsingScripts/get_usefulness.pl
- NuIn_1.0.2/ParsingScripts/ExampleData
- NuIn_1.0.2/ParsingScripts/ExampleData/002_100.gbk
- NuIn_1.0.2/ParsingScripts/ExampleData/002_100.fasta
- NuIn_1.0.2/ParsingScripts/ExampleData/002_100.families
- NuIn_1.0.2/ParsingScripts/ExampleData/geneCounts.txt
- NuIn_1.0.2/ParsingScripts/ExampleData/002_100.usefulness
