# Supplementary material for: NU-IN: Nucleotide evolution and input module for the EvolSimulator genome simulation platform
Source: BMC Res Notes. 2010 Aug 2;3:217. doi: 10.1186/1756-0500-3-217 (PMC3161368; doi:10.1186/1756-0500-3-217)
Supplement: Additional file 1 — Example Parameters. A parameter text file used to run the NU-IN simulation program. [file 1756-0500-3-217-S1.TGZ › NuIn_1.0.2/README.txt]

README for NU-IN version 1.0.2
------------------------------------------------------------
---------------------------------
		------------------------------------------

NU-IN
Nucleotide Evolution and Input Module for EvolSimulator2.1.0


Citation for NU-IN:
Katrina M Dlugosch, Michael S Barker, and Loren H Rieseberg. NU-IN: Nucleotide evolution and input module for the EvolSimulator genome simulation platform. BMC Research Notes. In Press (as of 2010)
Available at: http://www.kdlugosch.net/software/
Be sure to cite EvolSimulator along with NU-IN!!!

Citation for EvolSimulator2.1.0 
Beiko, R.G. and Charlebois, R.L. (2007). A simulation test bed for hypotheses of genome evolution. Bioinformatics 23:825-831.
Available at: http://bioinformatics.org.au/evolsim/
---------------------------------
		------------------------------------------
------------------------------------------------------------


INSTALLATION
--------------------------
NU-IN is is an extension of the EvolSimulator 2.1.0 program, which must be downloaded first (http://bioinformatics.org.au/evolsim/).  Modified versions of six of the Evolsimulator source code files are provided in the src folder in the NU-IN download.  To implement NU-IN, simply copy the new source code files over the old and compile EvoSimulator as directed in its documentation.

NU-IN also provides some additional scripts in the parsing_scripts folder (see 'USAGE' section).  These are written in PERL (on a Linux platform) and require only that PERL be installed.

See the Manual PDF for more detail on usage of NU-IN.


LICENSE AND DISCLAIMER
------------------------------------------
NU-IN: Nucleotide Evolution and Input Module for EvolSimulator2.1.0
Copyright (C) 2010 Katrina M Dlugosch

This program is free software: you can redistribute it and/or modify it under the terms of the GNU General Public License as published by the Free Software Foundation, either version 3 of the License, or (at your option) any later version. 

This program is distributed in the hope that it will be useful, but WITHOUT ANY WARRANTY; without even the implied warranty of MERCHANTABILITY or FITNESS FOR A PARTICULAR PURPOSE.  See the GNU General Public License for more details, available as License.txt in your NU-IN download, and at <http://www.gnu.org/licenses/>.

At this time, this program is distributed without any guarantee of technical support.  For contact information and regular updates, see the NU-IN website <http://www.kdlugosch.net/software/>.
