# Supplementary material for: NU-IN: Nucleotide evolution and input module for the EvolSimulator genome simulation platform
Source: BMC Res Notes. 2010 Aug 2;3:217. doi: 10.1186/1756-0500-3-217 (PMC3161368; doi:10.1186/1756-0500-3-217)
Supplement: Additional file 1 — Example Parameters. A parameter text file used to run the NU-IN simulation program. [file 1756-0500-3-217-S1.TGZ › NuIn_1.0.2/NuIn_Params_NoInput_Example.txt]

numIterations(x>0)
	100
outInterval(x>0,_may_be_>numIterations)
	100
rateAndBiasAdjustFrequency(x>0)
	1
preferredMinNumLineages(x>0)
	2
maxNumLineages(x>=preferredMinNumLineages)
        2
speciationAndExtinctionProb(0.0<=x<1.0)
        0.0
speciationModel{0,1,2}
        0
selectionModel{0,1,2,3,4}
	0
numberOfHabitats(x>=1)
	2
numberOfHabitatNiches(x>=numberOfHabitats)
	3
numberOfHabitatSpaces(x>=maxNumLineages_&&_x>=numberOfHabitatNiches)
	3
probMigrationPerIter(0.0<=x<=1.0)
	0.0
paralogUsefulnessFactor(x>0.0)
	2.0
meanNumLGTperIteration(x>=0.0)
	0.0
exactPropGlobalReq(0.0<=x<=1.0)
	0.84
meanPropHabReq(0.0<=x<=1.0)
	0.10
meanPropNicheReq(0.0<=x<=1.0)
	0.05

minGenomeSize(x>0)
	250
maxGenomeSize(x>=minGenomeSize)
	400
initialTargetSize(minGenomeSize<=x<=maxGenomeSize)
	300
sizeAdjFactor(x>=0.0)
	10
targetSizeDriftFactor(x>=0.0)
	1

duplicabilityDriftFactor(0.0<=x<=1.0)
        0.01
inertiaDriftFactor(0.0<=x<=1.0)
        0.010
resistanceAdjFactor(0.0<=x<=1.0)
        0.10
selectiveDriftFactor(0.0<=x<=1.0)
        1.0
selectiveDriftBias(0.0<=x<=1.0)
        0.0
maxInitialSelectivePressure(0.0<x<=1.0)
        0.8
goodMutationProb(0.0<=x<=1.0)
        0.01
mutationRateDriftFactor(0.0<=x<=1.0)
        0.0
minMutationRate(0.0<x<1.0)
        0.00001
maxMutationRate(minMutationRate<=x<1.0)
        0.00001
mutationRate(0.0<x<1.0)
        0.00001
transitionProbDriftFactor(0.0<=x<=1.0)
        0.0
minTransitionProb(0.0<x<1.0)
        0.55
maxTransitionProb(minTransitionProb<=x<1.0)
        0.55
transitionProb(0.0<x<1.0)
        0.55
gcBiasDriftFactor(0.0<=x<=1.0)
        0.0
minGCbias(0.0<x<1.0)
        0.5
maxGCbias(minGCbias<=x<1.0)
        0.5
gcBias(0.0<x<1.0)
        0.5
purineBiasDriftFactor(0.0<=x<=1.0)
        0.0
minPurineBias(0.0<x<1.0)
        0.4
maxPurineBias(minPurineBias<=x<1.0)
        0.4
purineBias(0.0<x<1.0)
        0.4

randomLGTProb(0.0<=x<=1.0)
        0.0
divergenceLGTProb(0.0<=x<=1.0)
        0.0
geneCompLGTProb(0.0<=x<=1.0)
        0.0
gcLGTProb(0.0<=x<=1.0)
        0.0
habitatLGTProb(0.0<=x<=1.0)
	0.0

divergenceFactor(x>0.0,_normally_x<=numIterations)
        10
geneCompSimilarityFactor(0.0<=x<1.0)
        0.0
gcSimilarityFactor(0.0<x<=1.0)
        0.9
orthologReplacementProbability(0.0<=x<=1.0)
	1.0
lgtReceptivityDriftFactor(0.0<=x<=1.0)
	0.0
lgtMinReceptivity(0.0<=x<=1.0)
	0.0
lgtMaxReceptivity(lgtMinReceptivity<=x<=1.0)
	0.0
lgtReceptivity(0<=x<=1.0)
	0.0

minGeneSize(x>0)
        300
maxGeneSize(x>=minGeneSize)
        2500
substitutionMatrix(list_of_400_positive_values_<=2.0,_ACDEFGHIKLMNPQRSTVWY_x_ACDEFGHIKLMNPQRSTVWY)
1 0.363425 0.2429135 0.3974245 0.2704675 0.378156 0.3812555 0.2857665 0.412286 0.3279015 0.4529485 0.414896 0.348274 0.409428 0.3767375 0.4367505 0.3569055 0.3540335 0.1138405 0.344012 
0.363425 1 0.197109 0.3008945 0.262797 0.2771685 0.294551 0.2355815 0.2916375 0.3568205 0.2580855 0.171895 0.273104 0.3832435 0.2654465 0.3154925 0.222826 0.2358115 0.137985 0.2452805 
0.2429135 0.197109 1 0.438854 0.161354 0.226138 0.2193905 0.162814 0.336758 0.174034 0.3182185 0.2043105 0.2373055 0.1654155 0.1881185 0.294476 0.2175715 0.2010395 0.143049705 0.1573785 
0.3974245 0.3008945 0.438854 1 0.202114 0.3064745 0.349502 0.3235515 0.297163 0.2596405 0.2530965 0.257464 0.280768 0.390002 0.2643435 0.34913 0.251895 0.2716915 0.104758 0.261933 
0.2704675 0.262797 0.161354 0.202114 1 0.131211 0.282584 0.2564475 0.2221495 0.316011 0.292808 0.17321 0.2255975 0.299219 0.167551 0.2427935 0.2649815 0.2485675 0.298145 0.3461955 
0.378156 0.2771685 0.226138 0.3064745 0.131211 1 0.3024825 0.1348575 0.3558 0.1973185 0.2073175 0.3004505 0.272072 0.3392115 0.2142165 0.361073 0.259424 0.2382155 0.1675105 0.27294 
0.3812555 0.294551 0.2193905 0.349502 0.282584 0.3024825 1 0.2127815 0.347148 0.3263415 0.2968625 0.236093 0.294854 0.348339 0.26906 0.359427 0.2255325 0.2539865 0.155829 0.228534 
0.2857665 0.2355815 0.162814 0.3235515 0.2564475 0.1348575 0.2127815 1 0.3060385 0.359314 0.44542 0.1778245 0.1748725 0.328749 0.131253 0.2329945 0.195702 0.5154595 0.145136236 0.299134093 
0.412286 0.2916375 0.336758 0.297163 0.2221495 0.3558 0.347148 0.3060385 1 0.23587 0.27442 0.3202345 0.241569 0.3973015 0.3731685 0.325663 0.365982 0.3417205 0.136228 0.256815 
0.3279015 0.3568205 0.174034 0.2596405 0.316011 0.1973185 0.3263415 0.359314 0.23587 1 0.440331 0.197226 0.2019915 0.3203305 0.213586 0.253702 0.217634 0.3038175 0.1647435 0.3289205 
0.4529485 0.2580855 0.3182185 0.2530965 0.292808 0.2073175 0.2968625 0.44542 0.27442 0.440331 1 0.389581 0.1712285 0.448895 0.090079 0.3370915 0.2064795 0.457996 0.371572 0.3501045 
0.414896 0.171895 0.2043105 0.257464 0.17321 0.3004505 0.236093 0.1778245 0.3202345 0.197226 0.389581 1 0.313209 0.318302 0.159565 0.372627 0.2843305 0.170372 0.1598396945 0.1895605 
0.348274 0.273104 0.2373055 0.280768 0.2255975 0.272072 0.294854 0.1748725 0.241569 0.2019915 0.1712285 0.313209 1 0.297791 0.199725 0.320312 0.224988 0.3107405 0.1853755 0.246005 
0.409428 0.3832435 0.1654155 0.390002 0.299219 0.3392115 0.348339 0.328749 0.3973015 0.3203305 0.448895 0.318302 0.297791 1 0.327186 0.3974595 0.3343725 0.4415935 0.1098255 0.364599 
0.3767375 0.2654465 0.1881185 0.2643435 0.167551 0.2142165 0.26906 0.131253 0.3731685 0.213586 0.090079 0.159565 0.199725 0.327186 1 0.3163535 0.2490915 0.189385 0.082695 0.3060575 
0.4367505 0.3154925 0.294476 0.34913 0.2427935 0.361073 0.359427 0.2329945 0.325663 0.253702 0.3370915 0.372627 0.320312 0.3974595 0.3163535 1 0.4444235 0.3419925 0.1260565 0.2334605 
0.3569055 0.222826 0.2175715 0.251895 0.2649815 0.259424 0.2255325 0.195702 0.365982 0.217634 0.2064795 0.2843305 0.224988 0.3343725 0.2490915 0.4444235 1 0.379957 0.041298 0.2675230035 
0.3540335 0.2358115 0.2010395 0.2716915 0.2485675 0.2382155 0.2539865 0.5154595 0.3417205 0.3038175 0.457996 0.170372 0.3107405 0.4415935 0.189385 0.3419925 0.379957 1 0.1977675 0.245174812 
0.1138405 0.137985 0.143049705 0.104758 0.298145 0.1675105 0.155829 0.145136236 0.136228 0.1647435 0.371572 0.1598396945 0.1853755 0.1098255 0.082695 0.1260565 0.041298 0.1977675 1 0.2920965 
0.344012 0.2452805 0.1573785 0.261933 0.3461955 0.27294 0.228534 0.299134093 0.256815 0.3289205 0.3501045 0.1895605 0.246005 0.364599 0.3060575 0.2334605 0.2675230035 0.245174812 0.2920965 1 
numAuxiliaryMatrices(x>0)
        10
auxMatrixScaleFactor(x>=1.0)
        1.1
fileName_of_gene_DNA_sequences_in_FASTA_format
	none
filename_of_family_IDs_for_each_sequence
	none
filename_of_usefulness_values_for_each_sequence
	none
numProteinTypes(x=0_then_fnaFileName,or,x>0_then_that_many_numOfProteinType_+_set_of_frequencies)
        1
numOfProteinType[i]_(x>0,_sum_of_numOfProteinType[i=1_to_i=numProteinTypes]_>=minGenomeSize_and_<=maxGenomeSize)
        300
freqOf_ACDEFGHIKLMNPQRSTVWY(list_of_20_positive_values_whose_sum_is_1.0)
0.0866279 0.0193078 0.0570451 0.0580589 0.0384319 0.0832518 0.0244313 0.048466 0.0620286 0.086209 0.0195027 0.0390894 0.0457631 0.0367281 0.043972 0.0695179 0.0610127 0.0708956 0.0143859 0.0352742
