# Supplementary material for: NU-IN: Nucleotide evolution and input module for the EvolSimulator genome simulation platform
Source: BMC Res Notes. 2010 Aug 2;3:217. doi: 10.1186/1756-0500-3-217 (PMC3161368; doi:10.1186/1756-0500-3-217)
Supplement: Additional file 1 — Example Parameters. A parameter text file used to run the NU-IN simulation program. [file 1756-0500-3-217-S1.TGZ › NuIn_1.0.2/src/classHabitat.cpp]

// Evolutionary simulator
// classHabitat.cpp
// Version 2005.10.11
// � 2005, NeuroGadgets Inc.
// Author: Robert L. Charlebois

#include "classHabitat.h"
#include <algorithm>
#include <cassert>
#include <cmath>
#include <fstream>
#include <functional>
#include <numeric>

Habitat::Habitat(RndGen2& gen2, int numHab, int numHabNiches, int numHabSpaces) :
	habitatNiches_(numHab, 1), // One space in each habitat, minimum
	habitatOccupancy_(numHab),
	maxOccupancy_(numHab),
	habitatRequired_(numHab),
	nicheRequired_(numHab)
{
	int h;
	if (numHab == 1) {
		habitatNiches_.front() = numHabNiches;
	} else {
		const int extraNum = numHabNiches - numHab; // to be placed randomly
		for (h = 0; h < extraNum; ++h) {
			++habitatNiches_[int(gen2() * numHab)]; // Poisson
		}
	}
	for (h = 0; h < numHab; ++h) {
		habitatOccupancy_[h].resize(habitatNiches_[h], 0);
		maxOccupancy_[h].resize(habitatNiches_[h], 1); // one space in each niche, minimum
		nicheRequired_[h].resize(habitatNiches_[h]);
	}
	if (numHabSpaces > numHabNiches) {
		const int extraSpaces = numHabSpaces - numHabNiches;
		std::vector<int> exsp(numHabNiches, 0);
		for (h = 0; h < extraSpaces; ++h) {
			++exsp[int(gen2() * numHabNiches)]; // Poisson
		}
		int n, x = 0;
		for (h = 0; h < numHab; ++h) {
			for (n = 0; n < habitatNiches_[h]; ++n, ++x) {
				maxOccupancy_[h][n] += exsp[x];
			}
		}
	}
}

void Habitat::setUpNicheRequirements(RndGen2& gen2, uint32_t numGeneFamilies,	
	double exactPropGlobalReq, double meanPropHabReq, double meanPropNicheReq)
{
	const std::size_t numGlobalReq = std::size_t(exactPropGlobalReq * numGeneFamilies + 0.5);
	while (globalRequired_.size() != numGlobalReq) {
		globalRequired_.insert(uint32_t(gen2() * numGeneFamilies) + 1UL); // codes start at 1
	} // specification of exact number of globally required genes
	
	const std::size_t numHab = numHabitats();
	std::size_t h;
	uint32_t g;
	int n;
	for (h = 0; h < numHab; ++h) {
		habitatRequired_[h] = globalRequired_;
		if (meanPropHabReq > 0.0) { // since 0.0 could be a common choice
			for (g = 1UL; g <= numGeneFamilies; ++g) {
				if (gen2() < meanPropHabReq) habitatRequired_[h].insert(g); // Poisson
			}
		}
		for (n = 0; n < habitatNiches_[h]; ++n) {
			nicheRequired_[h][n] = habitatRequired_[h];
			if (meanPropNicheReq > 0.0) { // since 0.0 could be a common choice
				for (g = 1UL; g <= numGeneFamilies; ++g) {
					if (gen2() < meanPropNicheReq) nicheRequired_[h][n].insert(g); // Poisson
				}
			}
		}
	}
}

void Habitat::textWrite(std::ofstream& outFile)
{
	const std::size_t uSize = usefulness_.size();
	std::vector<std::pair<int, uint32_t> > g(uSize);
	std::size_t i = 0UL;
	std::map<uint32_t, UsefulnessData>::const_iterator mIt, mItEnd = usefulness_.end();
	for (mIt = usefulness_.begin(); mIt != mItEnd; ++mIt, ++i) {
		g[i] = std::pair<int, uint32_t>(mIt->second.count, mIt->first);
	}
	std::sort(g.begin(), g.end(), std::greater<std::pair<int, uint32_t> >());
	outFile << "Genes, sorted in decreasing order of prevalence:\n";
	for (i = 0UL; i < uSize; ++i) {
		outFile << "Gene " << g[i].second << ": " << g[i].first;
		// Print out habitat and niche information
		outFile << "\tG: " << usefulness_[g[i].second].global;
		for (int habIter = 0; habIter < nicheRequired_.size(); ++habIter) {
			outFile << "\tH" << habIter << ": " << usefulness_[g[i].second].habitat[habIter];
                	for (int nicheIter = 0; nicheIter < nicheRequired_[habIter].size(); ++nicheIter) {
                        	outFile << "\tH" << habIter << "/N" << nicheIter << ": ";
				outFile << usefulness_[g[i].second].niche[habIter][nicheIter];
                        }
                }
                outFile << "\n";
        }

	outFile << "Essential genes in each combination of habitat and niche:\n";
	for (int habIter = 0; habIter < nicheRequired_.size(); ++habIter) {
		for (int nicheIter = 0; nicheIter < nicheRequired_[habIter].size(); ++nicheIter) {
			outFile << habIter << "/" << nicheIter;
			std::set<uint32_t>::const_iterator ReqIter;
			for (ReqIter = nicheRequired_[habIter][nicheIter].begin(); ReqIter != nicheRequired_[habIter][nicheIter].end(); ++ReqIter) {
				outFile << "\t" << *ReqIter;
			}
		}
		outFile << "\n";
	}
}

float Habitat::geneUsefulnessInNiche(uint32_t geneID, int habitat, int niche) const
{
	std::map<uint32_t, UsefulnessData>::const_iterator mIt = usefulness_.find(geneID);
	assert(mIt != usefulness_.end());
	const UsefulnessData& u = mIt->second;
	return std::max(std::max(u.global, u.habitat.at(habitat)), u.niche.at(habitat).at(niche));
}

//This function not original to EvoSim2.1.0
void Habitat::reassignGeneUsefulness(uint32_t geneID, float globalValue, float habitatValue, float nicheValue) 
{
	UsefulnessData& u = usefulness_[geneID];
	u.global = globalValue;
	const std::size_t numHab = habitatNiches_.size();
	int j;
	for (std::size_t i = 0UL; i < numHab; ++i) {
		u.habitat[i] = habitatValue;
		for (j = 0; j < habitatNiches_[i]; ++j) {
			u.niche[0UL][j] = nicheValue;
		}
	}
}


void Habitat::generateGeneUsefulness(RndGen2& gen2, uint32_t geneID, double expDecayFactor)
{
	UsefulnessData& u = usefulness_[geneID];
	assert(u.habitat.empty() && u.niche.empty());
	u.count = 0;
	const std::size_t numHab = habitatNiches_.size();
	u.habitat.resize(numHab);
	u.niche.resize(numHab);
	float r = -gen2();
	u.global = std::exp(r * expDecayFactor * 3.0); // policy
	int j;
	for (std::size_t i = 0UL; i < numHab; ++i) {
		r = -gen2();
		u.habitat[i] = std::exp(r * expDecayFactor * 2.0); // policy
		u.niche[i].resize(habitatNiches_[i]);
		for (j = 0; j < habitatNiches_[i]; ++j) {
			r = -gen2();
			u.niche[i][j] = std::exp(r * expDecayFactor); // policy
		}
	}
}

void Habitat::adjustGeneUsageCount(uint32_t geneID, int upOrDown)
{ // Call this whenever there is a speciation or extinction, or gene gain and loss
	std::map<uint32_t, UsefulnessData>::iterator mIt = usefulness_.find(geneID);
	assert(mIt != usefulness_.end());
	if ((mIt->second.count += upOrDown) == 0) {
		usefulness_.erase(mIt); // The gene is forever lost
	}
}

void Habitat::vacateNiche(int habitat, int niche)
{
	assert(habitatOccupancy_.at(habitat).at(niche) > 0);
	--habitatOccupancy_[habitat][niche];
}

void Habitat::occupyNiche(int habitat, int niche)
{
	++habitatOccupancy_[habitat][niche];
}
