# Supplementary material for: NU-IN: Nucleotide evolution and input module for the EvolSimulator genome simulation platform
Source: BMC Res Notes. 2010 Aug 2;3:217. doi: 10.1186/1756-0500-3-217 (PMC3161368; doi:10.1186/1756-0500-3-217)
Supplement: Additional file 1 — Example Parameters. A parameter text file used to run the NU-IN simulation program. [file 1756-0500-3-217-S1.TGZ › NuIn_1.0.2/src/classHabitat.h]

// Evolutionary simulator
// classHabitat.h
// Version 2005.05.15
// � 2005, NeuroGadgets Inc.
// Author: Robert L. Charlebois

#ifndef CLASS_HABITAT_H
#define CLASS_HABITAT_H

#include "projectConfig.h"
#include "projectTypes.h"
#include <iosfwd>
#include <map>
#include <set>
#include <vector>

class Habitat {
private:
	struct UsefulnessData {
		int count; // primarily to decide when to delete a usefulness item, in order to save space
		float global;
		std::vector<float> habitat;
		std::vector<std::vector<float> > niche;
	};

	std::vector<int> habitatNiches_;
	std::vector<std::vector<int> > habitatOccupancy_; // available if < maxOccupancy_
	std::vector<std::vector<int> > maxOccupancy_;
	
	// Computed in the constructor, for each gene family:
	std::set<uint32_t> globalRequired_; // SimGene::geneFamilyID() that are required in all habitats
	std::vector<std::set<uint32_t> > habitatRequired_;
		// geneFamilyID required in each habitat, including global requirements
	std::vector<std::vector<std::set<uint32_t> > > nicheRequired_;
		// geneFamilyID required in each niche, including global and habitat requirements
	
	// Dynamic, as each gene is created:
	std::map<uint32_t, UsefulnessData> usefulness_;
public:
	Habitat(RndGen2& gen2, int numHab, int numHabNiches, int numHabSpaces);
	~Habitat() { }
	void setUpNicheRequirements(RndGen2& gen2, uint32_t numGeneFamilies,	
		double exactPropGlobalReq, double meanPropHabReq, double meanPropNicheReq);
		// This MUST be called as soon as numGeneFamilies is known
	
	int numNiches(int which) const { return habitatNiches_.at(which); }
	int numHabitats() const { return int(habitatNiches_.size()); }
	bool geneIsDispensable(uint32_t familyID, int habitat, int niche) const {
		return (nicheRequired_.at(habitat).at(niche).find(familyID) == nicheRequired_[habitat][niche].end());
	}
	const std::set<uint32_t>& genesRequiredForNiche(int habitat, int niche) const {
		return nicheRequired_.at(habitat).at(niche);
	}
	bool isNicheAvailable(int habitat, int niche) const {
		return (habitatOccupancy_.at(habitat).at(niche) < maxOccupancy_.at(habitat).at(niche));
	}
	
	void textWrite(std::ofstream& outFile);
	void generateGeneUsefulness(RndGen2& gen2, uint32_t geneID, double expDecayFactor);
	void reassignGeneUsefulness(uint32_t geneID, float globalValue, float habitatValue, float nicheValue); //not original to EvoSim2.1.0
	float geneUsefulnessInNiche(uint32_t geneID, int habitat, int niche) const;
	void adjustGeneUsageCount(uint32_t geneID, int upOrDown);
	void vacateNiche(int habitat, int niche);
	void occupyNiche(int habitat, int niche);
};

#endif
