# Supplementary material for: NU-IN: Nucleotide evolution and input module for the EvolSimulator genome simulation platform
Source: BMC Res Notes. 2010 Aug 2;3:217. doi: 10.1186/1756-0500-3-217 (PMC3161368; doi:10.1186/1756-0500-3-217)
Supplement: Additional file 1 — Example Parameters. A parameter text file used to run the NU-IN simulation program. [file 1756-0500-3-217-S1.TGZ › NuIn_1.0.2/src/classSimGene.cpp]

// Evolutionary simulator
// classSimGene.cpp
// Version 2005.10.11
// � 2004-2005, NeuroGadgets Inc.
// Author: Robert L. Charlebois

#include "classSimGene.h"
#include "classSimGenome.h"
#include "numToString.h"
#include <algorithm>
#include <cassert>
#include <fstream>

static const char aminoAcid[64] = {
	'K', 'N', 'K', 'N', 'T', 'T', 'T', 'T', 'R', 'S', 'R', 'S', 'I', 'I', 'M', 'I',
	'Q', 'H', 'Q', 'H', 'P', 'P', 'P', 'P', 'R', 'R', 'R', 'R', 'L', 'L', 'L', 'L',
	'E', 'D', 'E', 'D', 'A', 'A', 'A', 'A', 'G', 'G', 'G', 'G', 'V', 'V', 'V', 'V',
	'*', 'Y', '*', 'Y', 'S', 'S', 'S', 'S', '*', 'C', 'W', 'C', 'L', 'F', 'L', 'F'
};
		
static const int aminoAcidIndex[25] = {
	0, -1, 1, 2, 3, 4, 5, 6, 7, -1, 8, 9, 10, 11,
	-1, 12, 13, 14, 15, 16, -1, 17, 18, -1, 19
}; // ACDEFGHIKLMNPQRSTVWY

static const char baseNuke[4] = { 'a', 'c', 'g', 't' };

inline char decodeNukes(uint8_t nukeCode) { return baseNuke[nukeCode]; }

SimGene::SimGene(RndGen2& gen2, uint32_t itsGeneCode, const std::vector<double>& cumulAAfreq,
	const std::vector<std::vector<uint> >& codons, int maxGeneSize, int minGeneSize,
	double maxInitialSelectivePressure, float resistanceAdjFactor) :
	myName_(1, std::pair<uint32_t, SimTime>(itsGeneCode, 0)),
	myDuplicability_(gen2()),
	myInertia_(0.0),  // In EvoSim 2.1.0 this was "myInertia_(gen2())," but Intertia has been eliminated here.
	mySelectivePressure_(maxInitialSelectivePressure),  // In EvoSim 2.1.0 this was "mySelectivePressure_(gen2() * maxInitialSelectivePressure)," but here selective pressure for a new gene always starts at the maxInitialSelectivePressure input parameter. 
	gcNeedsRetabulating_(true),
	aaSeqNeedsRetranslating_(true)
{
	assert(cumulAAfreq.size() == 20UL && codons.size() == 21UL);
	assert(maxGeneSize >= minGeneSize);
	// Generate a plausible DNA sequence:
	const int itsAAsize = int(gen2() * (maxGeneSize - minGeneSize)) + minGeneSize;
	myDNAsequence_.reserve(itsAAsize * 3);
	myDNAsequence_.push_back(0);
	myDNAsequence_.push_back(3);
	myDNAsequence_.push_back(2); // atg
	myResistance_.reserve(itsAAsize);
	myResistance_.push_back(float(gen2()));
	auxIdx_.reserve(itsAAsize);
	auxIdx_.push_back(0U);
	bestAA_.reserve(itsAAsize);
	bestAA_.push_back(10U); // M
	const uint16_t numAuxArrays = SimGenome::numAuxMatrices();
	double r;
	int aa;
	uint codon;
	for (int i = 1; i < itsAAsize; ++i) {
		r = gen2();
		for (aa = 0; aa < 20; ++aa) {
			if (r < cumulAAfreq[aa]) break;
		}
		assert(aa != 20);
		// Select a random codon representing amino acid aa:
		codon = codons[aa][std::size_t(gen2() * codons[aa].size())];
		assert(codon < 64U && codon != 48U && codon != 50U && codon != 56U);
		myDNAsequence_.push_back(uint8_t(codon >> 4)); // coded representation
		myDNAsequence_.push_back(uint8_t((codon >> 2) & 3));
		myDNAsequence_.push_back(uint8_t(codon & 3));
//		myResistance_.push_back(std::max(std::min(myResistance_.back() +
//			float((2.0 * gen2() - 1.0)) * resistanceAdjFactor, 1.0F), 0.0F));
		myResistance_.push_back(resistanceAdjFactor * gen2() + (1 - resistanceAdjFactor) * myResistance_.back());
		auxIdx_.push_back(uint16_t(gen2() * numAuxArrays));
		bestAA_.push_back(aa);
	}
	assert((myDNAsequence_.size() % 3UL) == 0UL);
}

SimGene::SimGene(RndGen2& gen2, uint32_t itsGeneCode, const std::vector<uint8_t>& codedDNAseq,
	double maxInitialSelectivePressure, float resistanceAdjFactor) :
	myName_(1, std::pair<uint32_t, SimTime>(itsGeneCode, 0)),
	myDNAsequence_(codedDNAseq),
	myDuplicability_(gen2()),
	myInertia_(0.0), // In EvoSim 2.1.0 this was "myInertia_(gen2())," but Intertia has been eliminated here.
	mySelectivePressure_(maxInitialSelectivePressure),  // In EvoSim 2.1.0 this was "mySelectivePressure_(gen2() * maxInitialSelectivePressure)," but here selective pressure for a new gene always starts at the maxInitialSelectivePressure input parameter. 
	gcNeedsRetabulating_(true),
	aaSeqNeedsRetranslating_(true)
{
	assert((myDNAsequence_.size() % 3UL) == 0UL);
	const int itsAAsize = myDNAsequence_.size() / 3UL;
	myResistance_.reserve(itsAAsize);
	myResistance_.push_back(float(gen2()));
	auxIdx_.reserve(itsAAsize);
	auxIdx_.push_back(0U);
	bestAA_.reserve(itsAAsize);
	bestAA_.push_back(10U); // M
	const uint16_t numAuxArrays = SimGenome::numAuxMatrices();
	int i3;
	uint codon;
	for (int i = 1; i < itsAAsize; ++i) {
		i3 = i * 3;
		codon = myDNAsequence_[i3] * 16U + myDNAsequence_[i3 + 1] * 4U + myDNAsequence_[i3 + 2];
		assert(codon < 64U && codon != 48U && codon != 50U && codon != 56U);
		myResistance_.push_back(std::max(std::min(myResistance_.back() +
			float((2.0 * gen2() - 1.0)) * resistanceAdjFactor, 1.0F), 0.0F));
		auxIdx_.push_back(uint16_t(gen2() * numAuxArrays));
		bestAA_.push_back(aminoAcidIndex[aminoAcid[codon] - 'A']);
	}
}

uint32_t SimGene::writeGBKrecord(std::ofstream& twrtr, uint32_t startPos, uint32_t genomeIdx,
	uint32_t geneIdx, uint32_t baseGI)
{
	const uint32_t endPos = startPos + myDNAsequence_.size() - 1UL;
	const std::string stringName(nameAsString());
	const std::string productName(historyAsString());
	twrtr << "     gene            " << startPos << ".." << endPos << '\n';
	twrtr << "                     /gene=\"" << stringName << "\"\n";
	twrtr << "                     /locus_tag=\"" << genomeIdx << '_' << geneIdx << "\"\n";
	twrtr << "     CDS             " << startPos << ".." << endPos << '\n';
	twrtr << "                     /gene=\"" << stringName << "\"\n";
	twrtr << "                     /locus_tag=\"" << genomeIdx << '_' << geneIdx << "\"\n";
	twrtr << "                     /note=\"duplicability=" << myDuplicability_ << ", inertia=" <<
		myInertia_ << ", selectivePressure=" << mySelectivePressure_ << "\"\n";
	twrtr << "                     /codon_start=1\n";
	twrtr << "                     /transl_table=11\n";
	twrtr << "                     /product=\"" << productName << "\"\n";
	twrtr << "                     /db_xref=\"GI:" << baseGI + geneIdx << "\"\n";
	twrtr << "                     /translation=\"" << itsAAsequence(14, 21) << "\"\n";
	return endPos + 1UL;
}

void SimGene::writeFAArecord(std::ofstream& twrtr, uint32_t genomeIdx, uint32_t gi)
{
	twrtr << ">gi|" << gi << "|gb|RLC" << gi << ".1| " << nameAsString() <<
		" [Artificial genome" << genomeIdx << "]\n" << itsAAsequence(0, 0) << '\n';
}

std::string SimGene::nameAsString()
{
	std::ostringstream ost;
	std::vector<std::pair<uint32_t, SimTime> >::iterator u;
	for (u = myName_.begin(); u != myName_.end(); ++u) {
		ost << ((u == myName_.begin()) ? "(" : ".(");
		ost << u->first << '_' << u->second << ')';
	}
	return ost.str();
}

std::string SimGene::historyAsString()
{
	std::ostringstream ost;
	std::vector<HistoryData>::iterator h;
	for (h = myPathHistory_.begin(); h != myPathHistory_.end(); ++h) {
		ost << ((h == myPathHistory_.begin()) ? "(" : ".(");
		ost << h->get<0>() << '_' << h->get<1>() << '_' << (h->get<2>() ? "L)" : "S)");
	}
	return ost.str();
}

void SimGene::evolveSequence(RndGen2& gen2, SimGenome* myGenome)
{
	// NOTE: In EvoSim 2.1.0 this subroutine would only update the nucleotide sequence for a given residue if mutation(s) (evaluated across all three positions at once) resulted in a coding change that was premitted by selection.  This limited synonymous subsitutions to only those embedded within a successful coding change.  Here synonymous changes are always allowed/recorded; they are effectively neutral.

	itsAAsequence(); // Make sure the sequence translation is up to date.
	const std::size_t seqSize = myDNAsequence_.size();
	int aaIdx, a = 1;
	uint8_t first, second, third;
	char residue;
	bool sufferedMutation = false;
	for (std::size_t n = 3UL; n < seqSize; n += 3UL, ++a) { // start codon is inviolate
		bool changed = false;
		bool synchange = false;

		first = myDNAsequence_[n];
		second = myDNAsequence_[n + 1UL];
		third = myDNAsequence_[n + 2UL];
		
		if (gen2() > myInertia_) { first = myGenome->mutateNucleotide(gen2, myDNAsequence_[n]); changed = true; } 
		if (gen2() > myInertia_) { second = myGenome->mutateNucleotide(gen2, myDNAsequence_[n + 1UL]); changed = true; }
		if (gen2() > myInertia_) { third = myGenome->mutateNucleotide(gen2, myDNAsequence_[n + 2UL]); changed = true; }  // Note that Inertia is always zero in this version, unlike in EcoSim 2.1.0.  Mutation may still fail to happen, according to the mutation rate as evaluated in myGenome->mutateNucleotide().

		if (changed) {
			residue = aminoAcid[first * 16U + second * 4U + third];
			aaIdx = aminoAcidIndex[residue - 'A'];
			if (residue != myAAsequence_[a] && residue != '*') { // The residue codes for a new AA, but not a stop codon.
				assert(residue >= 'A' && residue <= 'Y');
				aaIdx = aminoAcidIndex[residue - 'A'];
				assert(aaIdx >= 0);
				float mp = SimGenome::mutationProb(gen2, aaIdx, bestAA_[a], auxIdx_[a]);
				float q = (myResistance_[a] <= 0.5) ? mySelectivePressure_ : (1 - mySelectivePressure_);
				float rs = mySelectivePressure_ + pow(0.5 - myResistance_[a],2.0) * q; 
				if (rs < mp) {
					myDNAsequence_[n] = first;
					myDNAsequence_[n + 1UL] = second;
					myDNAsequence_[n + 2UL] = third;
					if (gen2() < myGenome->goodMutationProb()) {
						bestAA_[a] = aaIdx;
					} // this mutation is selectively advantageous
					// ** Consider affecting another site's myResistance_ or bestAA_ values,
					// simulating coordinated effects, or repercussions, of this mutation **
					sufferedMutation = true;
				}
			} 
			if (residue == myAAsequence_[a]) {  // The residue does not code for a new AA.
				if (myDNAsequence_[n] != first) { myDNAsequence_[n] = first;  synchange = true; }
				if (myDNAsequence_[n + 1UL] != second) { myDNAsequence_[n + 1UL] = second;  synchange = true; }
				if (myDNAsequence_[n + 2UL] != third) { myDNAsequence_[n + 2UL] = third;  synchange = true; }
				if (synchange) { gcNeedsRetabulating_ = true; }
			}
		} 
	}
	if (sufferedMutation) {
		aaSeqNeedsRetranslating_ = true;
		gcNeedsRetabulating_ = true;
	}
}

void SimGene::evolveRates(RndGen2& gen2, double dupDriftFactor,
	double inertDriftFactor, double selectiveDriftFactor, double selectiveDriftBias)
{
	myDuplicability_ = std::min(std::max(myDuplicability_ +
		(2.0 * gen2() - 1.0) * dupDriftFactor, 0.0), 1.0);
	myInertia_ = 0.0; // In EvoSim 2.1.0 this was "myInertia_ = std::min(std::max(myInertia_ + (2.0 * gen2() - 1.0) * inertDriftFactor, 0.0), 1.0);" but Inertia has been made invariate here and inertDriftFactor is now an obsolete parameter.
	mySelectivePressure_ = std::min(std::max(mySelectivePressure_ +
		(2.0 * gen2() - selectiveDriftBias) * selectiveDriftFactor, 0.0), 1.0);
}

void SimGene::translateSeq()
{
	const std::size_t numNukes = myDNAsequence_.size();
	assert(numNukes > 0UL && (numNukes % 3UL) == 0UL);
	myAAsequence_ = "M"; // It always starts with M...
	uint code;
	for (std::size_t i = 3UL; i < numNukes; i += 3UL) {
		code = myDNAsequence_[i] * 16U + myDNAsequence_[i + 1] * 4U + myDNAsequence_[i + 2];
		myAAsequence_ += (code < 64U) ? aminoAcid[code] : 'X';
	}
}

const std::string SimGene::itsDNAsequence() const
{
	// Convert the coded representation into a,c,g,t:
	std::string theDNAsequence;
	theDNAsequence.reserve(myDNAsequence_.size());
	std::transform(myDNAsequence_.begin(), myDNAsequence_.end(),
		std::back_inserter(theDNAsequence), decodeNukes);
	return theDNAsequence;
}

std::size_t SimGene::itsGCcount()
{
	if (gcNeedsRetabulating_) {
		gcCount_ = std::count(myDNAsequence_.begin(), myDNAsequence_.end(), uint8_t(2)) +
			std::count(myDNAsequence_.begin(), myDNAsequence_.end(), uint8_t(1));
		gcNeedsRetabulating_ = false;
	}
	return gcCount_;	
}

const std::string& SimGene::itsAAsequence()
{
	if (aaSeqNeedsRetranslating_) {
		// Translate the DNA sequence:
		translateSeq(); // Don't inline that here; want itsAAsequence() footprint to be small
		aaSeqNeedsRetranslating_ = false;
	}
	return myAAsequence_;
}

const std::string SimGene::itsAAsequence(int a, int b)
{ // formatted version
	itsAAsequence(); // updates it, if necessary
	std::string answer;
	std::string::const_iterator s = myAAsequence_.begin(), sEnd = myAAsequence_.end();
	int firstLineLen = 60 - a;
	int j, i = 0;
	while (s != sEnd && i < firstLineLen) {
		answer += *s++;
		++i;
	}
	if (s != sEnd) {
		answer += '\n';
		for (j = 0; j < b; ++j) answer += ' ';
	}
	i = 0;
	while (s != sEnd) {
		answer += *s++;
		if ((++i) % 60 == 0) {
			answer += '\n';
			for (j = 0; j < b; ++j) answer += ' ';
		}
	}
	return answer;
}

void SimGene::computeRatesForParalog(RndGen2& gen2, const SimGene& itsParent, double maxInitSelPress)
{
	// The new paralog may represent redundancy, or a new and useful function.
	// Duplicability shouldn't be duplicated; could result in runaway duplication:
	myDuplicability_ = gen2() * itsParent.itsDuplicability(); // limit to <= parent's
	// It should be allowed to evolve at whatever rate:
	myInertia_ = 0.0;  // In EvoSim 2.1.0 this was "myInertia_ = gen2();" but Intertia has been eliminated here.
	mySelectivePressure_ = maxInitSelPress; // In EvoSim 2.1.0 this was "mySelectivePressure_ = gen2() * maxInitSelPress;" but here selective pressure for a new gene always starts at the maxInitialSelectivePressure input parameter. 
	const uint16_t numAuxArrays = SimGenome::numAuxMatrices();
	for (std::vector<uint16_t>::iterator a = auxIdx_.begin() + 1; a != auxIdx_.end(); ++a) {
		*a = uint16_t(gen2() * numAuxArrays);
	}
}

void SimGene::adjustRatesFromParalog(RndGen2& gen2, const SimGene& itsCopy)
{
	// Duplicability should be decreased, given the existence of a new duplicate that can
	// itself duplicate:
	myDuplicability_ -= itsCopy.itsDuplicability();
	assert(myDuplicability_ >= 0.0);
	
	// A degree of selective relaxation may have occurred
	// (Note: myInertia_ can just continue to drift)
	const double paralogSelPress = itsCopy.itsSelectivePressure();  //  In EvoSim 2.1.0 this was "const double paralogSelPress = gen2() * itsCopy.itsSelectivePressure();"  but here there is no repartitioning of the selective pressure after a duplication event.
	mySelectivePressure_ = mySelectivePressure_;  //  In EvoSim 2.1.0 this was "mySelectivePressure_ = std::max(0.0, mySelectivePressure_ - paralogSelPress);"  but here there is no repartitioning of the selective pressure after a duplication event.
}
