# Supplementary material for: NU-IN: Nucleotide evolution and input module for the EvolSimulator genome simulation platform
Source: BMC Res Notes. 2010 Aug 2;3:217. doi: 10.1186/1756-0500-3-217 (PMC3161368; doi:10.1186/1756-0500-3-217)
Supplement: Additional file 1 — Example Parameters. A parameter text file used to run the NU-IN simulation program. [file 1756-0500-3-217-S1.TGZ › NuIn_1.0.2/src/classSimGene.h]

// Evolutionary simulator
// classSimGene.h
// Version 2005.10.11
// � 2004-2005, NeuroGadgets Inc.
// Author: Robert L. Charlebois

#ifndef CLASS_SIM_GENE_H
#define CLASS_SIM_GENE_H

#include "projectConfig.h"
#include "projectTypes.h"
#include <iosfwd>
#include <vector>

class SimGenome;

typedef boost::tuple<uint32_t, SimTime, bool> HistoryData;
	// genome code, in that genome since when, whether from speciation (false) or LGT (true)

class SimGene {
private:
	std::vector<std::pair<uint32_t, SimTime> > myName_;
		// Distinct for each ortholog in the simulated world
		// The first item in myName_ indicates the gene family to which the gene belongs,
		// and other items trace gene ID and times in which this gene became a duplicative paralog.
	std::vector<HistoryData> myPathHistory_;
		// History of the genomes this gene has been in, tracking speciation and LGT.
	std::vector<uint8_t> myDNAsequence_; // coded representation
	std::vector<float> myResistance_; // same size as myAAsequence_, limits range of substitutions
	std::vector<uint16_t> auxIdx_; // same size as myAAsequence_, indexes into SimGenome::aux20x20
	std::vector<uint8_t> bestAA_; // same size as myAAsequence_, determines range of substitutions
	std::string myAAsequence_;
	double myDuplicability_; // Probability that it can form a paralog.
	double myInertia_; // Regulates the rate at which sequence, importance and duplicability can change
	double mySelectivePressure_; // Initially low, gradually climbs
	std::size_t gcCount_; // Number of G + C in sequence
	bool gcNeedsRetabulating_; // Allows lazy tabulation
	bool aaSeqNeedsRetranslating_; // Allows lazy translation
	
	std::string nameAsString();
	std::string historyAsString();
	void translateSeq();
	const std::string& itsAAsequence();
	const std::string itsAAsequence(int a, int b); // formatted
public:
	SimGene(RndGen2& gen2, uint32_t itsGeneCode, const std::vector<double>& cumulAAfreq,
		const std::vector<std::vector<uint32_t> >& codons, int maxGeneSize, int minGeneSize,
		double maxInitialSelectivePressure, float resistanceAdjFactor);
	SimGene(RndGen2& gen2, uint32_t itsGeneCode, const std::vector<uint8_t>& codedDNAseq,
		double maxInitialSelectivePressure, float resistanceAdjFactor);
	~SimGene() { };
	// Using default copy constructor and assignment operator.
	uint32_t writeGBKrecord(std::ofstream& twrtr, uint32_t startPos,
		uint32_t genomeIdx, uint32_t geneIdx, uint32_t baseGI);
	void writeFAArecord(std::ofstream& twrtr, uint32_t genomeIdx, uint32_t gi);

	const std::vector<std::pair<uint32_t, SimTime> >& itsName() const { return myName_; }
	const std::vector<HistoryData>& itsHistory() const { return myPathHistory_; }
	double itsDuplicability() const { return myDuplicability_; }
	double itsInertia() const { return myInertia_; }
	double itsSelectivePressure() const { return mySelectivePressure_; }
	std::size_t itsDNAsize() const { return myDNAsequence_.size(); }
	void appendToName(uint32_t theCode, SimTime atTime)
		{ myName_.push_back(std::make_pair(theCode, atTime)); }
	void eraseFam() { myName_.erase(myName_.begin()); }//Not original to EvoSim2.1.0, famName renames the sequence according to a new family designation

	void appendToHistory(const HistoryData& h) { myPathHistory_.push_back(h); }
	void setSelectivePressure(double value) { mySelectivePressure_ = value; } // for new genes
	uint32_t geneID() const { return myName_.back().first; }
	uint32_t geneFamilyID() const { return myName_.front().first; }

	const std::string itsDNAsequence() const;
	std::size_t itsGCcount();
	void evolveSequence(RndGen2& gen2, SimGenome* myGenome);
	void evolveRates(RndGen2& gen2, double dupDriftFactor, double inertDriftFactor,
		double selectiveDriftFactor, double selectiveDriftBias);
	void computeRatesForParalog(RndGen2& gen2, const SimGene& itsParent, double maxInitSelPress);
	void adjustRatesFromParalog(RndGen2& gen2, const SimGene& itsCopy);
};

#endif
