# Supplementary material for: NU-IN: Nucleotide evolution and input module for the EvolSimulator genome simulation platform
Source: BMC Res Notes. 2010 Aug 2;3:217. doi: 10.1186/1756-0500-3-217 (PMC3161368; doi:10.1186/1756-0500-3-217)
Supplement: Additional file 1 — Example Parameters. A parameter text file used to run the NU-IN simulation program. [file 1756-0500-3-217-S1.TGZ › NuIn_1.0.2/src/classSimGenome.cpp]

// Evolutionary simulator
// classSimGenome.cpp
// Version 2006.01.02
// � 2004-2006, NeuroGadgets Inc.
// Author: Robert L. Charlebois

#include "classSimGenome.h"
#include "numToString.h"
#include <algorithm>
#include <cassert>
#include <cctype>
#include <cmath>
#include <cstdlib>
#include <fstream>
#include <functional>
#include <iostream>
#include <numeric>
#include <boost/random/poisson_distribution.hpp>

inline bool compareGenesByName(const SimGene& a, const SimGene& b)
{
	return (a.itsName() < b.itsName()); // relies on std::vector's operator<().
}

uint32_t SimGenome::globalGeneCode = 0UL; // For sequentially numbering gene IDs
bool SimGenome::LUCAguard = true; // To ensure that there is only one cenancestor
c_array<c_array<double, 20>, 20> SimGenome::master20x20; // substitution matrix
std::vector<c_array<c_array<double, 20>, 20> > SimGenome::aux20x20; // multiplies master20x20

// ***********************************************************************************
// Also to consider in future versions of SimGenome:
// Linkage, and transfer of blocks of genes; especially relevant if we decide to
// add functional dependencies between gene products.
// ***********************************************************************************

// The following strings are used both in sanity checking the input parameter file,
// and in writing parameter values out to the .gbk file
const std::string minGenomeSizeString("minGenomeSize(x>0)");
const std::string maxGenomeSizeString("maxGenomeSize(x>=minGenomeSize)");
const std::string sizeAdjFactorString("sizeAdjFactor(x>=0.0)");
const std::string targetSizeDriftFactorString("targetSizeDriftFactor(x>=0.0)");
	
const std::string duplicabilityDriftFactorString("duplicabilityDriftFactor(0.0<=x<=1.0)");
const std::string inertiaDriftFactorString("inertiaDriftFactor(0.0<=x<=1.0)");
const std::string resistanceAdjFactorString("resistanceAdjFactor(0.0<=x<=1.0)");
const std::string selectiveDriftFactorString("selectiveDriftFactor(0.0<=x<=1.0)");
const std::string selectiveDriftBiasString("selectiveDriftBias(0.0<=x<=1.0)");
const std::string maxInitSelPressureString("maxInitialSelectivePressure(0.0<x<=1.0)");
const std::string goodMutationProbString("goodMutationProb(0.0<=x<=1.0)");
const std::string mutationRateDriftFactorString("mutationRateDriftFactor(0.0<=x<=1.0)");
const std::string minMutationRateString("minMutationRate(0.0<x<1.0)");
const std::string maxMutationRateString("maxMutationRate(minMutationRate<=x<1.0)");
const std::string mutationRateString("mutationRate(0.0<x<1.0)");
const std::string transitionProbDriftFactorString("transitionProbDriftFactor(0.0<=x<=1.0)");
const std::string minTransitionProbString("minTransitionProb(0.0<x<1.0)");
const std::string maxTransitionProbString("maxTransitionProb(minTransitionProb<=x<1.0)");
const std::string transitionProbString("transitionProb(0.0<x<1.0)");
const std::string gcBiasDriftFactorString("gcBiasDriftFactor(0.0<=x<=1.0)");
const std::string minGCbiasString("minGCbias(0.0<x<1.0)");
const std::string maxGCbiasString("maxGCbias(minGCbias<=x<1.0)");
const std::string gcBiasString("gcBias(0.0<x<1.0)");
const std::string purineBiasDriftFactorString("purineBiasDriftFactor(0.0<=x<=1.0)");
const std::string minPurineBiasString("minPurineBias(0.0<x<1.0)");
const std::string maxPurineBiasString("maxPurineBias(minPurineBias<=x<1.0)");
const std::string purineBiasString("purineBias(0.0<x<1.0)");
	
const std::string randomLGTprobString("randomLGTProb(0.0<=x<=1.0)");
const std::string divergenceLGTprobString("divergenceLGTProb(0.0<=x<=1.0)");
const std::string geneCompLGTprobString("geneCompLGTProb(0.0<=x<=1.0)");
const std::string gcLGTprobString("gcLGTProb(0.0<=x<=1.0)");
const std::string habitatLGTprobString("habitatLGTProb(0.0<=x<=1.0)");
const std::string divergenceFactorString("divergenceFactor(x>0.0,_normally_x<=numIterations)");
const std::string geneCompSimilarityFactorString("geneCompSimilarityFactor(0.0<=x<1.0)");
const std::string gcSimilarityFactorString("gcSimilarityFactor(0.0<x<=1.0)");
const std::string orthReplacementProbString("orthologReplacementProbability(0.0<=x<=1.0)");
const std::string lgtReceptivityDriftFactorString("lgtReceptivityDriftFactor(0.0<=x<=1.0)");
const std::string lgtMinReceptivityString("lgtMinReceptivity(0.0<=x<=1.0)");
const std::string lgtMaxReceptivityString("lgtMaxReceptivity(lgtMinReceptivity<=x<=1.0)");
const std::string lgtReceptivityString("lgtReceptivity(0<=x<=1.0)");


SimGenome::SimGenome(std::ifstream& inFile, RndGen2& gen2, Habitat& myWorld,
 double expDecayFactor, EventMap& emap) :
	myID_(0UL), // special ID for the cenancestor
	gcCount_(0UL), // gcCount_ and nukeCount_ are computed below
	nukeCount_(0UL),
	myHabitat_(0),
	myNiche_(0),
	habitatHistory_(1, HabitatHistoryData(0, 0, 0))
{
	// This constructor is only used once, in creating the cenancestral genome.
	// All other genomes are constructed using SimGenome's (default) copy constructor
	// and/or assignment operator.
	assert(LUCAguard);
	LUCAguard = false;

	// Do extensive sanity checking of the input text file format, in order to help
	// assure that the user gets what was intended. These strings are discarded
	// at the end of this one-shot constructor.
	const std::string initialTargetSizeString("initialTargetSize(minGenomeSize<=x<=maxGenomeSize)");
	const std::string minGeneSizeString("minGeneSize(x>0)");
	const std::string maxGeneSizeString("maxGeneSize(x>=minGeneSize)");
	const std::string substitutionMatrixString("substitutionMatrix(list_of_400_positive_values_<=2.0,_ACDEFGHIKLMNPQRSTVWY_x_ACDEFGHIKLMNPQRSTVWY)");
	const std::string numAuxMatricesString("numAuxiliaryMatrices(x>0)");
	const std::string auxMatrixScaleFactorString("auxMatrixScaleFactor(x>=1.0)");
	const std::string numProteinTypesString("numProteinTypes(x=0_then_fnaFileName,or,x>0_then_that_many_numOfProteinType_+_set_of_frequencies)");
	const std::string fnaFileNameString("fileName_of_gene_DNA_sequences_in_FASTA_format");
	const std::string famFileNameString("filename_of_family_IDs_for_each_sequence"); // Not original to EvoSim2.1.0
	const std::string usefulFileNameString("filename_of_usefulness_values_for_each_sequence"); // Not original to EvoSim2.1.0
	const std::string numOfTypeString("numOfProteinType[i]_(x>0,_sum_of_numOfProteinType[i=1_to_i=numProteinTypes]_>=minGenomeSize_and_<=maxGenomeSize)");
	const std::string freqACDEFGHIKLMNPQRSTVWYstring("freqOf_ACDEFGHIKLMNPQRSTVWY(list_of_20_positive_values_whose_sum_is_1.0)");

	// Read parameters from the text file:
	std::string textComment;
	inFile >> textComment >> minGenomeSize_;
	if (textComment != minGenomeSizeString) throw minGenomeSizeString;
	if (minGenomeSize_ <= 0) {
		throw std::pair<std::string, int>(minGenomeSizeString, minGenomeSize_);
	}
	inFile >> textComment >> maxGenomeSize_;
	if (textComment != maxGenomeSizeString) throw maxGenomeSizeString;
	if (maxGenomeSize_ < minGenomeSize_) {
		throw std::pair<std::string, int>(maxGenomeSizeString, maxGenomeSize_);
	}
	double initialTargetSize;
	inFile >> textComment >> initialTargetSize;
	if (textComment != initialTargetSizeString) throw initialTargetSizeString;
	if (initialTargetSize < minGenomeSize_ || initialTargetSize > maxGenomeSize_) {
		throw std::pair<std::string, double>(initialTargetSizeString, initialTargetSize);
	}
	inFile >> textComment >> sizeAdjFactor_;
	if (textComment != sizeAdjFactorString) throw sizeAdjFactorString;
	if (sizeAdjFactor_ < 0.0) {
		throw std::pair<std::string, double>(sizeAdjFactorString, sizeAdjFactor_);
	}
	inFile >> textComment >> targetSizeDriftFactor_;
	if (textComment != targetSizeDriftFactorString) throw targetSizeDriftFactorString;
	if (targetSizeDriftFactor_ < 0.0) {
		throw std::pair<std::string, double>(targetSizeDriftFactorString, targetSizeDriftFactor_);
	}
	inFile >> textComment >> duplicabilityDriftFactor_;
	if (textComment != duplicabilityDriftFactorString) throw duplicabilityDriftFactorString;
	if (duplicabilityDriftFactor_ < 0.0 || duplicabilityDriftFactor_ > 1.0) {
		throw std::pair<std::string, double>(duplicabilityDriftFactorString, duplicabilityDriftFactor_);
	}
	inFile >> textComment >> inertiaDriftFactor_;
	if (textComment != inertiaDriftFactorString) throw inertiaDriftFactorString;
	if (inertiaDriftFactor_ < 0.0 || inertiaDriftFactor_ > 1.0) {
		throw std::pair<std::string, double>(inertiaDriftFactorString, inertiaDriftFactor_);
	}
	inFile >> textComment >> resistanceAdjFactor_;
	if (textComment != resistanceAdjFactorString) throw resistanceAdjFactorString;
	if (resistanceAdjFactor_ < 0.0 || resistanceAdjFactor_ > 1.0) {
		throw std::pair<std::string, double>(resistanceAdjFactorString, resistanceAdjFactor_);
	}
	inFile >> textComment >> selectiveDriftFactor_;
	if (textComment != selectiveDriftFactorString) throw selectiveDriftFactorString;
	if (selectiveDriftFactor_ < 0.0 || selectiveDriftFactor_ > 1.0) {
		throw std::pair<std::string, double>(selectiveDriftFactorString, selectiveDriftFactor_);
	}
	inFile >> textComment >> selectiveDriftBias_;
	if (textComment != selectiveDriftBiasString) throw selectiveDriftBiasString;
	if (selectiveDriftBias_ < 0.0 || selectiveDriftBias_ > 1.0) {
		throw std::pair<std::string, double>(selectiveDriftBiasString, selectiveDriftBias_);
	}
	inFile >> textComment >> maxInitialSelectivePressure_;
	if (textComment != maxInitSelPressureString) throw maxInitSelPressureString;
	if (maxInitialSelectivePressure_ <= 0.0 || maxInitialSelectivePressure_ > 1.0) {
		throw std::pair<std::string, double>(maxInitSelPressureString, maxInitialSelectivePressure_);
	}
	inFile >> textComment >> goodMutationProb_;
	if (textComment != goodMutationProbString) throw goodMutationProbString;
	if (goodMutationProb_ < 0.0 || goodMutationProb_ > 1.0) {
		throw std::pair<std::string, double>(goodMutationProbString, goodMutationProb_);
	}
	inFile >> textComment >> mutationRateDriftFactor_;
	if (textComment != mutationRateDriftFactorString) throw mutationRateDriftFactorString;
	if (mutationRateDriftFactor_ < 0.0 || mutationRateDriftFactor_ > 1.0) {
		throw std::pair<std::string, double>(mutationRateDriftFactorString, mutationRateDriftFactor_);
	}
	inFile >> textComment >> minMutationRate_;
	if (textComment != minMutationRateString) throw minMutationRateString;
	if (minMutationRate_ <= 0.0 || minMutationRate_ >= 1.0) {
		throw std::pair<std::string, double>(minMutationRateString, minMutationRate_);
	}
	inFile >> textComment >> maxMutationRate_;
	if (textComment != maxMutationRateString) throw maxMutationRateString;
	if (maxMutationRate_ < minMutationRate_ || maxMutationRate_ >= 1.0) {
		throw std::pair<std::string, double>(maxMutationRateString, maxMutationRate_);
	}
	inFile >> textComment >> mutationRate_;
	if (textComment != mutationRateString) throw mutationRateString;
	if (mutationRate_ <= 0.0 || mutationRate_ >= 1.0) {
		throw std::pair<std::string, double>(mutationRateString, mutationRate_);
	}
	inFile >> textComment >> transitionProbDriftFactor_;
	if (textComment != transitionProbDriftFactorString) throw transitionProbDriftFactorString;
	if (transitionProbDriftFactor_ < 0.0 || transitionProbDriftFactor_ > 1.0) {
		throw std::pair<std::string, double>(transitionProbDriftFactorString, transitionProbDriftFactor_);
	}
	inFile >> textComment >> minTransitionProb_;
	if (textComment != minTransitionProbString) throw minTransitionProbString;
	if (minTransitionProb_ <= 0.0 || minTransitionProb_ >= 1.0) {
		throw std::pair<std::string, double>(minTransitionProbString, minTransitionProb_);
	}
	inFile >> textComment >> maxTransitionProb_;
	if (textComment != maxTransitionProbString) throw maxTransitionProbString;
	if (maxTransitionProb_ < minTransitionProb_ || maxTransitionProb_ >= 1.0) {
		throw std::pair<std::string, double>(maxTransitionProbString, maxTransitionProb_);
	}
	inFile >> textComment >> transitionProb_;
	if (textComment != transitionProbString) throw transitionProbString;
	if (transitionProb_ <= 0.0 || transitionProb_ >= 1.0) {
		throw std::pair<std::string, double>(transitionProbString, transitionProb_);
	}
	inFile >> textComment >> gcBiasDriftFactor_;
	if (textComment != gcBiasDriftFactorString) throw gcBiasDriftFactorString;
	if (gcBiasDriftFactor_ < 0.0 || gcBiasDriftFactor_ > 1.0) {
		throw std::pair<std::string, double>(gcBiasDriftFactorString, gcBiasDriftFactor_);
	}
	inFile >> textComment >> minGCbias_;
	if (textComment != minGCbiasString) throw minGCbiasString;
	if (minGCbias_ <= 0.0 || minGCbias_ >= 1.0) {
		throw std::pair<std::string, double>(minGCbiasString, minGCbias_);
	}
	inFile >> textComment >> maxGCbias_;
	if (textComment != maxGCbiasString) throw maxGCbiasString;
	if (maxGCbias_ < minGCbias_ || maxGCbias_ >= 1.0) {
		throw std::pair<std::string, double>(maxGCbiasString, maxGCbias_);
	}
	inFile >> textComment >> gcBias_;
	if (textComment != gcBiasString) throw gcBiasString;
	if (gcBias_ <= 0.0 || gcBias_ >= 1.0) {
		throw std::pair<std::string, double>(gcBiasString, gcBias_);
	}
	inFile >> textComment >> purineBiasDriftFactor_;
	if (textComment != purineBiasDriftFactorString) throw purineBiasDriftFactorString;
	if (purineBiasDriftFactor_ < 0.0 || purineBiasDriftFactor_ > 1.0) {
		throw std::pair<std::string, double>(purineBiasDriftFactorString, purineBiasDriftFactor_);
	}
	inFile >> textComment >> minPurineBias_;
	if (textComment != minPurineBiasString) throw minPurineBiasString;
	if (minPurineBias_ <= 0.0 || minPurineBias_ >= 1.0) {
		throw std::pair<std::string, double>(minPurineBiasString, minPurineBias_);
	}
	inFile >> textComment >> maxPurineBias_;
	if (textComment != maxPurineBiasString) throw maxPurineBiasString;
	if (maxPurineBias_ < minPurineBias_ || maxPurineBias_ >= 1.0) {
		throw std::pair<std::string, double>(maxPurineBiasString, maxPurineBias_);
	}
	inFile >> textComment >> purineBias_;
	if (textComment != purineBiasString) throw purineBiasString;
	if (purineBias_ <= 0.0 || purineBias_ >= 1.0) {
		throw std::pair<std::string, double>(purineBiasString, purineBias_);
	}
	inFile >> textComment >> randomLGTprob_;
	if (textComment != randomLGTprobString) throw randomLGTprobString;
	if (randomLGTprob_ < 0.0 || randomLGTprob_ > 1.0) {
		throw std::pair<std::string, double>(randomLGTprobString, randomLGTprob_);
	}
	inFile >> textComment >> divergenceLGTprob_;
	if (textComment != divergenceLGTprobString) throw divergenceLGTprobString;
	if (divergenceLGTprob_ < 0.0 || divergenceLGTprob_ > 1.0) {
		throw std::pair<std::string, double>(divergenceLGTprobString, divergenceLGTprob_);
	}
	inFile >> textComment >> geneCompLGTprob_;
	if (textComment != geneCompLGTprobString) throw geneCompLGTprobString;
	if (geneCompLGTprob_ < 0.0 || geneCompLGTprob_ > 1.0) {
		throw std::pair<std::string, double>(geneCompLGTprobString, geneCompLGTprob_);
	}
	inFile >> textComment >> gcLGTprob_;
	if (textComment != gcLGTprobString) throw gcLGTprobString;
	if (gcLGTprob_ < 0.0 || gcLGTprob_ > 1.0) {
		throw std::pair<std::string, double>(gcLGTprobString, gcLGTprob_);
	}
	inFile >> textComment >> habitatLGTprob_;
	if (textComment != habitatLGTprobString) throw habitatLGTprobString;
	if (habitatLGTprob_ < 0.0 || habitatLGTprob_ > 1.0) {
		throw std::pair<std::string, double>(habitatLGTprobString, habitatLGTprob_);
	}
		
	// Make them cumulative probabilities:
	divergenceLGTprob_ += randomLGTprob_;
	geneCompLGTprob_ += divergenceLGTprob_;
	gcLGTprob_ += geneCompLGTprob_;
	habitatLGTprob_ += gcLGTprob_;
	if (habitatLGTprob_ > 1.000001) { // allow for floating point imprecision
		std::cout << "The sum of LGT probabilities must not exceed 1.0.\n";
		std::cout << "It is " << habitatLGTprob_ << std::endl;
		std::exit(8);
	}
	
	inFile >> textComment >> divergenceFactor_;
	if (textComment != divergenceFactorString) throw divergenceFactorString;
	if (divergenceFactor_ <= 0.0) {
		throw std::pair<std::string, double>(divergenceFactorString, divergenceFactor_);
	}
	inFile >> textComment >> geneCompSimilarityFactor_;
	if (textComment != geneCompSimilarityFactorString) throw geneCompSimilarityFactorString;
	if (geneCompSimilarityFactor_ < 0.0 || geneCompSimilarityFactor_ >= 1.0) {
		throw std::pair<std::string, double>(geneCompSimilarityFactorString, geneCompSimilarityFactor_);
	}
	inFile >> textComment >> gcSimilarityFactor_;
	if (textComment != gcSimilarityFactorString) throw gcSimilarityFactorString;
	if (gcSimilarityFactor_ <= 0.0 || gcSimilarityFactor_ > 1.0) {
		throw std::pair<std::string, double>(gcSimilarityFactorString, gcSimilarityFactor_);
	}
	inFile >> textComment >> orthReplacementProb_;
	if (textComment != orthReplacementProbString) throw orthReplacementProbString;
	if (orthReplacementProb_ < 0.0 || orthReplacementProb_ > 1.0) {
		throw std::pair<std::string, double>(orthReplacementProbString, orthReplacementProb_);
	}
	inFile >> textComment >> lgtReceptivityDriftFactor_;
	if (textComment != lgtReceptivityDriftFactorString) throw lgtReceptivityDriftFactorString;
	if (lgtReceptivityDriftFactor_ < 0.0 || lgtReceptivityDriftFactor_ > 1.0) {
		throw std::pair<std::string, double>(lgtReceptivityDriftFactorString, lgtReceptivityDriftFactor_);
	}
	inFile >> textComment >> lgtMinReceptivity_;
	if (textComment != lgtMinReceptivityString) throw lgtMinReceptivityString;
	if (lgtMinReceptivity_ < 0.0 || lgtMinReceptivity_ > 1.0) {
		throw std::pair<std::string, double>(lgtMinReceptivityString, lgtMinReceptivity_);
	}
	inFile >> textComment >> lgtMaxReceptivity_;
	if (textComment != lgtMaxReceptivityString) throw lgtMaxReceptivityString;
	if (lgtMaxReceptivity_ < lgtMinReceptivity_ || lgtMaxReceptivity_ > 1.0) {
		throw std::pair<std::string, double>(lgtMaxReceptivityString, lgtMaxReceptivity_);
	}
	inFile >> textComment >> lgtReceptivity_;
	if (textComment != lgtReceptivityString) throw lgtReceptivityString;
	if (lgtReceptivity_ < 0.0 || lgtReceptivity_ > 1.0) {
		throw std::pair<std::string, double>(lgtReceptivityString, lgtReceptivity_);
	}
	int minGeneSize;
	inFile >> textComment >> minGeneSize;
	if (textComment != minGeneSizeString) throw minGeneSizeString;
	if (minGeneSize < 1) {
		throw std::pair<std::string, int>(minGeneSizeString, minGeneSize);
	}
	int maxGeneSize;
	inFile >> textComment >> maxGeneSize;
	if (textComment != maxGeneSizeString) throw maxGeneSizeString;
	if (maxGeneSize < minGeneSize) {
		throw std::pair<std::string, int>(maxGeneSizeString, maxGeneSize);
	}
	// Initialize the amino acid substitution matrix:
	inFile >> textComment;
	if (textComment != substitutionMatrixString) throw substitutionMatrixString;
	int x, y;
	for (x = 0; x < 20; ++x) {
		for (y = 0; y < 20; ++y) {
			inFile >> master20x20[x][y];
			if (master20x20[x][y] < 0.0 || master20x20[x][y] > 2.0) {
				throw std::pair<std::string, double>(substitutionMatrixString, master20x20[x][y]);
			}
		}
	}
	// Create the auxiliary substitution matrices:
	int numAuxMatrices;
	inFile >> textComment >> numAuxMatrices;
	if (textComment != numAuxMatricesString) throw numAuxMatricesString;
	if (numAuxMatrices < 1) {
		throw std::pair<std::string, int>(numAuxMatricesString, numAuxMatrices);
	}
	double auxMatrixScaleFactor;
	inFile >> textComment >> auxMatrixScaleFactor;
	if (textComment != auxMatrixScaleFactorString) throw auxMatrixScaleFactorString;
	if (auxMatrixScaleFactor < 1.0) {
		throw std::pair<std::string, double>(auxMatrixScaleFactorString, auxMatrixScaleFactor);
	}
	auxMatrixScaleFactor = std::max(auxMatrixScaleFactor - 1.0, 0.0); // Note the adjustment
	aux20x20.resize(numAuxMatrices);
	double p;
	for (int aux = 0; aux < numAuxMatrices; ++aux) {
		for (x = 0; x < 20; ++x) {
			for (y = 0; y < 20; ++y) {
				if (x == y) {
					aux20x20[aux][x][y] = 1.0;
				} else {
					p = 1.0 + gen2() * auxMatrixScaleFactor;
						// auxMatrixScaleFactor adjusted from user supplied value; see above 
					aux20x20[aux][x][y] = (gen2() < 0.5) ? 1.0 / p : p;
						// thus scales from oneOverAuxScaleFactor to auxMatrixScaleFactor
				}
			}
		}
	}

	// Read information about supplied input files: (this section not original to EvoSim 2.1.0)
	std::string fnaFileName;
	inFile >> textComment >> fnaFileName;
	if (textComment != fnaFileNameString) throw fnaFileNameString;
	std::string famFileName;
	inFile >> textComment >> famFileName;
	if (textComment != famFileNameString) throw famFileNameString;
	std::string usefulFileName;
	inFile >> textComment >> usefulFileName;
	if (textComment != usefulFileNameString) throw usefulFileNameString;
	
	// Read the number of types of proteins, and their amino acid composition:
	std::size_t numProteinTypes;
	inFile >> textComment >> numProteinTypes;
	if (textComment != numProteinTypesString) throw numProteinTypesString;
	if (numProteinTypes < 0) {
		throw std::pair<std::string, int>(numProteinTypesString, numProteinTypes);
	}
	
	// Simulate ancestral proteins if needed
	std::size_t numGenes = 0UL;
	if (numProteinTypes > 0) {
		// Verify that a genome file is not also supplied (this section not original to EvoSim 2.1.0)
		if (fnaFileName != "none") {
			std::cout << "Error: The input genome file " << fnaFileName << " is given, but the parameter numProteinTypes is not set to zero." << std::endl;
			std::cout << "Unclear whether the cenancestor should be input or created." << std::endl;
			std::exit(1);
		}

		// Read in the AA frequencies
		std::vector<std::size_t> numOfType(numProteinTypes);
		std::vector<std::vector<double> >
			cumulativeAAfreqs(numProteinTypes, std::vector<double>(20, 0.0));
		double nonCumFreq;
		std::size_t i, n;
		for (n = 0UL; n < numProteinTypes; ++n) {
			inFile >> textComment >> numOfType[n];
			if (textComment != numOfTypeString) throw numOfTypeString;
			inFile >> textComment;
			if (textComment != freqACDEFGHIKLMNPQRSTVWYstring) throw freqACDEFGHIKLMNPQRSTVWYstring;
				// amino acids for cumulativeAAfreqs and for codonsByAA are in this order:
				// ACDEFGHIKLMNPQRSTVWY[stop]
			inFile >> cumulativeAAfreqs[n][0];
			for (i = 1UL; i < 20UL; ++i) {
				inFile >> nonCumFreq;
				cumulativeAAfreqs[n][i] = cumulativeAAfreqs[n][i - 1] + nonCumFreq;
			}
			if (cumulativeAAfreqs[n][19] < 0.99 || cumulativeAAfreqs[n][19] > 1.01) {
				std::cout << "The sum of amino acid frequencies for set " << n + 1 << " should be 1.0 but was " <<
					cumulativeAAfreqs[n][19] << std::endl;
				std::exit(9);
			}
			// Normalize in case they don't add up (exactly) to 1.0:
			for (i = 0UL; i < 20UL; ++i) {
				cumulativeAAfreqs[n][i] /= cumulativeAAfreqs[n][19];
			}
		}
		numGenes = std::accumulate(numOfType.begin(), numOfType.end(), 0UL);
		if (numGenes < minGenomeSize_) {
			std::cout << "Error: sum of \"numOfProteinType[i]\" is less than your specified minGenomeSize" << std::endl;
			std::exit(5);
		} else if (numGenes > maxGenomeSize_) {
			std::cout << "Error: sum of \"numOfProteinType[i]\" is greater than your specified maxGenomeSize" << std::endl;
			std::exit(6);
		}
	
		// Produce the cenancestral genome's genes:
		const int codonCodes[64] = {
			8, 11, 8, 11, 16, 16, 16, 16, 14, 15, 14, 15, 7, 7, 10, 7,
			13, 6, 13, 6, 12, 12, 12, 12, 14, 14, 14, 14, 9, 9, 9, 9,
			3, 2, 3, 2, 0, 0, 0, 0, 5, 5, 5, 5, 17, 17, 17, 17,
			20, 19, 20, 19, 15, 15, 15, 15, 20, 1, 18, 1, 9, 4, 9, 4
		};
		std::vector<std::vector<uint> > codonsByAA(21, std::vector<uint>());
		for (uint c = 0U; c < 64U; ++c) codonsByAA[codonCodes[c]].push_back(c);
		myGenes_.reserve(numGenes);
		for (n = 0UL; n < numProteinTypes; ++n) {
			for (i = 0UL; i < numOfType[n]; ++i) { // different sets of amino acid composition
				myGenes_.push_back(SimGene(gen2, ++globalGeneCode, cumulativeAAfreqs[n], codonsByAA,
					maxGeneSize, minGeneSize, 1.0, resistanceAdjFactor_));
				myWorld.generateGeneUsefulness(gen2, globalGeneCode, expDecayFactor);
			}
		}
	} else {
		// Read in input genome fasta file
		std::ifstream fnaFile(fnaFileName.c_str());
		if (!fnaFile.is_open()) {
			std::cout << "Cannot open file " << fnaFileName << std::endl;
			std::exit(1);
		}
		std::string fnaLineInfo;
		std::getline(fnaFile, fnaLineInfo, '\n');
		char c;
		while (fnaFile) {
			if (fnaLineInfo[0] != '>') {
				std::cout << "Unexpected format in FASTA file " << fnaFileName << std::endl;
				std::exit(1);
			}
			std::string theDNAseq;
			std::getline(fnaFile, fnaLineInfo, '\n');
			while (fnaFile && fnaLineInfo[0] != '>') {
				theDNAseq.insert(theDNAseq.end(), fnaLineInfo.begin(), fnaLineInfo.end());
				std::getline(fnaFile, fnaLineInfo, '\n');
			}
			std::vector<uint8_t> codedDNAseq;
			for (std::string::const_iterator sIt = theDNAseq.begin(); sIt != theDNAseq.end(); ++sIt) {
				c = std::tolower(*sIt);
				assert(c != '>');
				if (c >= 'a' && c <= 'z') {
					if (c == 'a' || c == 'A') {
						codedDNAseq.push_back(uint8_t(0));
					} else if (c == 'c' || c == 'C') {
						codedDNAseq.push_back(uint8_t(1));
					} else if (c == 'g' || c == 'G') {
						codedDNAseq.push_back(uint8_t(2));
					} else if (c == 't' || c == 'T') {
						codedDNAseq.push_back(uint8_t(3));
					} else {
						std::cout << "DNA sequence in " << fnaFileName << " must use A/a/C/c/G/g/T/t only" << std::endl;
						std::exit(1);
					}
				}
			}
			++numGenes;
			const int itsSize = int(codedDNAseq.size());
			if ((itsSize % 3) != 0) {
				std::cout << "Sequence " << numGenes << " in file " << fnaFileName <<
					" is not a multiple of 3 bases." << std::endl;
				std::exit(1);
			}
			if ((itsSize / 3) < minGeneSize || (itsSize / 3) > maxGeneSize) { // Correct:  not divided by 3 in EvolSimulator 2.1.0
				std::cout << "Warning: the nucleotide size of the " << numGenes << "th gene, " << itsSize <<
					", is outside the specified amino acid length bounds [" << minGeneSize << ',' <<
					maxGeneSize << "] in file " << fnaFileName << std::endl;
			}
			myGenes_.push_back(SimGene(gen2, ++globalGeneCode, codedDNAseq, 1.0,
				resistanceAdjFactor_));
			myWorld.generateGeneUsefulness(gen2, globalGeneCode, expDecayFactor);
		}
		fnaFile.close();
		if (numGenes < minGenomeSize_ || numGenes > maxGenomeSize_) {
			std::cout << "The number of genes in the file " << fnaFileName << " is outside the ";
			std::cout << "specified bounds [" << minGenomeSize_ << ',' << maxGenomeSize_ << ']' << std::endl;
			std::exit(1);
		}
	} // end of fasta file read-in

	assert(myGenes_.size() == numGenes);
	targetSize_ = initialTargetSize;
	std::fill(nukePool_.begin(), nukePool_.end(), 0.25); // Will be readjusted
	// Tabulate nucleotide counts:
	for (std::vector<SimGene>::iterator it = myGenes_.begin(); it != myGenes_.end(); ++it) {
		gcCount_ += it->itsGCcount();
		nukeCount_ += it->itsDNAsize();
	}

	// Assign families
	uint32_t gID;
	families_.resize(numGenes + 1UL);
	for (gID = 1UL; gID <= numGenes; ++gID) {
		families_[gID].insert(gID); // In the cenancestor, geneID == geneFamilyID
	}
	// Not original to EvoSim2.1.0, the following section takes in a file of family designations
	if (famFileName != "none") {
		std::ifstream famFile(famFileName.c_str());
		if (!famFile.is_open()) {
			std::cout << "Cannot open file " << famFileName << std::endl;
			std::exit(1);
		}
		// check that lines are same as num genes
		std::string line;
		std::vector<std::string> lines;
		while( getline(famFile, line) ) lines.push_back(line);
		famFile.clear();
		famFile.close();
		if (lines.size() != numGenes) {
			std::cout << "The number of family IDs in " << famFileName << " do not match the ";
			std::cout << "number of sequences." << std::endl;
			std::exit(1);
		}
		lines.clear();

		// read in family IDs
		famFile.open(famFileName.c_str());
		uint32_t famID;
		uint32_t locusID;
		for (gID = 1UL; gID <= numGenes; ++gID) {
			famFile >> famID; 
			if (famID > (numGenes+1UL) || famID < 1UL) {
				std::cout << "Family IDs in " << famFileName << " are outside the ";
				std::cout << "range of sequence IDs" << std::endl;
				std::exit(1);
			}
			if (famID != gID) { // families have already been preloaded with the matching sequence ID
				families_[famID].insert(gID); // adds sequence ID to list for the family indicated
				locusID = gID - 1UL; // loci positions in the myGenes_ vector start at zero, though the gene names start at 1
				SimGene& gRef = myGenes_[locusID];
				gRef.eraseFam();
				gRef.appendToName(famID, 0); // adds family ID to first element of sequence name, where it can be referenced
				gRef.appendToName(gID, 0);
			}
		}
		famFile.close();
		familiesFromFile_ = true;
	}

	// Not original to EvoSim 2.1.0, the following section takes in a file of gene usefulness values
	if (usefulFileName != "none") {
		std::ifstream usefulFile(usefulFileName.c_str());
		if (!usefulFile.is_open()) {
			std::cout << "Cannot open file " << usefulFileName << std::endl;
			std::exit(1);
		}

		// check that lines are same as num genes
		std::string line;
		std::vector<std::string> lines;
		while( getline(usefulFile, line) ) lines.push_back(line);
		usefulFile.clear();
		usefulFile.close();
		if (lines.size() != numGenes) {
			std::cout << "The number of usefulness values in " << usefulFileName << " do not match the ";
			std::cout << "number of sequences." << std::endl;
			std::exit(1);
		}
		lines.clear();


		// read in the usefulness values
		usefulFile.open(usefulFileName.c_str());
		int x, y;
		float globalValue, habitatValue, nicheValue;
		uint32_t gID;
		c_array<double, 4> usefulValues;
		for (x = 0; x < numGenes; ++x) {
			for (y = 0; y < 4; ++y) {
				usefulFile >> usefulValues[y];
				if (y > 0 && (usefulValues[y] < 0.0 || usefulValues[y] > 1.0)) {
					throw std::pair<std::string, double>(usefulFileNameString, usefulValues[y]);
				}
			}
			gID = x + 1UL;
			globalValue = usefulValues[1];
			habitatValue = usefulValues[2];
			nicheValue = usefulValues[3];
			myWorld.reassignGeneUsefulness(gID, globalValue, habitatValue, nicheValue);
		}
		usefulFile.close();
	}

	// Set up and compute sumFitness_, and set up insufficiencies:
	const int numHab = myWorld.numHabitats();
	sumFitness_.resize(numHab);
	insufficiencies_.resize(numHab);
	int nch, numNiches;
	for (int h = 0; h < numHab; ++h) {
		numNiches = myWorld.numNiches(h);
		sumFitness_[h].resize(numNiches, 0.0F);
		for (nch = 0; nch < numNiches; ++nch) {
			float& sfRef = sumFitness_[h][nch];
			for (gID = 1UL; gID <= numGenes; ++gID) {
				sfRef += myWorld.geneUsefulnessInNiche(gID, h, nch);
			}
		}
		insufficiencies_[h].resize(numNiches);
			// Insufficiency sets are initially empty, since the cenancestor is totipotent.
	}
	// Record starting values in the EventMap:
	SimTime zeroTime = 0;
	emap.insert(std::make_pair(zeroTime, EventMapData(targetSizeEvent, 0UL, targetSize_)));
	emap.insert(std::make_pair(zeroTime, EventMapData(mutationRateEvent, 0UL, mutationRate_)));
	emap.insert(std::make_pair(zeroTime, EventMapData(transitionProbEvent, 0UL, transitionProb_)));
	emap.insert(std::make_pair(zeroTime, EventMapData(GCbiasEvent, 0UL, gcBias_)));
	emap.insert(std::make_pair(zeroTime, EventMapData(purineBiasEvent, 0UL, purineBias_)));
	emap.insert(std::make_pair(zeroTime, EventMapData(LGTreceptivityEvent, 0UL, lgtReceptivity_)));
}

void SimGenome::textWrite(const std::string& faaFolder, const std::string& baseFileName,
	const std::string& seriesStr, SimTime currentIteration, bool ngibwsFormat)
{
	// Prepares a .gbk file and a .faa file for this genome.
	// Start by computing the size of the genome (in this model, always a
	// single, circular genome):
	const std::size_t myNumGenes = myGenes_.size();
	const uint32_t itsSize = nukeCount_ + myNumGenes * 10UL; // Ten n between each gene
	// Prepare the .gbk file:
	std::ofstream gbkFile;
	if (ngibwsFormat) {
		gbkFile.open((baseFileName + ".flt").c_str());
	} else {
		gbkFile.open((baseFileName + ".gbk").c_str());
	}
	// Write the header:
	const std::string myAccessionNum(std::string("ES") + itoa(myID_, 10, 6));
	const uint32_t baseGI = 1000000000UL + myID_ * 1000000UL;
	gbkFile << "LOCUS       " << myAccessionNum << "             " << itsSize <<
		" bp    DNA     circular BCT 01-JAN-0001\n"; // Is the date relevant?
	gbkFile << "DEFINITION  Artificial genome" << myID_ << ", complete genome.\n";
	gbkFile << "ACCESSION   " << myAccessionNum << '\n';
	gbkFile << "VERSION     " << myAccessionNum << ".1  GI:" << baseGI << '\n';
	gbkFile << "KEYWORDS    .\n";
	gbkFile << "SOURCE      Artificial genome" << myID_ << '\n';
	gbkFile << "  ORGANISM  Artificial genome" << myID_ << '\n';
	gbkFile << "            Domain; Phylum; Order; Family.\n";
	gbkFile << "REFERENCE   1  (bases 1 to " << itsSize << ")\n";
	gbkFile << "  AUTHORS   Beiko,RG, Doolittle,WF, Charlebois,RL\n";
	gbkFile << "  TITLE     Evolutionary simulator output, automatically generated\n";
	gbkFile << "  JOURNAL   Unpublished\n";
	gbkFile << "\nCURRENT COMPOSITION\n";
	gbkFile << "  mean G+C composition of ORFs: " << itsGC() << '\n';
	gbkFile << "  nucleotide pools, A = " << nukePool_[0] << '\n';
	gbkFile << "                    C = " << nukePool_[1] << '\n';
	gbkFile << "                    G = " << nukePool_[2] << '\n';
	gbkFile << "                    T = " << nukePool_[3] << '\n';
	gbkFile << "\nHABITAT HISTORY HISTOGRAM (habitat_niche, time spent)\n";
	std::map<std::pair<int, int>, SimTime> habHisto;
	const std::size_t numHabInHistory = habitatHistory_.size();
	assert(numHabInHistory > 0UL);
	std::size_t h;
	for (h = 1UL; h < numHabInHistory; ++h) {
		habHisto[std::pair<int, int>(habitatHistory_[h - 1UL].get<1>(),
			habitatHistory_[h - 1UL].get<2>())] +=
			habitatHistory_[h].get<0>() - habitatHistory_[h - 1UL].get<0>();
	}
	habHisto[std::pair<int, int>(habitatHistory_[numHabInHistory - 1UL].get<1>(),
		habitatHistory_[numHabInHistory - 1UL].get<2>())] +=
		currentIteration - habitatHistory_[numHabInHistory - 1UL].get<0>();
	std::map<std::pair<int, int>, SimTime>::const_iterator hIt, hItEnd = habHisto.end();
	for (hIt = habHisto.begin(); hIt != hItEnd; ++hIt) {
		gbkFile << "  " << hIt->first.first << '_' << hIt->first.second << ", " << hIt->second << '\n';
	}
	gbkFile << "CURRENT HABITAT POTENTIAL (habitat_niche, fitness)\n";
	const std::size_t numHab = insufficiencies_.size();
	std::size_t numNiches, nch;
	for (h = 0UL; h < numHab; ++h) {
		numNiches = insufficiencies_[h].size();
		for (nch = 0UL; nch < numNiches; ++nch) {
			if (insufficiencies_[h][nch].empty()) {
				gbkFile << "  " << h << '_' << nch << ", " << sumFitness_[h][nch] / myNumGenes << '\n';
			}
		}
	}
	gbkFile << "\nSIMULATION PARAMETERS (mutable parameters are marked with an asterisk)\n";
	gbkFile << "  Affecting genome size (current target size = " << targetSize_ << " genes;";
	gbkFile << " current number = " << myNumGenes << "):\n";
	gbkFile << "    " << minGenomeSizeString << " = " << minGenomeSize_ << " genes\n";
	gbkFile << "    " << maxGenomeSizeString << " = " << maxGenomeSize_ << " genes\n";
	gbkFile << "    " << sizeAdjFactorString << " = " << sizeAdjFactor_ << '\n';
	gbkFile << "    " << targetSizeDriftFactorString << " = " << targetSizeDriftFactor_ << '\n';
	gbkFile << "  Affecting sequence evolution:\n";
	gbkFile << "    " << duplicabilityDriftFactorString << " = " << duplicabilityDriftFactor_ << '\n';
	gbkFile << "    " << inertiaDriftFactorString << " = " << inertiaDriftFactor_ << '\n';
	gbkFile << "    " << resistanceAdjFactorString << " = " << resistanceAdjFactor_ << '\n';
	gbkFile << "    " << selectiveDriftFactorString << " = " << selectiveDriftFactor_ << '\n';
	gbkFile << "    " << selectiveDriftBiasString << " = " << selectiveDriftBias_ << '\n';
	gbkFile << "    " << maxInitSelPressureString << " = " << maxInitialSelectivePressure_ << '\n';
	gbkFile << "    " << goodMutationProbString << " = " << goodMutationProb_ << '\n';
	gbkFile << "    " << mutationRateDriftFactorString << " = " << mutationRateDriftFactor_ << '\n';
	gbkFile << "    " << minMutationRateString << " = " << minMutationRate_ << '\n';
	gbkFile << "    " << maxMutationRateString << " = " << maxMutationRate_ << '\n';
	gbkFile << "   *" << mutationRateString << " = " << mutationRate_ << '\n';
	gbkFile << "    " << transitionProbDriftFactorString << " = " << transitionProbDriftFactor_ << '\n';
	gbkFile << "    " << minTransitionProbString << " = " << minTransitionProb_ << '\n';
	gbkFile << "    " << maxTransitionProbString << " = " << maxTransitionProb_ << '\n';
	gbkFile << "   *" << transitionProbString << " = " << transitionProb_ << '\n';
	gbkFile << "    " << gcBiasDriftFactorString << " = " << gcBiasDriftFactor_ << '\n';
	gbkFile << "    " << minGCbiasString << " = " << minGCbias_ << '\n';
	gbkFile << "    " << maxGCbiasString << " = " << maxGCbias_ << '\n';
	gbkFile << "   *" << gcBiasString << " = " << gcBias_ << '\n';
	gbkFile << "    " << purineBiasDriftFactorString << " = " << purineBiasDriftFactor_ << '\n';
	gbkFile << "    " << minPurineBiasString << " = " << minPurineBias_ << '\n';
	gbkFile << "    " << maxPurineBiasString << " = " << maxPurineBias_ << '\n';
	gbkFile << "   *" << purineBiasString << " = " << purineBias_ << '\n';
	gbkFile << "  Affecting choice of LGT scenarios, cumulative probabilities:\n";
	gbkFile << "    " << randomLGTprobString << " = " << randomLGTprob_ << '\n';
	gbkFile << "    " << divergenceLGTprobString << " = " << divergenceLGTprob_ << '\n';
	gbkFile << "    " << geneCompLGTprobString << " = " << geneCompLGTprob_ << '\n';
	gbkFile << "    " << gcLGTprobString << " = " << gcLGTprob_ << '\n';
	gbkFile << "    " << habitatLGTprobString << " = " << habitatLGTprob_ << '\n';
	gbkFile << "  Affecting receptivity to LGT events:\n";
	gbkFile << "    " << lgtReceptivityDriftFactorString << " = " << lgtReceptivityDriftFactor_ << '\n';
	gbkFile << "    " << lgtMinReceptivityString << " = " << lgtMinReceptivity_ << '\n';
	gbkFile << "    " << lgtMaxReceptivityString << " = " << lgtMaxReceptivity_ << '\n';
	gbkFile << "   *" << lgtReceptivityString << " = " << lgtReceptivity_ << '\n';
	gbkFile << "  LGT similarity thresholds:\n";
	gbkFile << "    " << divergenceFactorString << " = " << divergenceFactor_ << '\n';
	gbkFile << "    " << geneCompSimilarityFactorString << " = " << geneCompSimilarityFactor_ << '\n';
	gbkFile << "    " << gcSimilarityFactorString << " = " << gcSimilarityFactor_ << '\n';
	gbkFile << "\nFEATURES             Location/Qualifiers\n";
	gbkFile << "     source          1.." << itsSize << '\n';
	gbkFile << "                     /organism=\"Artificial genome" << myID_ << "\"\n";
	gbkFile << "                     /mol_type=\"genomicDNA\"\n";
	gbkFile << "                     /strain=\"N/A\"\n";
	gbkFile << "                     /db_xref=\"taxon:" << myID_ << "\"\n";
	// Write the gene information:
	uint32_t i = 1UL, pos = 1UL;
	std::vector<SimGene>::iterator it, itEnd = myGenes_.end();
	for (it = myGenes_.begin(); it != itEnd; ++it, ++i) {
		pos = 10UL + it->writeGBKrecord(gbkFile, pos, myID_, i, baseGI);
	}
	// Write the DNA sequence:
	gbkFile << "ORIGIN";
	if (ngibwsFormat) {
		gbkFile << "\n//\n";
		gbkFile.close();
		gbkFile.open((baseFileName + ".seq").c_str());
	}
	std::string::const_iterator s;
	uint32_t j;
	i = 0UL;
	for (it = myGenes_.begin(); it != itEnd; ++it) {
		const std::string itsSeq = it->itsDNAsequence();
		for (s = itsSeq.begin(); s != itsSeq.end(); ++s, ++i) {
			if ((i % 60UL) == 0UL) {
				gbkFile << '\n';
				const std::string padNum(itoa(i + 1UL));
				for (int j = 9 - padNum.length(); j > 0; --j) gbkFile << ' ';
				gbkFile << padNum << ' ';
			} else if ((i % 10) == 0UL) {
				gbkFile << ' ';
			}
			gbkFile << *s;
		}
		for (j = 0UL; j < 10UL; ++j, ++i) {
			if ((i % 60UL) == 0UL) {
				gbkFile << '\n';
				const std::string padNum(itoa(i + 1UL));
				for (int j = 9 - padNum.length(); j > 0; --j) gbkFile << ' ';
				gbkFile << padNum << ' ';
			} else if ((i % 10) == 0UL) {
				gbkFile << ' ';
			}
			gbkFile << 'n';
		}
	}
	if (!ngibwsFormat) gbkFile << "\n//";
	gbkFile << '\n';
	gbkFile.close();
	// Prepare the .faa file
	std::ofstream faaFile((baseFileName + ".faa").c_str());
	i = baseGI + 1UL;
	for (it = myGenes_.begin(); it != itEnd; ++it, ++i) {
		it->writeFAArecord(faaFile, myID_, i);
	}
	faaFile.close();
	if (ngibwsFormat) {
		std::system(("cp " + baseFileName + ".faa " + faaFolder).c_str());
		// Prepare the .info file:
		std::ofstream infoFile((baseFileName + ".info").c_str());
		infoFile << "Artificial genome" << myID_ << '\n';
		infoFile << "Series " << seriesStr << '\n';
		std::string phyloname('{' + itoa(myID_, 10, 3) + "}________");
		infoFile << phyloname.substr(0, 9);
		infoFile << "\nDomain\nPhylum\nClass\nFamily\n1\n1\n";
		infoFile.close();
	}
}

void SimGenome::evolveGenomeSize(RndGen2& gen2, SimTime t, Habitat& myWorld, double expDecayFactor)
{
	if (sizeAdjFactor_ > 0.0) { // boost's Poisson cannot handle a mean of 0
		// Determine how far we are away from the target size:
		std::size_t myNumGenes = numGenes();
		double p = double(myNumGenes) / targetSize_;
		p *= p * p; // policy, so that larger deviations from target exert much more pressure
		// Sample from a Poisson distribution
		const int netGain = boost::poisson_distribution<>(sizeAdjFactor_ / p)(gen2) -
			boost::poisson_distribution<>(sizeAdjFactor_ * p)(gen2);
		const int numHab = myWorld.numHabitats();
		uint32_t gID, gfID;
		int hab, nch, numNiches;
		std::size_t which, i, g;
		if (netGain < 0) {
			const std::size_t numLosses =
				myNumGenes - std::max<std::size_t>(myNumGenes + netGain, minGenomeSize_);
			std::size_t familyCount;
			i = 0UL;
			while (i < numLosses) {
				which = std::size_t(gen2() * myNumGenes);
				SimGene& gRef = myGenes_[which];
				gID = gRef.geneID();
				gfID = gRef.geneFamilyID();
				familyCount = families_.at(gfID).size();
				assert(familyCount > 0UL);
				if (familiesFromFile_ == false) { // This condition not original to EvoSim2.1.0
					if ((familyCount > 1UL || myWorld.geneIsDispensable(gfID, myHabitat_, myNiche_)) &&
					 gen2() > myWorld.geneUsefulnessInNiche(gID, myHabitat_, myNiche_)) {
						gcCount_ -= gRef.itsGCcount();
						nukeCount_ -= gRef.itsDNAsize();
						// Adjust fitness:
						const bool hasNoBackup = (familyCount == 1UL);
						for (hab = 0; hab < numHab; ++hab) {
							numNiches = myWorld.numNiches(hab);
							for (nch = 0; nch < numNiches; ++nch) {
								sumFitness_[hab][nch] -= myWorld.geneUsefulnessInNiche(gID, hab, nch);
								if (hasNoBackup && !myWorld.geneIsDispensable(gfID, hab, nch)) {
									insufficiencies_[hab][nch].insert(gfID);
								}
							}
						}
						assert(families_.at(gfID).find(gID) != families_[gfID].end());
						families_[gfID].erase(gID);
						myWorld.adjustGeneUsageCount(gID, -1);
						myGenes_.erase(myGenes_.begin() + which);
						--myNumGenes;
						++i;
					}
				}
				else { // This section not original to EvoSim2.1.0
					if ((familyCount > 1UL) &&
					 gen2() > myWorld.geneUsefulnessInNiche(gID, myHabitat_, myNiche_)) {
						gcCount_ -= gRef.itsGCcount();
						nukeCount_ -= gRef.itsDNAsize();
						// Adjust fitness:
						const bool hasNoBackup = (familyCount == 1UL);
						for (hab = 0; hab < numHab; ++hab) {
							numNiches = myWorld.numNiches(hab);
							for (nch = 0; nch < numNiches; ++nch) {
								sumFitness_[hab][nch] -= myWorld.geneUsefulnessInNiche(gID, hab, nch);
								if (hasNoBackup) {
									insufficiencies_[hab][nch].insert(gfID);
								}
							}
						}
						assert(families_.at(gfID).find(gID) != families_[gfID].end());
						families_[gfID].erase(gID);
						myWorld.adjustGeneUsageCount(gID, -1);
						myGenes_.erase(myGenes_.begin() + which);
						--myNumGenes;
						++i;
					}
				}
			}
		} else if (netGain > 0) {
			assert(!myGenes_.empty());
			const std::size_t numGains =
				std::min<std::size_t>(myNumGenes + netGain, maxGenomeSize_) - myNumGenes;
			i = 0UL;
			while (i < numGains) {
				which = std::size_t(gen2() * myNumGenes);
				SimGene& gRef = myGenes_[which];
				if ((familiesFromFile_ == true) || (gen2() < gRef.itsDuplicability())) { //first condition not original to EvoSim2.1.0
					gID = gRef.geneID();
					gfID = gRef.geneFamilyID();
					SimGene newGene(gRef);
					newGene.appendToName(++globalGeneCode, t);
					assert(!families_.at(gfID).empty());
					families_[gfID].insert(globalGeneCode);
					myWorld.generateGeneUsefulness(gen2, globalGeneCode, expDecayFactor);
					myWorld.adjustGeneUsageCount(globalGeneCode, 1);
					// Adjust fitness:
					for (hab = 0; hab < numHab; ++hab) {
						numNiches = myWorld.numNiches(hab);
						for (nch = 0; nch < numNiches; ++nch) {
							sumFitness_[hab][nch] +=
								myWorld.geneUsefulnessInNiche(globalGeneCode, hab, nch);
						}
					}
					// *************************************************************************
					newGene.computeRatesForParalog(gen2, gRef, maxInitialSelectivePressure_);
					gRef.adjustRatesFromParalog(gen2, newGene);
					// *************************************************************************
					gcCount_ += newGene.itsGCcount();
					nukeCount_ += newGene.itsDNAsize();
					myGenes_.insert(std::lower_bound(myGenes_.begin(), myGenes_.end(),
						newGene, compareGenesByName), newGene);
					++myNumGenes;
					++i;
				}
			}
		}
	}
}

void SimGenome::evolveGenes(RndGen2& gen2)
{
	std::vector<SimGene>::iterator i, iEnd = myGenes_.end();
	for (i = myGenes_.begin(); i != iEnd; ++i) {
		gcCount_ -= i->itsGCcount();
		nukeCount_ -= i->itsDNAsize();
		i->evolveSequence(gen2, this);
		gcCount_ += i->itsGCcount();
		nukeCount_ += i->itsDNAsize();
	}
}

void SimGenome::evolveGeneRates(RndGen2& gen2, double lapse)
{
	const double ddf = duplicabilityDriftFactor_ * lapse;
	const double idf = inertiaDriftFactor_ * lapse;
	const double sdf = selectiveDriftFactor_ * lapse;
	std::vector<SimGene>::iterator i, iEnd = myGenes_.end();
	for (i = myGenes_.begin(); i != iEnd; ++i) {
		i->evolveRates(gen2, ddf, idf, sdf, selectiveDriftBias_);
	}
}

void SimGenome::speciate(SimTime atTime, Habitat& myWorld, EventMap& emap, uint32_t parentID)
{
	emap.insert(std::make_pair(atTime, EventMapData(speciationEvent, parentID, myID_)));
	setDivergenceTime(atTime);
	HistoryData h(myID_, atTime, false);
	std::vector<SimGene>::iterator i, iEnd = myGenes_.end();
	for (i = myGenes_.begin(); i != iEnd; ++i) {
		i->appendToHistory(h);
		myWorld.adjustGeneUsageCount(i->geneID(), 1);
	}
}

void SimGenome::extinguish(SimTime atTime, Habitat& myWorld, EventMap& emap)
{
	emap.insert(std::make_pair(atTime, EventMapData(extinctionEvent, myID_, 0.0)));
	std::vector<SimGene>::iterator i, iEnd = myGenes_.end();
	for (i = myGenes_.begin(); i != iEnd; ++i) {
		myWorld.adjustGeneUsageCount(i->geneID(), -1);
	}
}

bool SimGenome::attemptToDonateGene(RndGen2& gen2, SimGenome& target, SimTime atTime,
	Habitat& myWorld)
{
	// Select a gene:
	const std::size_t which = std::size_t(gen2() * myGenes_.size());
	// Compute a random number with which to select the partnership scrutinizer:
	const double lgtSelector = gen2();
	// Find the gene's ortholog in the target genome, or where to insert if there is no ortholog:
	SimGeneIterPair oIters = target.orthologIterators(myGenes_[which]);
	// Rule: replace an ortholog if it is present, else simply add the gene.
	bool successfulTransfer = (oIters.first != oIters.second && gen2() < orthReplacementProb_) ||
		(oIters.first == oIters.second && target.canAcceptGenes());
	if (successfulTransfer) {
		if (lgtSelector < randomLGTprob_) { // cumulative probabilities
			// successfulTransfer = true;
		} else if (lgtSelector < divergenceLGTprob_) {
	// ***********************************************************************************
//			if (oIters.first != oIters.second) { // if an ortholog was found
//				...In the future, consider homologous recombination, mosaic genes,
//				...even between close paralogs including within a genome (gene conversion).
//			} else {
	// ***********************************************************************************
				successfulTransfer = divergenceIsRecent(gen2, target, atTime);
//			}
		} else if (lgtSelector < geneCompLGTprob_) {
			successfulTransfer = geneCompsAreSimilar(gen2, target);
		} else if (lgtSelector < gcLGTprob_) {
			successfulTransfer = gcAreSimilar(gen2, target);
		} else if (lgtSelector < habitatLGTprob_) {
			successfulTransfer = habitatsSimilar(target);
		} else { // no LGT, if habitatLGTprob_ is < 1.0
			successfulTransfer = false;
		}
		if (successfulTransfer) {
			target.sufferLGT(oIters, myGenes_[which], atTime, myWorld);
		}
	}
	return successfulTransfer;
}

void SimGenome::sufferLGT(SimGeneIterPair oIt, const SimGene& toAdd, SimTime atTime,
	Habitat& myWorld)
{
	std::vector<SimGene>::iterator nIt = oIt.first;
	if (oIt.first != oIt.second) { // It's an orthologous replacement
		// Remove the gene's contribution to the genome's statistics:
		gcCount_ -= nIt->itsGCcount();
		nukeCount_ -= nIt->itsDNAsize();
		// Replace the gene with the new version:
		*nIt = toAdd;
	} else { // Insert the new gene
		nIt = myGenes_.insert(nIt, toAdd);
		const uint32_t gID = nIt->geneID();
		const uint32_t gfID = nIt->geneFamilyID();
		assert(families_.at(gfID).find(gID) == families_[gfID].end());
		families_[gfID].insert(gID);
		myWorld.adjustGeneUsageCount(gID, 1);
		// Adjust fitness:
		const int numHab = myWorld.numHabitats();
		int nch, numNiches;
		for (int hab = 0; hab < numHab; ++hab) {
			numNiches = myWorld.numNiches(hab);
			for (nch = 0; nch < numNiches; ++nch) {
				sumFitness_[hab][nch] += myWorld.geneUsefulnessInNiche(gID, hab, nch);
				insufficiencies_[hab][nch].erase(gfID); // if present
			}
		}
	}
	// Record the gene's travels:
	nIt->appendToHistory(HistoryData(myID_, atTime, true));
	// Add the new gene's contribution to the genome's statistics:
	gcCount_ += nIt->itsGCcount();
	nukeCount_ += nIt->itsDNAsize(); 
}

SimGeneIterPair SimGenome::orthologIterators(const SimGene& geneToMatch)
{
	return std::equal_range(myGenes_.begin(), myGenes_.end(), geneToMatch, compareGenesByName);
}

bool SimGenome::divergenceIsRecent(RndGen2& gen2, const SimGenome& target, SimTime atTime)
{
	// Find out how long ago they diverged:
	const std::vector<SimTime>& itsDT = target.itsDivergenceTimes();
	std::vector<SimTime>::const_iterator me = divergenceTimes_.begin(),
		meEnd = divergenceTimes_.end(), it = itsDT.begin(), itEnd = itsDT.end();
	SimTime lastMatch = 0;
	while (me != meEnd && it != itEnd && *me == *it) {
		lastMatch = *me;
		++me;
		++it;
	} // inspired by std::mismatch(), but recording last match rather than first mismatch
	// Decide if transfer occurred:
	const double r = gen2();
	return (double(atTime - lastMatch) < r * r * divergenceFactor_); // Wise policy?
}

bool SimGenome::geneCompsAreSimilar(RndGen2& gen2, SimGenome& target)
{
	// The higher the proportion of genes (orthologs) in common, the more likely
	// their "physiology" is similar.
	int numShared = 0;
	std::vector<SimGene>::iterator i, iEnd = myGenes_.end();
	for (i = myGenes_.begin(); i != iEnd; ++i) {
		SimGeneIterPair oIt = target.orthologIterators(*i);
		if (oIt.first != oIt.second) ++numShared;
	}
	const double proportionShared =
		double(numShared) / std::min(myGenes_.size(), target.numGenes());
	return ((1.0 - proportionShared) < gen2() * (1.0 - geneCompSimilarityFactor_));
}

bool SimGenome::gcAreSimilar(RndGen2& gen2, const SimGenome& target)
{
	return (std::fabs(itsGC() - target.itsGC()) < gen2() * gcSimilarityFactor_);
}

bool SimGenome::habitatsSimilar(const SimGenome& target)
{
	return (myHabitat_ == target.itsHabitat());
}

void SimGenome::adjustRatesAndBiases(RndGen1& gen1, double lapse, SimTime t, EventMap& emap)
{
	// Drift the genome's target size, within bounds:
	const double targetSizeAdj = (2.0 * gen1() - 1.0) * targetSizeDriftFactor_ * lapse;
	targetSize_ = std::min(std::max(targetSize_ + targetSizeAdj, double(minGenomeSize_)),
		double(maxGenomeSize_));
	emap.insert(std::make_pair(t, EventMapData(targetSizeEvent, myID_, targetSize_)));
		
	const double lgtReceptAdj = (2.0 * gen1() - 1.0) * lgtReceptivityDriftFactor_ * lapse;
	lgtReceptivity_ =
		std::min(std::max(lgtReceptivity_ + lgtReceptAdj, lgtMinReceptivity_), lgtMaxReceptivity_);
	assert(lgtReceptivity_ >= 0.0 && lgtReceptivity_ <= 1.0);
	emap.insert(std::make_pair(t, EventMapData(LGTreceptivityEvent, myID_, lgtReceptivity_)));

	// ***********************************************************************************
	// Premise: Polymerase either inserts the correct nucleotide, or guesses by inserting
	// any one of the four nucleotides at random, perhaps as a function of a nucleotide's
	// abundance, and sometimes with a hint about whether it should be a purine or a
	// pyrimidine (transition bias).
	// There can also be leading-strand / lagging-strand effects, such that one strand
	// may become purine-rich and the other, consequently, pyrimidine-rich. Protein-coding
	// genes tend to be purine rich on the sense strand (and usually, leading-strand),
	// more so in some genomes than others.
	
	// A reasonable model, therefore, can start with a base mutation rate and a transition
	// probability, which are permitted to evolve within bounds. Each genome could then also
	// evolve values for the abundance of each nucleotide, realizing that the double-stranded
	// nature of DNA would select for A+T and C+G abundances to be similar.
	// We can furthermore choose to make A>T and G>C in abundance (or vice versa), in order
	// to model purine bias.
	
	// The mutation rate and transition probability are combined with abundance values in
	// order to determine actual mutations (see SimGenome::mutateNucleotide()).

	const double mutationRateAdj = (2.0 * gen1() - 1.0) * mutationRateDriftFactor_ * lapse;
	mutationRate_ =
		std::min(std::max(mutationRate_ + mutationRateAdj, minMutationRate_), maxMutationRate_);
	assert(mutationRate_ > 0.0 && mutationRate_ < 1.0);
	emap.insert(std::make_pair(t, EventMapData(mutationRateEvent, myID_, mutationRate_)));
		
	const double transitionProbAdj = (2.0 * gen1() - 1.0) * transitionProbDriftFactor_ * lapse;
	transitionProb_ =
		std::min(std::max(transitionProb_ + transitionProbAdj, minTransitionProb_), maxTransitionProb_);
	assert(transitionProb_ > 0.0 && transitionProb_ < 1.0);
	emap.insert(std::make_pair(t, EventMapData(transitionProbEvent, myID_, transitionProb_)));

	const double gcBiasAdj = (2.0 * gen1() - 1.0) * gcBiasDriftFactor_ * lapse;
	gcBias_ = std::min(std::max(gcBias_ + gcBiasAdj, minGCbias_), maxGCbias_);
		// Represents the sum of guanine + cytosine pools
	assert(gcBias_ > 0.0 && gcBias_ < 1.0);
	emap.insert(std::make_pair(t, EventMapData(GCbiasEvent, myID_, gcBias_)));
	
	const double purineBiasAdj = (2.0 * gen1() - 1.0) * purineBiasDriftFactor_ * lapse;
	purineBias_ =
		std::min(std::max(purineBias_ + purineBiasAdj, minPurineBias_), maxPurineBias_);
	assert(purineBias_ > 0.0 && purineBias_ < 1.0);
	emap.insert(std::make_pair(t, EventMapData(purineBiasEvent, myID_, purineBias_)));
	
	computeNukePools();
}

void SimGenome::computeNukePools()
{
	nukePool_[2] = gcBias_ * purineBias_; // G pool
	nukePool_[1] = gcBias_ - nukePool_[2]; // C pool
	nukePool_[0] = (1.0 - gcBias_) * purineBias_; // A pool
	nukePool_[3] = (1.0 - gcBias_) - nukePool_[0]; // T pool
}

void SimGenome::setTargetSize(double newTarget)
{
	targetSize_ = std::min(std::max(newTarget, double(minGenomeSize_)), double(maxGenomeSize_));
}

void SimGenome::setMutationRate(double newMutationRate)
{
	mutationRate_ = std::min(std::max(newMutationRate, minMutationRate_), maxMutationRate_);
}

void SimGenome::setTransitionProb(double newTransitionProb)
{
	transitionProb_ = std::min(std::max(newTransitionProb, minTransitionProb_), maxTransitionProb_);
}

void SimGenome::setGCbias(double newGCbias)
{
	gcBias_ = std::min(std::max(newGCbias, minGCbias_), maxGCbias_);
	computeNukePools();
}

void SimGenome::setPurineBias(double newPurineBias)
{
	purineBias_ = std::min(std::max(newPurineBias, minPurineBias_), maxPurineBias_);
	computeNukePools();
}

void SimGenome::setLgtReceptivity(double newReceptivity)
{
	lgtReceptivity_ = std::min(std::max(newReceptivity, lgtMinReceptivity_), lgtMaxReceptivity_);
}

uint8_t SimGenome::mutateNucleotide(RndGen2& gen2, uint8_t inNuke)
{
	if (gen2() > mutationRate_) return inNuke;
	uint8_t toNuke1, toNuke2;
	if (gen2() < transitionProb_) { // transition
		toNuke1 = (inNuke + 2) & 3; // In EvoSim 2.1.0 this was "toNuke1 = inNuke;", which was mutation to the same nucleotide; This option eliminated here.
		toNuke2 = (inNuke + 2) & 3;
	} else { // transversion
		toNuke1 = (inNuke + 1) & 3;
		toNuke2 = (inNuke + 3) & 3;
	} // Transition or transversion take precedence over nucleotide availability.
	const double poolSum = nukePool_[toNuke1] + nukePool_[toNuke2];
	return (gen2() * poolSum < nukePool_[toNuke1]) ? toNuke1 : toNuke2;
}

bool SimGenome::migrate(Habitat& myWorld, RndGen2& gen2, SimTime t, bool newSpecies,
	bool mustSucceed)
{
	// Find all of the available niches, and visit one of them for a little while,
	// biased towards fit:
	typedef boost::tuple<float, int, int> NicheFitData;
	std::vector<NicheFitData> availableNiches;
	float f, sumF = 0.0F;
	if (!newSpecies) {
		f = sumFitness_[myHabitat_][myNiche_] * meanNicheCoreFitness(myWorld, myHabitat_, myNiche_);
		sumF += f;
		availableNiches.push_back(NicheFitData(f, myHabitat_, myNiche_));
			// The genome might decide to stay put...
	}
	const std::size_t numHab = insufficiencies_.size();
	assert(numHab == myWorld.numHabitats());
	std::size_t numNiches, hab, nch;
	for (hab = 0UL; hab < numHab; ++hab) {
		numNiches = insufficiencies_[hab].size();
		assert(numNiches == myWorld.numNiches(hab));
		for (nch = 0UL; nch < numNiches; ++nch) {
			if (newSpecies || hab != myHabitat_ || nch != myNiche_) {
				if (insufficiencies_[hab][nch].empty() && myWorld.isNicheAvailable(hab, nch)) {
					f = sumFitness_[hab][nch] * meanNicheCoreFitness(myWorld, hab, nch);
					sumF += f;
					availableNiches.push_back(NicheFitData(f, hab, nch));
				}
			}
		}
	}
	if (!availableNiches.empty()) {
		// Pick a place to visit:
		const float r = gen2();
		std::vector<NicheFitData>::iterator aIt, aItEnd = availableNiches.end();
		f = 0.0F;
		for (aIt = availableNiches.begin(); aIt != aItEnd; ++aIt) {
			f += aIt->get<0>() / sumF; // cumulative probability
			if (r < f) {
				if (aIt->get<1>() != myHabitat_ || aIt->get<2>() != myNiche_) {
					if (!newSpecies) myWorld.vacateNiche(myHabitat_, myNiche_);
					myHabitat_ = aIt->get<1>();
					myNiche_ = aIt->get<2>();
					myWorld.occupyNiche(myHabitat_, myNiche_);
					habitatHistory_.push_back(HabitatHistoryData(t, myHabitat_, myNiche_));
				} else if (newSpecies) {
					myWorld.occupyNiche(myHabitat_, myNiche_);
				}
				return true;
			}
		}
	}
	if (mustSucceed) {
		// No niche was found, so we must double-up on the parent's niche:
		myWorld.occupyNiche(myHabitat_, myNiche_);
		return true;
	}
	// There is no migration, or if it's a new genome, no home was found:
	return false;
}

float SimGenome::meanNicheCoreFitness(const Habitat& myWorld, int hab, int nch)
{
	const std::set<uint32_t>& core = myWorld.genesRequiredForNiche(hab, nch);
	if (core.empty()) return 1.0F;
	float bestMember, result = 0.0F;
	std::set<uint32_t>::const_iterator fIt, fItEnd, sIt, sItEnd = core.end();
	for (sIt = core.begin(); sIt != sItEnd; ++sIt) {
		assert(!families_.at(*sIt).empty());
		bestMember = 0.0F;
		fItEnd = families_[*sIt].end();
		for (fIt = families_[*sIt].begin(); fIt != fItEnd; ++fIt) {
			bestMember = std::max(bestMember, myWorld.geneUsefulnessInNiche(*fIt, hab, nch));
		}
		result += bestMember;
	}
	return result / core.size();
}

float SimGenome::fitnessInNiches(int selectionModel) const
{
	assert(selectionModel == 1 || selectionModel == 2);
	const std::size_t numHab = sumFitness_.size();
	std::size_t nch, numNiches;
	float theAnswer = 0.0F;
	for (std::size_t hab = 0UL; hab < numHab; ++hab) {
		numNiches = sumFitness_[hab].size();
		for (nch = 0UL; nch < numNiches; ++nch) {
			if (insufficiencies_[hab][nch].empty()) { // if currently habitable
				if (selectionModel == 1) {
					theAnswer += sumFitness_[hab][nch];
				} else {
					theAnswer = std::max(theAnswer, sumFitness_[hab][nch]);
				}
			}
		}
	}
	assert(theAnswer > 0.0F);
	return theAnswer / numGenes();
}

float SimGenome::mutationProb(RndGen2& gen2, int aaIdx, int ideal, int auxIdx)
{
	float siteProb = pow(master20x20[ideal][aaIdx],aux20x20[auxIdx][ideal][aaIdx]);
	return float(1.0 + (gen2() - 1.0) / siteProb);
}
