# Supplementary material for: NU-IN: Nucleotide evolution and input module for the EvolSimulator genome simulation platform
Source: BMC Res Notes. 2010 Aug 2;3:217. doi: 10.1186/1756-0500-3-217 (PMC3161368; doi:10.1186/1756-0500-3-217)
Supplement: Additional file 1 — Example Parameters. A parameter text file used to run the NU-IN simulation program. [file 1756-0500-3-217-S1.TGZ › NuIn_1.0.2/src/classSimGenome.h]

// Evolutionary simulator
// classSimGenome.h
// Version 2005.10.11
// � 2004-2005, NeuroGadgets Inc.
// Author: Robert L. Charlebois

#ifndef CLASS_SIM_GENOME_H
#define CLASS_SIM_GENOME_H

#include "classHabitat.h"
#include "classSimGene.h"
#include "c_array.h"
#include <utility>

typedef std::pair<std::vector<SimGene>::iterator, std::vector<SimGene>::iterator> SimGeneIterPair;
typedef boost::tuple<SimTime, int, int> HabitatHistoryData;

class SimGenome {
private:
	static uint32_t globalGeneCode; // For sequentially numbering gene IDs.
	static bool LUCAguard; // To ensure that there is only one cenancestor.
	static c_array<c_array<double, 20>, 20> master20x20;
		// amino acid substitution matrix
	static std::vector<c_array<c_array<double, 20>, 20> > aux20x20;
		// various multiplier sets for master20x20

	// The genome's characteristics:
	std::vector<SimGene> myGenes_; // kept in sorted order, by name
	std::vector<SimTime> divergenceTimes_; // for tracking evolutionary distance between species
	uint32_t myID_; // to keep track of evolutionary events
	std::size_t gcCount_; // Total number of G+C for all of its genes
	std::size_t nukeCount_; // Total number of nucleotides for all of its genes
	c_array<double, 4> nukePool_;
	int myHabitat_;
	int myNiche_; // within myHabitat_
	std::vector<std::vector<float> > sumFitness_;
	std::vector<std::vector<std::set<uint32_t> > > insufficiencies_;
		// genes lacking for growth in a niche
	std::vector<HabitatHistoryData> habitatHistory_;
	std::vector<std::set<uint32_t> > families_;
	
	// (Note: evolutionary parameters could be static variables or even constants here, but
	// the overhead of propagating a set of parameters to each instance of genome is low
	// and it makes possible individual adjustments by lineage, later on.)
	// Evolutionary parameters, genome size:
	std::size_t minGenomeSize_; // The smallest that this genome can get
	std::size_t maxGenomeSize_; // The largest that this genome can get
	bool familiesFromFile_; // Not original to EvolSim2.1.0
	double targetSize_; // number of genes to which the genome tends
	double sizeAdjFactor_; // Represents a rate factor for size drift towards targetSize_
	double targetSizeDriftFactor_; // Represents a rate factor for the drift of targetSize_ itself
	// Evolutionary parameters, sequence evolution:
	double duplicabilityDriftFactor_; // Base rate of drift of a gene's duplicability
	double inertiaDriftFactor_; // Base rate of drift of a gene's inertia
	double resistanceAdjFactor_; // Used in computing a residue's resistance, from neighbour's
	double selectiveDriftFactor_; // Affects the rate of climb of a gene's selective pressure
	double selectiveDriftBias_; // Affects the rate of climb of a gene's selective pressure
		// value should be between 0.0 and 0.5, with lower values making the climb faster
	double maxInitialSelectivePressure_;
	double goodMutationProb_;
	double mutationRateDriftFactor_;
	double minMutationRate_;
	double maxMutationRate_;
	double mutationRate_;
	double transitionProbDriftFactor_;
	double minTransitionProb_;
	double maxTransitionProb_;
	double transitionProb_;
	double gcBiasDriftFactor_;
	double minGCbias_;
	double maxGCbias_;
	double gcBias_;
	double purineBiasDriftFactor_;
	double minPurineBias_;
	double maxPurineBias_;
	double purineBias_;
	// Evolutionary parameters, LGT scenario probabilities:
	// Note that these are cumulative probabilities, in the order listed.
	double randomLGTprob_; // Permits LGT with any partner
	double divergenceLGTprob_; // Permits LGT based on sequence similarity
	double geneCompLGTprob_; // Permits LGT based on similar gene composition
	double gcLGTprob_; // Permits LGT based on similar GC composition
	double habitatLGTprob_; // Permits LGT based on similar habitat
	// Evolutionary parameters, LGT similarity thresholds:
	double divergenceFactor_; // Permits LGT if genomes have diverged recently enough
	double geneCompSimilarityFactor_; // Permits LGT if genomes have similar gene complements
	double gcSimilarityFactor_; // Permits LGT if genomes have similar GC composition
	double orthReplacementProb_; // If fails, no LGT
	double lgtReceptivityDriftFactor_;
	double lgtMinReceptivity_;
	double lgtMaxReceptivity_;
	double lgtReceptivity_;

	void sufferLGT(SimGeneIterPair oIt, const SimGene& toAdd, SimTime atTime, Habitat& myWorld);
	SimGeneIterPair orthologIterators(const SimGene& geneToMatch);
//	bool sequencesAreSimilar(const std::string& donorSeq, const std::string& targetSeq);
	bool divergenceIsRecent(RndGen2& gen2, const SimGenome& target, SimTime atTime);
	bool geneCompsAreSimilar(RndGen2& gen2, SimGenome& target);
	bool gcAreSimilar(RndGen2& gen2, const SimGenome& target);
	bool habitatsSimilar(const SimGenome& target);
	void computeNukePools();
public:
	SimGenome(std::ifstream& inFile, RndGen2& gen2, Habitat& myWorld,
		double expDecayFactor, EventMap& emap); // creates the cenancestor
	~SimGenome() { };
	// Follow calls to (default) copy constructor or operator= with a call to setID().
	void textWrite(const std::string& faaFolder, const std::string& baseFileName,
		const std::string& seriesStr, SimTime currentIteration, bool ngibwsFormat);
	
	static std::size_t numAuxMatrices() { return aux20x20.size(); }
	static float mutationProb(RndGen2& gen2, int aaIdx, int ideal, int auxIdx);
	
	void setID(uint32_t newID) { myID_ = newID; } // a speciation event
	uint32_t itsID() const { return myID_; }
	int itsHabitat() const { return myHabitat_; }
	int itsNiche() const { return myNiche_; }
	void setDivergenceTime(SimTime t) { divergenceTimes_.push_back(t); }
	const std::vector<SimTime>& itsDivergenceTimes() const { return divergenceTimes_; }
	double itsGC() const { return double(gcCount_) / nukeCount_; }
	std::size_t numGenes() const { return myGenes_.size(); }
	double largeness() const {
		return (maxGenomeSize_ > minGenomeSize_) ?
			double(myGenes_.size() - minGenomeSize_) / (maxGenomeSize_ - minGenomeSize_) : 0.5;
	}
	bool canAcceptGenes() const { return myGenes_.size() < (std::size_t)maxGenomeSize_; }
	double interestedInLGT() const { return lgtReceptivity_; }
	double goodMutationProb() const { return goodMutationProb_; }
	
	// Deterministic evolution:
	void setTargetSize(double newTarget);
	void setMutationRate(double newMutationRate);
	void setTransitionProb(double newTransitionProb);
	void setGCbias(double newGCbias);
	void setPurineBias(double newPurineBias);
	void setLgtReceptivity(double newReceptivity);
	
	void evolveGenomeSize(RndGen2& gen2, SimTime t, Habitat& myWorld, double expDecayFactor);
		// By loss and/or duplication of genes.
	void evolveGenes(RndGen2& gen2);
		// Sequence evolution.
	void evolveGeneRates(RndGen2& gen2, double lapse);
	void speciate(SimTime atTime, Habitat& myWorld, EventMap& emap, uint32_t parentID);
	void extinguish(SimTime atTime, Habitat& myWorld, EventMap& emap);
	bool attemptToDonateGene(RndGen2& gen2, SimGenome& target, SimTime atTime, Habitat& myWorld);
	void adjustRatesAndBiases(RndGen1& gen1, double lapse, SimTime t, EventMap& emap);
	uint8_t mutateNucleotide(RndGen2& gen2, uint8_t inNuke);
	bool migrate(Habitat& myWorld, RndGen2& gen2, SimTime t, bool newSpecies, bool mustSucceed);
		// A new species is still-born if this function returns false.
		// If mustSucceed is true, then a niche may (rarely) be occupied by two genomes.
	float meanNicheCoreFitness(const Habitat& myWorld, int hab, int nch);
		// Of the core gene families for a niche, what is the mean fitness.
	float fitnessInNiches(int selectionModel) const;
};

#endif
