# Supplementary material for: NU-IN: Nucleotide evolution and input module for the EvolSimulator genome simulation platform
Source: BMC Res Notes. 2010 Aug 2;3:217. doi: 10.1186/1756-0500-3-217 (PMC3161368; doi:10.1186/1756-0500-3-217)
Supplement: Additional file 1 — Example Parameters. A parameter text file used to run the NU-IN simulation program. [file 1756-0500-3-217-S1.TGZ › NuIn_1.0.2/ParsingScripts/gbk_to_fasta.pl]

##########################  
# gbk_to_fasta.pl
# Script to parse a *.gbk output file from EvolSimulator 2.1.0 into a fasta file of nucleotide sequences.
#
# Copyright (C) 2010 Katrina M Dlugosch
# This program is free software: you can redistribute it and/or modify it under the terms of the GNU General Public License as published by the Free Software Foundation, either version 3 of the License, or (at your option) any later version. 
#
# Run: perl gbk_to_fasta.pl
#	-i: <*.gbk> input [specify directory if appropriate, e.g. "ExampleData/002_100.gbk"]
#	-o: <output_filename> [specify directory if desired, e.g. "ExampleData/002_100.fasta"]
#
##########################


#!usr/bin/perl
use strict;
use warnings;
use Getopt::Std;
use Cwd;

########### INPUTS ####################################################
my $dir = getcwd;
my %opts; getopt('io', \%opts );

my $usage = "\n\tUsage Error:\n\t-i: <*.gbk> input [specify directory if appropriate]\n\t-o: <output_filename>\n\n";

unless ($opts{i} =~ m/gbk$/) {die "\n\tInput <i>$usage"; }
unless (-e "$opts{i}") { die "\n\nError: Input file not found in specified directory...\n\n"; } 

unless ($opts{o}) { die "\n\tInput <o>$usage"; } 


########### MAIN CODE ####################################################

print "\n\tRunning gbk_to_fasta.pl";
&parseOut($opts{i}, $opts{o});
print "\tProgram complete.\n\n";


########### SUBROUTINES ####################################################

sub parseOut {
	# read in file
	my $FILENAME = $_[0];
	print "\n\tParsing <$FILENAME>...\n";
	my $OUT = $_[1];
	open (GENFILE, "<$FILENAME") || die "\n\tError: <$FILENAME> not found.\n\n"; 
	my @eachline = (); foreach(<GENFILE>) { chomp $_;  push (@eachline ,  $_); }
	close GENFILE;

	# find nucleotide sequence and read it in as one string
	my ($sequence, @temp);
	for (my $i = 0; $i < scalar(@eachline)-1; $i++) {
		if ($eachline[$i] =~ /ORIGIN/) {
			for (my $j = $i+1; $j < scalar(@eachline)-1; $j++) {
				$eachline[$j] = substr $eachline[$j],10 ; # hack off the first 10 spaces (numbering)
				$eachline[$j] =~ s/ //g; # remove whitespace
				push (@temp, $eachline[$j]); # push to a temp array
			}
			$sequence = join ("", @temp); # join into a string
			@temp = ();
			last
	}	}

	# go back through record and find individual coding sequences (cds)
	open BASEOUT, ">$OUT";
	my ($gene, $start, $end, $length, $bases, $protein);
	for (my $l = 0; $l < @eachline; $l++) {
		if ($eachline[$l] =~ /CDS/) {
			# pull gene names from next line and print as header in file
			$gene = substr ($eachline[$l+1], 28); chop $gene;
			print BASEOUT ">$gene\n";

			# find sequence location, pull fron sequence string, and print
			$eachline[$l] =~ s/CDS//; $eachline[$l] =~ s/ //g;
			@temp = ();
			@temp = split (/\.+/, $eachline[$l]); $start = $temp[0]; $end = $temp[1]; $length = ($end-$start)+1;
			$bases = substr ($sequence, $start-1, $length);
			print BASEOUT "$bases\n";

			# find end of translation before looking for next CDS entry
			for (my $k = $l+9; $k<@eachline; $k++) {
				if ($eachline[$k] =~ /"/) { 
					$l = $k+1; last 
				}
			}
		}		
	}	
	close BASEOUT;
	(@eachline) = ();
}
