# Supplementary material for: NU-IN: Nucleotide evolution and input module for the EvolSimulator genome simulation platform
Source: BMC Res Notes. 2010 Aug 2;3:217. doi: 10.1186/1756-0500-3-217 (PMC3161368; doi:10.1186/1756-0500-3-217)
Supplement: Additional file 1 — Example Parameters. A parameter text file used to run the NU-IN simulation program. [file 1756-0500-3-217-S1.TGZ › NuIn_1.0.2/ParsingScripts/get_families.pl]

##########################
# get_families.pl
# Script to create a gene family file from EvolSimulator 2.1.0 output already parsed into fasta format by gbk_to_fasta.pl
#
# Copyright (C) 2010 Katrina M Dlugosch
# This program is free software: you can redistribute it and/or modify it under the terms of the GNU General Public License as published by the Free Software Foundation, either version 3 of the License, or (at your option) any later version.
#
# Run: perl get_families.pl
#	-i: <fasta_file> input [specify directory if appropriate, e.g. "ExampleData/002_100.fasta"]
#	-o: <output_filename> [specify directory if desired, e.g. "ExampleData/002_100.families"]
#
##########################


#!usr/bin/perl
use strict;
use warnings;
use Getopt::Std;
use Cwd;

########### INPUTS ####################################################
my $dir = getcwd;
my %opts; getopt('io', \%opts );

my $usage = "\n\tUsage Error:\n\t-i: <fasta_file> input [specify directory if appropriate]\n\t-o: <output_filename>\n\n";

unless ($opts{i}) {die "\n\tInput <i>$usage"; }
unless (-e "$opts{i}") { die "\n\nError: Input file not found in specified directory...\n\n"; } 

unless ($opts{o}) { die "\n\tInput <o>$usage"; } 


########### MAIN CODE ####################################################

print "\n\tRunning get_families.pl\n";
my ($genome_size, @fams);
&findFams($opts{i}); 
&famList($opts{o});
print "\tProgram complete.\n\n";


##################################### SUBROUTINES ###################################

sub findFams {
	my $FILENAME = "$_[0]";
	print "\tFinding gene families in <$FILENAME>...\n";
	my @eachline;
	open (IN, "<$FILENAME") || die "\n\tError: No file <$FILENAME> available as expected.\n\n";
	while(<IN>) { chomp $_;  if ($_ =~ />/) {push @eachline , $_; } }
	close IN;
	$genome_size = scalar @eachline;

	# build family list: hash = labels are family names and keys are string of family members
	my %families;
	for (my $i = 0; $i < @eachline; $i++) {
		my @temp1 = split /\./, $eachline[$i];
		my @temp2 = split /_/, $temp1[0];
		$temp2[0] =~ s/>\(//;
		my $name = 'x'.($i+1).'x';
		if (exists $families{$temp2[0]}) { $name = "$families{$temp2[0]}"."\t$name"; }
		$families{$temp2[0]} = $name;
	}
	@eachline = ();

	foreach my $k (keys %families) { push @fams, $families{$k}; }
	%families = ();
}


sub famList {
	my $OUT = $_[0];
	print "\tCreating gene family list...\n";
	my @famlist = 1 .. $genome_size;

	for (my $i = 0; $i < @fams; $i++) {
		$fams[$i] =~ s/x//g; # delete x's
		my @temp = split /\t/, $fams[$i]; # split line
		my $ID = $temp[0]; # store first member as familiy ID
		foreach (@temp) {
			$famlist[$_-1] = $ID; # go to same positions as IDs (-1 b/c array starts at zero) and change code
		}
	}
	open OUT, ">$OUT";
	foreach (@famlist) { print OUT "$_\n"; }
	close OUT;
	(@famlist, @fams) = ();
}
