# Supplementary material for: NU-IN: Nucleotide evolution and input module for the EvolSimulator genome simulation platform
Source: BMC Res Notes. 2010 Aug 2;3:217. doi: 10.1186/1756-0500-3-217 (PMC3161368; doi:10.1186/1756-0500-3-217)
Supplement: Additional file 1 — Example Parameters. A parameter text file used to run the NU-IN simulation program. [file 1756-0500-3-217-S1.TGZ › NuIn_1.0.2/ParsingScripts/get_usefulness.pl]

##########################
# get_usefulness.pl
# Script to create a gene usefulness file from EvolSimulator 2.1.0 simulation output file geneCounts.txt
#
# Copyright (C) 2010 Katrina M Dlugosch
# This program is free software: you can redistribute it and/or modify it under the terms of the GNU General Public License as published by the Free Software Foundation, either version 3 of the License, or (at your option) any later version. 
#
# Run: perl get_usefulness.pl
#	-i: <fasta_file> input [specify directory if appropriate, e.g. "ExampleData/002_100.fasta"]
#	-u: <geneCounts.txt> input file [specify directory if appropriate, e.g. "ExampleData/geneCounts.txt"]
#	-h: <habitat_number> habitat from which to draw habitat usefulness values [default = 0]
#	-n: <niche_number> niche within the given habitat from which to draw niche usefulness values [default = 0]
#	-o: <output_filename> [specify directory if desired, e.g. "ExampleData/002_100.usefulness"]
#
# NOTE: Fasta file must be a set of sequences from one or more genomes present at the end of the simulation that generated the specified geneCounts.txt file.
#
##########################


#!usr/bin/perl
use strict;
use warnings;
use Getopt::Std;
use Cwd;

########### INPUTS ####################################################
my $dir = getcwd;
my %opts; getopt('iuhno', \%opts );

my $usage = "\n\tUsage Error:\n\t-i: <fasta_file> input [specify directory if appropriate]\n\t-u: <geneCounts.txt> input file [specify directory if appropriate]\n\t-h: <habitat_number> [default = 0]\n\t-n: <niche_number> [default = 0]\n\t-o: <output_filename>\n\n";

my $fasta;
unless ($opts{i}) {die "\n\tInput <i>$usage"; }
else {$fasta = "$opts{i}";}
unless (-e "$opts{i}") { die "\n\nError: Fasta file <$fasta> not found in specified directory...\n\n"; } 

my $counts;
unless ($opts{u}) {die "\n\tInput <u>$usage"; }
else {$counts = "$opts{u}";}
unless (-e "$opts{u}") { die "\n\nError: <$counts> file not found in specified directory...\n\n"; } 

my $hab;
if ($opts{h}) { if (($opts{h} =~ m/^\d+$/) && (int($opts{h}) eq $opts{h})) { $hab = "$opts{h}"; } else { die "\n\tInput <h>$usage"; } }  else { $hab = 0; }

my $niche;
if ($opts{n}) { if (($opts{n} =~ m/^\d+$/) && (int($opts{n}) eq $opts{n})) { $niche = "$opts{n}"; } else { die "\n\tInput <n>$usage"; } }  else { $niche = 0; }

unless ($opts{o}) { die "\n\tInput <o>$usage"; }


########### MAIN CODE ####################################################

print "\n\tRunning get_usefulness.pl\n";
&findUseful($counts,$fasta,$opts{o});
print "\tProgram complete.\n\n";

##################################### SUBROUTINES ###################################

sub findUseful {
	my $INUSE = "$_[0]";
	my $INFILE = "$_[1]";
	my $OUT = "$_[2]";

	print "\tCreating gene usefulness list for <$INFILE> using <$INUSE>...\n";
	my (@lines, @values, @temp1, @temp2, @temp3);
	my $highest = 0;
	open (IN, "<$INUSE") || die "\n\tError: $INUSE not found in current directory.\n\n";
	while(<IN>) { if ($_ =~ m/Essential/) { last; }  else { chomp $_; push @lines , $_; } }
	close IN;

	# find col matching desired habitat
	@temp1 = split /\t/, $lines[1];
	my ($habCount, $habCol) = -1;
	for ( my $c = 2; $c < @temp1; $c++) { #habitats start at col 2
		unless ($temp1[$c] =~ m/N/) { #unless col is a niche
			$habCount++;
			if ($habCount eq $hab) { 
				$habCol = $c; 
				last 
			}
		}
	}
	my $habName = 'H'."$hab".':';
	unless ($temp1[$habCol] =~ m/$habName/ ) { die "\n\tError: Specified habitat number does not exist in the geneCount.txt file\n\n"; }

	# find col matching desired niche
	my ($nicheCount, $nicheCol) = -1;
	for ( my $n = ($habCol+1); $n < @temp1; $n++ ) { #start niches within habitat of interest
		if ($temp1[$n] =~ m/N/) { #col is a niche
			$nicheCount++;
			if ($nicheCount eq $niche) { 
				$nicheCol = $n; 
				last 
			}
		}
	}
	my $nicheName = 'H'."$hab".'/N'."$niche".':';
	unless ($temp1[$nicheCol] =~ m/$nicheName/ ) { 
		die "\n\tError: Specified niche number does not exist within the given habitat number in the geneCount.txt file\n\n";
	}

	# clean up lines and collect highest locus identifier 
	shift @lines; #remove col headers
	for (my $i = 0; $i < scalar(@lines); $i++ ) { 
		@temp1 = split /\t/, $lines[$i];

		@temp2 = split / /, $temp1[0]; #locus identifier is in col 0 as "Gene <geneID>: <#genomes>"
		$temp2[1] =~ s/\://; 
		push @values, $temp2[1];
		if ($temp2[1] > $highest) { $highest = "$temp2[1]"; } #collect highest locus ID

		@temp2 = split / /, $temp1[1]; #global usefulness is in col 1 as "G: <value>"
		push @values, $temp2[1];

		@temp2 = split / /, $temp1[$habCol]; #habitat usefulness in specified col
		push @values, $temp2[1];

		@temp2 = split / /, $temp1[$nicheCol]; #niche usefulness in specified col
		push @values, $temp2[1];
		
		$lines[$i] = join " ", @values;
		@values = ();
	}

	#create a dummy array and assign the usefulness lines to their appropriate positions
	my @list = 0 .. $highest;
	foreach (@lines) { my @temp1 = split / /, $_;  $list[$temp1[0]] = $_; }
	(@lines, @values, @temp1, @temp2) = ();

	#read in the sequence headers and print the corresponding gene usefulness values into the output list
	open IN, "<$INFILE" || die "\n\tError: $INFILE not found in current directory.\n\n";
	open OUT, ">$OUT";
	while(<IN>) { 
		if ($_ =~ m/>/) {
			chomp $_; 
			@temp1 = split (/\./, $_);
			$temp1[$#temp1] =~ s/\(//;  $temp1[$#temp1] =~ s/\)//; $temp1[$#temp1] =~ s/>//;
			@temp2 = split /_/, $temp1[$#temp1];
			if ($temp2[0] >= scalar@list) {
				close IN; close OUT; system ("rm $OUT");
				die "\n\tError: Locus identifiers in $INFILE exceed those found in $INUSE\n\tAre these from the same simulation??\n\n";
			}
			else {
				@temp3 = split / /, $list[$temp2[0]];
				if (scalar @temp3 == 1) {
					close IN; close OUT; system ("rm $OUT");
					die "\n\tError: A locus identifier in $INFILE does not match data in $INUSE\n\tAre these from the same simulation??\n\n";
				}
				else { print OUT "$list[$temp2[0]] \n"; }
			}
	}	}
	close IN; close OUT;
}
