# Supplementary material for: NU-IN: Nucleotide evolution and input module for the EvolSimulator genome simulation platform
Source: BMC Res Notes. 2010 Aug 2;3:217. doi: 10.1186/1756-0500-3-217 (PMC3161368; doi:10.1186/1756-0500-3-217)
Supplement: Additional file 1 — Example Parameters. A parameter text file used to run the NU-IN simulation program. [file 1756-0500-3-217-S1.TGZ › NuIn_1.0.2/ParsingScripts/ExampleData/002_100.gbk]

LOCUS       ES000002             1353026 bp    DNA     circular BCT 01-JAN-0001
DEFINITION  Artificial genome2, complete genome.
ACCESSION   ES000002
VERSION     ES000002.1  GI:1002000000
KEYWORDS    .
SOURCE      Artificial genome2
  ORGANISM  Artificial genome2
            Domain; Phylum; Order; Family.
REFERENCE   1  (bases 1 to 1353026)
  AUTHORS   Beiko,RG, Doolittle,WF, Charlebois,RL
  TITLE     Evolutionary simulator output, automatically generated
  JOURNAL   Unpublished

CURRENT COMPOSITION
  mean G+C composition of ORFs: 0.493638
  nucleotide pools, A = 0.2
                    C = 0.3
                    G = 0.2
                    T = 0.3

HABITAT HISTORY HISTOGRAM (habitat_niche, time spent)
  0_0, 100
CURRENT HABITAT POTENTIAL (habitat_niche, fitness)
  0_0, 0.605308
  0_1, 0.5852

SIMULATION PARAMETERS (mutable parameters are marked with an asterisk)
  Affecting genome size (current target size = 308.731 genes; current number = 305):
    minGenomeSize(x>0) = 250 genes
    maxGenomeSize(x>=minGenomeSize) = 400 genes
    sizeAdjFactor(x>=0.0) = 10
    targetSizeDriftFactor(x>=0.0) = 1
  Affecting sequence evolution:
    duplicabilityDriftFactor(0.0<=x<=1.0) = 0.01
    inertiaDriftFactor(0.0<=x<=1.0) = 0.01
    resistanceAdjFactor(0.0<=x<=1.0) = 0.1
    selectiveDriftFactor(0.0<=x<=1.0) = 1
    selectiveDriftBias(0.0<=x<=1.0) = 0
    maxInitialSelectivePressure(0.0<x<=1.0) = 0.8
    goodMutationProb(0.0<=x<=1.0) = 0.01
    mutationRateDriftFactor(0.0<=x<=1.0) = 0
    minMutationRate(0.0<x<1.0) = 1e-05
    maxMutationRate(minMutationRate<=x<1.0) = 1e-05
   *mutationRate(0.0<x<1.0) = 1e-05
    transitionProbDriftFactor(0.0<=x<=1.0) = 0
    minTransitionProb(0.0<x<1.0) = 0.55
    maxTransitionProb(minTransitionProb<=x<1.0) = 0.55
   *transitionProb(0.0<x<1.0) = 0.55
    gcBiasDriftFactor(0.0<=x<=1.0) = 0
    minGCbias(0.0<x<1.0) = 0.5
    maxGCbias(minGCbias<=x<1.0) = 0.5
   *gcBias(0.0<x<1.0) = 0.5
    purineBiasDriftFactor(0.0<=x<=1.0) = 0
    minPurineBias(0.0<x<1.0) = 0.4
    maxPurineBias(minPurineBias<=x<1.0) = 0.4
   *purineBias(0.0<x<1.0) = 0.4
  Affecting choice of LGT scenarios, cumulative probabilities:
    randomLGTProb(0.0<=x<=1.0) = 0
    divergenceLGTProb(0.0<=x<=1.0) = 0
    geneCompLGTProb(0.0<=x<=1.0) = 0
    gcLGTProb(0.0<=x<=1.0) = 0
    habitatLGTProb(0.0<=x<=1.0) = 0
  Affecting receptivity to LGT events:
    lgtReceptivityDriftFactor(0.0<=x<=1.0) = 0
    lgtMinReceptivity(0.0<=x<=1.0) = 0
    lgtMaxReceptivity(lgtMinReceptivity<=x<=1.0) = 0
   *lgtReceptivity(0<=x<=1.0) = 0
  LGT similarity thresholds:
    divergenceFactor(x>0.0,_normally_x<=numIterations) = 10
    geneCompSimilarityFactor(0.0<=x<1.0) = 0
    gcSimilarityFactor(0.0<x<=1.0) = 0.9

FEATURES             Location/Qualifiers
     source          1..1353026
                     /organism="Artificial genome2"
                     /mol_type="genomicDNA"
                     /strain="N/A"
                     /db_xref="taxon:2"
     gene            1..2103
                     /gene="(1_0)"
                     /locus_tag="2_1"
     CDS             1..2103
                     /gene="(1_0)"
                     /locus_tag="2_1"
                     /note="duplicability=0.0815071, inertia=0, selectivePressure=1"
                     /codon_start=1
                     /transl_table=11
                     /product="(2_0_S)"
                     /db_xref="GI:1002000001"
                     /translation="MHKNTLPIAVCNAVVFPSIKDPVSIGLASGPEAGYKSGCLVLLVVP
                     DKNFMVSKCADSIKAGTSNHRAFKYAKGWTSAAQKTMMCGEIPSGLVTAPIGRAPYGAEI
                     PILGHITSHFEKDKLFSGGDYRLGGSKGGVQVYLDDRGGDAVMAPVIVRARADVSADGKT
                     VDKACTYVLKLKRRTHSSTKQALEFVNPVLGPLKDWNEFKMAEATVDGFVFSAVQGGILG
                     GDHYKSLRSLPHWAALSKGPVFKFQTNETRSAGQATAYIDSMECLGSTLRGYLHQDNALV
                     RVCASAEDGEEVLLQATAKLLSERGLRYSENGPDRVVGKQKQDGAPLLVGCGGKIFTRGK
                     GSASLMITSAVNIRKLAEIGLAIFPSIHVSTRIFAGEAVVKTTYKIQILIDNKEIDVPGG
                     GVVKDQTQEYGSRSKFSDMAAIIDIRKKKEIRDESAVCPVVEGFKAVTEPVCDYNAAFYS
                     TFSVHQIPSGEEKSVKEIPSITCYATQLEELIVPCTSGFGKAKSLTQGNRCWVNRGKVEE
                     ADSTGSKSNVLQGTAEGTKDIILLYCDEFGHGILLSASANMNVTGERAALKIQGARAFDA
                     AEVFGIYRSDETTLGGVMATALVPSVLLNSAYTSKIIGNIIIQDDTVEDPVGMPPLGSKH
                     RGTMEGVTGRAAYFIRLDPHYLVKYKHPGTDIVQELDQFTFMTKSHEEYGSEKSV"
     gene            2114..4216
                     /gene="(1_0).(591_81)"
                     /locus_tag="2_2"
     CDS             2114..4216
                     /gene="(1_0).(591_81)"
                     /locus_tag="2_2"
                     /note="duplicability=0.390626, inertia=0, selectivePressure=1"
                     /codon_start=1
                     /transl_table=11
                     /product="(2_0_S)"
                     /db_xref="GI:1002000002"
                     /translation="MHKNTLPIAVCNAVVFPSIKDPVSIGLASGPEAGYKSGCLVLLVVP
                     DKNFMVSKCADSIKAGTSNHRAFKYAKGWTSAAQKTMMCGEIPSGLVTAPIGRAPYGAEI
                     PILGHITSHFEKDKLFSGGDYRLGGSKGGVQVYLDDRGGDAVMAPVIVRARADVSADGKT
                     VDKACTYVLKLKRRTHSSTKQALEFVNPVLGPLKDWNEFKMAEATVDGFVFSAVQGGILG
                     GDHYKSLRSLPHWAALSKGPVFKFQTNETRSAGQATAYIDSMECLGSTLRGYLHQDNALV
                     RVCASAEDGEEVLLQATAKLLSERGLRYSENGPDRVVGKQKQDGAPLLVGCGGKIFTRGK
                     GSASLMITSAVNIRKLAEIGLAIFPSIHVSTRIFAGEAVVKTTYKIQILIDNKEIDVPGG
                     GVVKDQTQEYGSRSKFSDMAAIIDIRKKKEIRDESAVCPVVEGFKAVTEPVCDYNAAFYS
                     TFSVHQIPSGEEKSVKEIPSITCYATQLEELIVPCTSGFGKAKSLTQGNRCWVNRGKVEE
                     ADSTGSKSNVLQGTAEGTKDIILLYCDEFGHGILLSASANMNVTGERAALKIQGARAFDA
                     AEVFGIYRSDETTLGGVMATALVPSVLLNSAYTSKIIGNIIIQDDTVEDPVGMPPLGSKH
                     RGTMEGVTGRAAYFIRLDPHYLVKYKHPGTDIVQELDQFTFMTKSHEEYGSEKSV"
     gene            4227..7745
                     /gene="(3_0)"
                     /locus_tag="2_3"
     CDS             4227..7745
                     /gene="(3_0)"
                     /locus_tag="2_3"
                     /note="duplicability=0.313886, inertia=0, selectivePressure=1"
                     /codon_start=1
                     /transl_table=11
                     /product="(2_0_S)"
                     /db_xref="GI:1002000003"
                     /translation="MLWEPYFARAEHKPKTPGRHPEEGFNDAERRTQTLKIVLRKSKLSY
                     HITLPPVQLALHVKTNKMQAATNSAMSKSKDPPQVNVDSVYSAREVKYYSPPELPKVPWG
                     TPIYRVTKAAVHDYHIEDKLILTPKFSAQALVASVTLSTKFELCGKLTHAAYEDYQKMGD
                     TRPPAGFGLVEGPILGGVFLGLISVGPHEVRLASVKAGGVIANNWGVTRAWIIVLKECST
                     QSPLEDGAFTKDSQGVSSMYKNDEAVYSMIQLSNCFTAGELQKHDAASAAFIFIDKSKRA
                     VVASFLLALMADKDSDPPIIRKAQTHMVDHKAITASLAGNIAQINRRCSLNATDLGEAEP
                     YAWEKERASFAALTHELEHEGDNYVAINNIDVEIKMTLRGGGQIINTARPLEAEEELKIK
                     GITNEEGTDTAGMHHYKALGNFSTGEVERSDVCLDFVTTTGPTRPVNTQESNGFMAELTF
                     EAQPSANGGILSVLVKVVHEETKSFAESVLTVTLAAVILVSAHTYCKERQRYWWALSRGL
                     IAPLINTKEIATDLSRPKVITKQSDDRTLIITIGHKVVEKDGLFAFVETDGALMNPLIQI
                     DPTRSAVYGMCGVNEMGGKYTDETQCKELPSNDRVRGAEVPAAAENIGIPFEVNAIHAEP
                     ERPGCDNNFQWKRGEVNDRSLNKETPERVIPALGDDFRVNACEEEAMTNEYKKHCADSKW
                     DTTECFLAGNETGAILLAGERDDNKHGVFAVEYDESGAESAAILMWYGCRSPSLDSEFPA
                     AELVAGTYITTAFIPGTNFSLEMDYFIAVWPTILPGKEFFASHDLIVAVRPYPYDLEFAK
                     SQGSVQAGAWEAKGMNGEQRGLEISVSKVLDIPLGNVGPMADQSLASLLPFARYIHEDFG
                     VANLCRLFTCSPMEAVSVFLVHDLDPITYDMTLCPGVSGVNASNLVTIHTNCRASELAHG
                     NKTNQGYERLMDVLVSGGFKVIVDMAQKRVLRVAIWSVFDRKVHRVGCFMGVGVSRSSYI
                     PYNETTAIKGDNSLVETISKLYKGYSFREGHVNFTTGADENTDSNHQDDPEAGTDLTEQL
                     NVAAQECGLTVESSTTLLDGLTKTNLPVPRKGSTRQQRKDSYYWQHMPKALDQTLTNNNY
                     VARNIITFIFYQSASKWQATLITFTAMGILVQSVSKARQQTKDGEPA"
     gene            7756..11274
                     /gene="(3_0).(616_84)"
                     /locus_tag="2_4"
     CDS             7756..11274
                     /gene="(3_0).(616_84)"
                     /locus_tag="2_4"
                     /note="duplicability=0.499898, inertia=0, selectivePressure=1"
                     /codon_start=1
                     /transl_table=11
                     /product="(2_0_S)"
                     /db_xref="GI:1002000004"
                     /translation="MLWEPYFARAEHKPKTPGRHPEEGFNDAERRTQTLKIVLRKSKLSY
                     HITLPPVQLALHVKTNKMQAATNSAMSKSKDPPQVNVDSVYSAREVKYYSPPELPKVPWG
                     TPIYRVTKAAVHDYHIEDKLILTPKFSAQALVASVTLSTKFELCGKLTHAAYEDYQKMGD
                     TRPPAGFGLVEGPILGGVFLGLISVGPHEVRLASVKAGGVIANNWGVTRAWIIVLKECST
                     QSPLEDGAFTKDSQGVSSMYKNDEAVYSMIQLSNCFTAGELQKHDAASAAFIFIDKSKRA
                     VVASFLLALMADKDSDPPIIRKAQTHMVDHKAITASLAGNIAQINRRCSLNATDLGEAEP
                     YAWEKERASFAALTHELEHEGDNYVAINNIDVEIKMTLRGGGQIINTARPLEAEEELKIK
                     GITNEEGTDTAGMHHYKALGNFSTGEVERSDVCLDFVTTTGPTRPVNTQESNGFMAELTF
                     EAQPSANGGILSVLVKVVHEETKSFAESVLTVTLAAVILVSAHTYCKERQRYWWALSRGL
                     IAPLINTKEIATDLSRPKVITKQSDDRTLIITIGHKVVEKDGLFAFVETDGALMNPLIQI
                     DPTRSAVYGMCGVNEMGGKYTDETQCKELPSNDRVRGAEVPAAAENIGIPFEVNAIHAEP
                     ERPGCDNNFQWKRGEVNDRSLNKETPERVIPALGDDFRVNACEEEAMTNEYKKHCADSKW
                     DTTECFLAGNETGAILLAGERDDNKHGVFAVEYDESGAESAAILMWYGCRSPSLDSEFPA
                     AELVAGTYITTAFIPGTNFSLEMDYFIAVWPTILPGKEFFASHDLIVAVRPYPYDLEFAK
                     SQGSVQAGAWEAKGMNGEQRGLEISVSKVLDIPLGNVGPMADQSLASLLPFARYIHEDFG
                     VANLCRLFTCSPMEAVSVFLVHDLDPITYDMTLCPGVSGVNASNLVTIHTNCRASELAHG
                     NKTNQGYERLMDVLVSGGFKVIVDMAQKRVLRVAIWSVFDRKVHRVGCFMGVGVSRSSYI
                     PYNETTAIKGDNSLVETISKLYKGYSFREGHVNFTTGADENTDSNHQDDPEAGTDLTEQL
                     NVAAQECGLTVESSTTLLDGLTKTNLPVPRKGSTRQQRKDSYYWQHMPKALDQTLTNNNY
                     VARNIITFIFYQSASKWQATLITFTAMGILVQSVSKARQQTKDGEPA"
     gene            11285..13165
                     /gene="(4_0)"
                     /locus_tag="2_5"
     CDS             11285..13165
                     /gene="(4_0)"
                     /locus_tag="2_5"
                     /note="duplicability=0.485833, inertia=0, selectivePressure=1"
                     /codon_start=1
                     /transl_table=11
                     /product="(2_0_S)"
                     /db_xref="GI:1002000005"
                     /translation="MGWIYLIFVLGARLIARTRAQIADPHELHAGEAKSKEWIKVNLAEL
                     VQAHRWPGCLRPAGMLAAQTILSKTLFSKHVNAAEFFDNLRGEIMTDPSGYGGILVAWYE
                     ASSQLWDAHAKLLNYEPDAANTNNFKLCRAYNTDGPCTGLGIDGDDNFAARSFISDGLAV
                     QKAVAAGATTLSDASVKYFEKIWSNKNLEASFPGYLYPFEDQPGLEPQVPILWTKNLTVS
                     IRGTIFDSDPYASTQLPITVAGATPVAAVTSDIFIPAKSYRVGTSTAVEMVKEIPSKRLY
                     EAVFFIMRGRFFFACQEPGYDDLAFLEATGGEKNMTGTAERNLCEYTCKSNIKNDPQILD
                     THSGTGQRGWYTIAAADRVITKEWEECYRNQTAINTWENKRDLIVKDRAYATIQILKKAD
                     SLAVVQFIVLSTCAVGLVDKLVNANALHDDTLVVFGSVLKKHPGTAVTRSVSGHANDVCT
                     QSMKAQMTVAALQATLEELDVWKLTDCPPLDVLFICAERGQEFKQQEYFEIVNSAKAQDY
                     LMAFGARGDILPLSDYKKDTNGLSEEDRFVTLLDVILCCEAWEIVLQRSSRSLALFLADG
                     VPVLRAAACDCEVGTTYDGRTVEKLKCHQRVGGDQLPADAL"
     gene            13176..20627
                     /gene="(5_0).(618_84)"
                     /locus_tag="2_6"
     CDS             13176..20627
                     /gene="(5_0).(618_84)"
                     /locus_tag="2_6"
                     /note="duplicability=0.300803, inertia=0, selectivePressure=1"
                     /codon_start=1
                     /transl_table=11
                     /product="(2_0_S)"
                     /db_xref="GI:1002000006"
                     /translation="MAQNAHEEGDYNKVRWLYFSVLYPDIEGGGRTEKLCVRNCGDTSTT
                     GDTYNFIVGSTHNYLATFREWGGISQGFASELHVLSDFKTAEAFEMHGIYAIRVKLGNEL
                     AQSVNGGHGTCKHKPYVLQTSRAENCILTAYAKVGKRQLDLLIGGLTTSLKNVDYNTSFT
                     PAGTGEEMPHGLEKLDAPAYRTGGLSGKYQITPTKTSKEKPDDLPYAKQCIKECVYDLWV
                     VVGLNSHSCNCDEYHDRPNDEALYGIAERKVPHPLWAGCLIGTCKIGPNYPNKPFLAHGL
                     REIDWVMANTVKKSEKAKYENGEQVDIVVIAGFPQLDDSVQGVIINTAGMIEKIFSPPYH
                     FALGTVRPLGKATLSPQSEDAPDDVDKQGNLLILCGAVIFKVVNEKNLTYSRLDSNQTDA
                     DGVSNKGTYDQQTEPTVQGIIGSNNFGKGTDLLPLELEPNPNVGGTEGSVSDQGLDEVFT
                     SKWVHWIVRLVLAFAVHVDFLHPSLVDDPAYQGWGKYDNAMRDPILGIVLTKPILLPLLT
                     FKYLGPDELEPDKLTEGNDCGYWFGGIFATGYGSTITKTGSVGGCCVGMVAKARVDEIAR
                     FNNAINQTESDKNRPDYILAFDTPRHDASEEDRLIDKTQRRVCGKMAAGFPALLARRNVL
                     DPYAKADRTASSAYSDKEFLQSSVDLKKQNSAVLIVERLGHDTDDTAVPEADITLATLYK
                     YEAHQAVPVEAISHVTVRKKYSEVKKGMGTVMLGVGYKISMEILNLCHSDKSKAVILIVK
                     PPQRGLPTQPAKAYDRNANRAVTRAGPVSNSEIQVKFCKNMPSFSETVEPYVELDGHRDF
                     AKITKTCDMYEPFRMDPSVIDSQLPFETMINTLEKEELHCSGGLRVEKESDDGENNMPLK
                     EQMELPEPPVQSVIGEQTTSGPKPEQGSYNPFMATSLLTGGWLVAGILPSDRIIYLMPET
                     KGTINNTFVHFLLQKVNQQRYIFWVRHAKNTQLFHPLFFPHKEFERVSGFWLEWGVAQEK
                     TSHNDVVMYIQLSAQEQGREVLGDDVATPSQDPNGHCVANQSDMLLQIVFPSREAAAAKV
                     QLHKAIWPAPVICVTPGGTEWFNECAEAQLGEVFARNVHVRHNLGLSPDIGFHVTPAGHA
                     GLYFQWRACLAKGQLNAVINPLRLVQALHQTDFTLLQLFVLDKVIQPTKTVQIDTHEESD
                     AALAGATTPVKAIVVASIGHCTPSDEVAHCGPVPKWYAEVCKAKILYKIVAFIGRKVYLT
                     QKGHWSLKCNVGYIYGPTMGVGASFGEKCNKQSETIIKSDAAEALHTEIYLHKKTHEEGS
                     TFKAAEDMNYNMTGEVPNTRNAQAAINKPPLLEPSQTKDALLQRQAIQLVYAYAKYYQSS
                     EKDGDDQLTPTLNRDRYGNGSEWQNCEHGTKNNLKEPLQKCPMFTGIEYRIYSNALYAGG
                     VGIKAGCSAFKAVKDPCANVEYNGSKRDTGGLASSKFKQPDATPDVSTLGASARLLPAAK
                     MRTPLKWAEPQDHPMVMPQSLIGEELSGLAWSESNGACADLDYLIGNGGAPQSIGAIHDH
                     KDMHIKFADDYKNTYSGVRKRASSGANMHKTISKTKTLAEHQQAPGVAAETPASVQQNGF
                     PGGTDQCLSIASVYIKKLDYNKCKTGIRPTKNDTWNYKLVSYQAAYVAGAPTLSNGLNDV
                     GAWNTKCGSTGLGLGYQRATWTNLQADLHSMIRPYAIDHHFNTNNAAVASPGTHAFGWPH
                     LSVYCIEQKITYEKDGLTESVPLFSAGQNLGLIVDLDKQYIMAVGHRFGLISSDALDGGQ
                     HSIHSAYSGMTDRLTATMTLSKGQAVDLWHYKTGRLRGTLRREEHPSPNLSGWLPYYPLA
                     HEAAGAAHFLVAKLVLTPAFIVFSPDKATAVSDENGGGLVRLEKEAISEAGDVFMFHERP
                     GMRILDRREDFLKRSSEEELDQIPMTLDSICNVRVAVNGPGRQGTHKHWKAGLFGPDILT
                     ISTPAANNKDGEGTFEAKILSKKASRQKSSPLGGECHHEALEGKGNQLDKQAAEPFGVHI
                     VSVFARAVLMEDRKNLRLESPLYALNCALLTMYWSPFPRKNFDKSVMTLNNLLFARMNPT
                     QVKNKGAVKMYTLITAKAVKWDNLHVVSGVTETKDRVVFMRSTGAENTKQLRSVTVSHVF
                     KGCISAELFAHAPIFFLFWECRHGERIPLEEHLRKPGVIKRLSIRDNLYSAANQGVAMRV
                     GANNVEVYSFGVSDAMIISQDSCTAVLTRLYDAQPRDGKAQEKGRMTYHSKTFGGEGPAY
                     EYDGFLSFLHAFTQGDKPIFQDREWTSKFPGDGSSQDKLQEVYSAVWSSRGNSLKTAADT
                     RYHCDYSVVKEALRFEFGNDEIGIDSLGWQPKAGVWSDQTPLVMMGVYSKHAGTKPTGDN
                     QRATSGIDNATIGAHNYDDEDNGNAELHYHQKGDLELNIGLRGNRQVFVAYDGLHKFRHI
                     PVKKNYKEDALGLSIKTTLLAGLESRFSNFAAGTDSVK"
     gene            20638..22239
                     /gene="(6_0).(481_49)"
                     /locus_tag="2_7"
     CDS             20638..22239
                     /gene="(6_0).(481_49)"
                     /locus_tag="2_7"
                     /note="duplicability=0.134043, inertia=0, selectivePressure=1"
                     /codon_start=1
                     /transl_table=11
                     /product="(2_0_S)"
                     /db_xref="GI:1002000007"
                     /translation="MSYKIRLQYALSLTVLGTATVFSPFAAGIDLKSCMNVVINRDVLKG
                     GGRRATESQGKLDLETITLYPGIYNRSKPLSRNTWQAFITVRLVGGGIPIASSKGVVGSV
                     VAGFEAGKNVHLFPRFNDIDEDVVGYAFIPDCKENPPLQCSPTAQFLNGKNLLGDYGQTP
                     PKQILTSTQPALVGWLMQIASTPTKHNLQDEDSKFTVKDATDQGKQPVSIKQPGYLMFFL
                     GVFGHAGLRKDYKKREVCPVGGRCFVKIELCAESLSGIHKQWEYCNKLMFVFAQDAAAQG
                     FVDTEKTGFHVGSGLLLAWESDHFPGNGSGEEHQSASRLEQQVISLDKKWLQAESETNEG
                     SQAYVPDFYEVSQKNVGAHRDGNFLTRVPLDIGETGMKCYYWTMKADGSRDQKFKGGVEY
                     TYNTRGFYNEIPKCSLDSKAGEVHLGDYVAEDGLPADPAMVTSVQYFDDIKVKPKRAGAK
                     LYNPVYGLWTAQLVFDLHSALNYTAVEERFAIPMMIINGIATEARIDTTDEVPKLSFLPD
                     MNGGDLER"
     gene            22250..29389
                     /gene="(8_0)"
                     /locus_tag="2_8"
     CDS             22250..29389
                     /gene="(8_0)"
                     /locus_tag="2_8"
                     /note="duplicability=0.0665537, inertia=0, selectivePressure=1"
                     /codon_start=1
                     /transl_table=11
                     /product="(2_0_S)"
                     /db_xref="GI:1002000008"
                     /translation="MASATSGRLIPRFSRKKKLAFKYVSIQDVGISAAALNKLRDLTKLN
                     ELDQAIQANSVLHVGHVVVSKEDMCHGDNLTLTTWEDLLFVDDDERLGFVPVRYKSLLLV
                     EGNSKYVDLYYGRAPDVGQDASKSGSIADVMGRDKIKCTSKGLSLASPHEYGPFGSVFLS
                     RESFRSLEEPARNREDSNAAYDKELSSRDATAVGYHVANSDVKSESYKPRSIVVDWIPAV
                     LRPRYSFADKSLRPSGLLKIAARLVSGSAIVLEDISKAKKPSPSPVHKEASPVAEKLVGN
                     IRDELPRCLPDKKPELIYPQVLMNVGFSLAQMTDYVSKASDINTCRDQWEIIVGAASAMN
                     EGDLAKLSVALCVMKGLKKGAYNGNLKSRIIHRNTSNESELWLGADKHAWTHDSVGDEGY
                     RHQLATSIDALNLHVLMPDANVLVKSNVPTKWAHLSLADLLAASLELAAQEAHIVRQKKR
                     SGMVQTQSAVGMSSAHLSRRDIKGKFITQFDADHAGAPQATVLLLSAPTISFAVDSWWAN
                     GKFKGFMKACSHVDEIHKKSILVVLDHTVSFMTDAIQGIIFPNAKLRPHNSYTVDEYSIH
                     VQGSCTNLFLNKALVAEIPLLVSYETYQVQLWMKLEYKDLQHSTLQALVSLASVNTDATY
                     SYDQKASTKIIARTTAKELEFNWSIAGSLTMMASKPNRQASEDPTYLEYIDDYTVEPSQR
                     GLFVHNIAGIVSAGGCEKGVYRIVCFDLIWGLRILPADTTRILYKGPNPTFVKFALEAVT
                     YEGTWLKLTGPGKHATEPRGLANKLTVVRFEEWFNEMAHKRRALVGIGKNFREKCYWLAQ
                     YLNAVASDCCTWTSDAKYYLVYEPPMVAILAWFLQMVLGNKGMQMLVPEVFLNPVKTGCL
                     VTDPISVTSVEDTSVNRGDSLALLGGAFVDVKVWEVDYFPYLGGAAAPSSAAYCRMTLGT
                     MVNLAQSSRAVFGEGQRVSAATGPMRLSQDRAPQTRLVEVVFIACRRGGLQMCMSSDLRH
                     IGGSHQAEGQLSAIRGRTSPLEIYVLSNEYKIPRFTRQLFLVPLTALRIQLAKYDPAREG
                     HSSGLGEVKSAKKKDRHQSKDKPGAGYFQFDVSLICDTKFAKVITSDAKQQGNLTEGDQT
                     ADTRARSLAAGTVCEMFIPGLKLAGREAHEAEFPVRLEYLHKARDLDELHVPTTYGGTHE
                     AIHEDVSCRKDRRVSRPASQRFDIHRCMRKRVAARSPPLLLFSLHLFAPETKPVDDDREL
                     SKYPGRFGPVWGMITDVELSIIVLMQYVAYCVGWNNHVTYLREYPVENQDVERVRGESRG
                     SSDATEDCSRSAQLHISKCVKTQTEDSLKCNHEVIEVFFWGAQFANGGRNALAPGCVERP
                     PDYAYSRGILDKGPYVELEPSAGVSSSKTKDEPASVRTDRVMGAPKFGGTKETHAVGTPY
                     AAAGMLQLALFCSKSHVTPALGPNVIRWKGSRESFLVVEAAGELNNFRVEKGLQFHVYTK
                     KSAEAVNVHLSLGILVGEEDFKLLTAYVEWVLYVTVSGSCMPRFDTALGNTGQEAAPNIP
                     LRCIKYGQQQDGKTSIYSLVKVIYKTIDSPAALVLSVDVATKEYSTISSKNRKETFKNSG
                     KDSKDSITVQMNDCDSIQSGIGARQDTILIQPIGNTFNEATERLDYVPKSKALKEFEGSA
                     SPAEFVHAIFTMVLGLPGLDGFEIGVIPRNFLQCADAQGARQRTNPDGTGNLVAASFFDF
                     LEPCKEISAKPDDPRLVARTRGGAKCEMTTALCIITLEDPQEAEYSVKRKTKREIVICTT
                     TENVKVSGKKRIILMDGVDLKLMPGFQVVLGKAMPTRRTLAQTGAIKSPNKGPRELGYKQ
                     SAGSCAGTVVLGCYYQDAATNFSDPLDHVPFPEGQVSTLYNGPAYSGTSCDPTLPPYKRA
                     TTSKMPTRNGKPQGAFATHYGEDNIRPFKRLVKAMGSPGVRSCFFHFTTIEDPKGSKGTN
                     AGRGHAETVQVIFLRRVSLPNLQHRALSIQNNWNRSSVVRNVWCGGDQVGRMPYQGSHSS
                     LSILLTVSMFWGNGQKLFVSWKMGNCGADDLKKSTTLIFENQSLMKPRAHIVLVAAAAFG
                     TPPPSFLSQVKVQYNDLADLQRHIGNVAVPVEYPKLVDDTQFTLDIHEAFPDMLVALKLQ
                     GAVHSHVRKIKWTTNSTLLVHEIVMQPHSDESEYKYLETNLKDSLNYFKNTLSFFFARVT
                     SNSTVDTGMFRVTLRATPEFGGQSNRKISTCLGDTKKANAMENLNYIACLRILQLIQGAA
                     TSPKSQRNREGSEVEALAMPYLREYTERVAAPETADKWKDFCCTADVGRSNWLPPDPALI
                     GDLGGNPQRQTAFFPEFFLPDLAASEAGNNIRSAVKTGVVTSDEYGFTNLVTVK"
     gene            29400..36539
                     /gene="(8_0).(597_82)"
                     /locus_tag="2_9"
     CDS             29400..36539
                     /gene="(8_0).(597_82)"
                     /locus_tag="2_9"
                     /note="duplicability=0.0363114, inertia=0, selectivePressure=1"
                     /codon_start=1
                     /transl_table=11
                     /product="(2_0_S)"
                     /db_xref="GI:1002000009"
                     /translation="MASATSGRLIPRFSRKKKLAFKYVSIQDVGISAAALNKLRDLTKLN
                     ELDQAIQANSVLHVGHVVVSKEDMCHGDNLTLTTWEDLLFVDDDERLGFVPVRYKSLLLV
                     EGNSKYVDLYYGRAPDVGQDASKSGSIADVMGRDKIKCTSKGLSLASPHEYGPFGSVFLS
                     RESFRSLEEPARNREDSNAAYDKELSSRDATAVGYHVANSDVKSESYKPRSIVVDWIPAV
                     LRPRYSFADKSLRPSGLLKIAARLVSGSAIVLEDISKAKKPSPSPVHKEASPVAEKLVGN
                     IRDELPRCLPDKKPELIYPQVLMNVGFSLAQMTDYVSKASDINTCRDQWEIIVGAASAMN
                     EGDLAKLSVALCVMKGLKKGAYNGNLKSRIIHRNTSNESELWLGADKHAWTHDSVGDEGY
                     RHQLATSIDALNLHVLMPDANVLVKSNVPTKWAHLSLADLLAASLELAAQEAHIVRQKKR
                     SGMVQTQSAVGMSSAHLSRRDIKGKFITQFDADHAGAPQATVLLLSAPTISFAVDSWWAN
                     GKFKGFMKACSHVDEIHKKSILVVLDHTVSFMTDAIQGIIFPNAKLRPHNSYTVDEYSIH
                     VQGSCTNLFLNKALVAEIPLLVSYETYQVQLWMKLEYKDLQHSTLQALVSLASVNTDATY
                     SYDQKASTKIIARTTAKELEFNWSIAGSLTMMASKPNRQASEDPTYLEYIDDYTVEPSQR
                     GLFVHNIAGIVSAGGCEKGVYRIVCFDLIWGLRILPADTTRILYKGPNPTFVKFALEAVT
                     YEGTWLKLTGPGKHATEPRGLANKLTVVRFEEWFNEMAHKRRALVGIGKNFREKCYWLAQ
                     YLNAVASDCCTWTSDAKYYLVYEPPMVAILAWFLQMVLGNKGMQMLVPEVFLNPVKTGCL
                     VTDPISVTSVEDTSVNRGDSLALLGGAFVDVKVWEVDYFPYLGGAAAPSSAAYCRMTLGT
                     MVNLAQSSRAVFGEGQRVSAATGPMRLSQDRAPQTRLVEVVFIACRRGGLQMCMSSDLRH
                     IGGSHQAEGQLSAIRGRTSPLEIYVLSNEYKIPRFTRQLFLVPLTALRIQLAKYDPAREG
                     HSSGLGEVKSAKKKDRHQSKDKPGAGYFQFDVSLICDTKFAKVITSDAKQQGNLTEGDQT
                     ADTRARSLAAGTVCEMFIPGLKLAGREAHEAEFPVRLEYLHKARDLDELHVPTTYGGTHE
                     AIHEDVSCRKDRRVSRPASQRFDIHRCMRKRVAARSPPLLLFSLHLFAPETKPVDDDREL
                     SKYPGRFGPVWGMITDVELSIIVLMQYVAYCVGWNNHVTYLREYPVENQDVERVRGESRG
                     SSDATEDCSRSAQLHISKCVKTQTEDSLKCNHEVIEVFFWGAQFANGGRNALAPGCVERP
                     PDYAYSRGILDKGPYVELEPSAGVSSSKTKDEPASVRTDRVMGAPKFGGTKETHAVGTPY
                     AAAGMLQLALFCSKSHVTPALGPNVIRWKGSRESFLVVEAAGELNNFRVEKGLQFHVYTK
                     KSAEAVNVHLSLGILVGEEDFKLLTAYVEWVLYVTVSGSCMPRFDTALGNTGQEAAPNIP
                     LRCIKYGQQQDGKTSIYSLVKVIYKTIDSPAALVLSVDVATKEYSTISSKNRKETFKNSG
                     KDSKDSITVQMNDCDSIQSGIGARQDTILIQPIGNTFNEATERLDYVPKSKALKEFEGSA
                     SPAEFVHAIFTMVLGLPGLDGFEIGVIPRNFLQCADAQGARQRTNPDGTGNLVAASFFDF
                     LEPCKEISAKPDDPRLVARTRGGAKCEMTTALCIITLEDPQEAEYSVKRKTKREIVICTT
                     TENVKVSGKKRIILMDGVDLKLMPGFQVVLGKAMPTRRTLAQTGAIKSPNKGPRELGYKQ
                     SAGSCAGTVVLGCYYQDAATNFSDPLDHVPFPEGQVSTLYNGPAYSGTSCDPTLPPYKRA
                     TTSKMPTRNGKPQGAFATHYGEDNIRPFKRLVKAMGSPGVRSCFFHFTTIEDPKGSKGTN
                     AGRGHAETVQVIFLRRVSLPNLQHRALSIQNNWNRSSVVRNVWCGGDQVGRMPYQGSHSS
                     LSILLTVSMFWGNGQKLFVSWKMGNCGADDLKKSTTLIFENQSLMKPRAHIVLVAAAAFG
                     TPPPSFLSQVKVQYNDLADLQRHIGNVAVPVEYPKLVDDTQFTLDIHEAFPDMLVALKLQ
                     GAVHSHVRKIKWTTNSTLLVHEIVMQPHSDESEYKYLETNLKDSLNYFKNTLSFFFARVT
                     SNSTVDTGMFRVTLRATPEFGGQSNRKISTCLGDTKKANAMENLNYIACLRILQLIQGAA
                     TSPKSQRNREGSEVEALAMPYLREYTERVAAPETADKWKDFCCTADVGRSNWLPPDPALI
                     GDLGGNPQRQTAFFPEFFLPDLAASEAGNNIRSAVKTGVVTSDEYGFTNLVTVK"
     gene            36550..43359
                     /gene="(9_0)"
                     /locus_tag="2_10"
     CDS             36550..43359
                     /gene="(9_0)"
                     /locus_tag="2_10"
                     /note="duplicability=0.798706, inertia=0, selectivePressure=1"
                     /codon_start=1
                     /transl_table=11
                     /product="(2_0_S)"
                     /db_xref="GI:1002000010"
                     /translation="MESLAELIADCGSGAPPYDKELGSSPSDLFRWTSGNLKVSLLSSST
                     EMDLPLANGTANFKWNDNIIIREKNSFVVHVDALAEQERVDDFLPALAATNSVNGTEACW
                     VSDALSYLVYTQVGLAIPINPLKKVGKVVNAFLNPKTGMHLPLGYPNITDSGKLKNEFET
                     TRSSGDGYGHGPVGALWGLSSGKEDLKAGLWFAWTLAFDLKCNPCSAVVKALLDASDIHM
                     QVTWGSRIDETVNRADAPVEKAWLYKDYVDKYTRERLLPSRDFQGGLVRDQFCRPKYNTV
                     QKALPTQFRRIIPETAVIPLLPEKFMYKNVDELTALRYGKGQRTYAAEAQLKLNNDRNAS
                     CLQKEFSDHRVTNDSLKAGRYTQETRHQHVRSNVDQQMCPLACFCNISGRSKGTYTAPDE
                     GFVGSLKLVQLIMDGDTNGGSVKARTVDEYIRDLDASAYEHPVRGLPIYAVEAKLSRTFG
                     PLATLGENSDACYWVDLFNWHGLENNCVYGTLNVEQQPLDRAEDSRVMDNTGSGISVELS
                     PTLGSVIHTTNTVSVFGVVLMNVLYPTFRRGGSYNGSNEAITVTAGDHLLKSERIINLLE
                     ENNLGYKFKSGVDHSLIKEIKKALVCLSDILGEDYSALPRDETLDNIDYWQDDGAKDAVK
                     LKALWAKMKRGAKEAHSALPIQHGTEVSCGAPETLCMVYGVYVRATVDSSKVSPHRDPWT
                     GGKGSDANAPDFILLNLYDSEGDQQMGPGQTGQGSDLAVPMELAAASIPGGAEKLTEEEN
                     TYKVMVQTKSNIAIAHNVRMKAQTMLKPAVGYGEHTLPALEDEYVGRNLHAYISIRTAVK
                     DAHTVGECVLCASSRRPSARNFDNLLLFGSPNLFAFVSGGPMLDVLEFHRGLIKCGPVGA
                     IDSQVNSMSGASSQTLLQRIMSELAATFRHFELPNMLIAAEGASGVGNRVAKKKYWLVEP
                     VVKIDVTSFANPHVGRFGIEFTDHGRAANMAHLDAISTGVSSFNGIIAFNDEQANGHLYY
                     LLKNQKLRKFVAPIQHLFECTYVEVVSEKGINKAGYGTADLFNDFIEGNKWLNPGPQVFI
                     QFRAQIAFLTRKIPENGAGEDGFLTRQKSWLKGGIWESAELQGDLFAAFNSVTHVLESKS
                     NFNLGIPERSNHGNANNPHGGIYKGWLGSESYQVKGCTKAEKQGNYELHSATPSCYRPYK
                     TIRPYVFKSGKRMTVKAFVAGDALKAVVPMQADAQYAVYKMAKENGGTWLVVEDLEKFPQ
                     KFKAVHCSGWYEIFAGQRPNTRYHMWGKLDYSLQLTFLGTVTMVIMVTPVGKKVPRKTAG
                     GSCQLTGSAYYKIQGVDLSWTTPKPLIVAYKPRFAFIMQMEDPGRILFWIDTRENIVMKV
                     QLGCYSVEDDYRPQFIAMLRVGSPYYELPKSDGRRVSQQDNRYFRRRLVCNPLGEYADQE
                     ALIFRLTGVVAISATALDVIQDASDDKSEANGRPVPSVIELEFGMEYYLSRDFNRETRRG
                     ALTVILQQENLGVLKTSLRTKYVADHVNAKKFLLYKTLDSYYITTIASIMAWAAIMDVGE
                     STRCVPKDGVYGKGIRPFGAHERQSLNGYNTDKGINKGQPELTYDSKKPVTSGCVRFIAF
                     AVDDEREAEITERQLIQGGKTIDVTKDKTSGGHAPHTTRLGDDPYIYYSIATKERGRNFV
                     PATLIDMLFVIVEGNSGRLPIRDNRYDSMELNADDDIDNEPSNGQVGPICFYDNFDEGLQ
                     KGETHDIVSGKQYGGEDDTSLLCILDPLRLSLTSHLNDDAGDPLMGGLSEALASYVASSV
                     GVMVSSDGWQLINALMKMLEGGVILAETLAAPAEIGDFSQAEHDSAIFYEHVASLSNNYT
                     EGSFTVARVGMSQKLLNDGVSTGDFKCIRTLHEKAAHNGLENSVILHKAHAFIEVSHSAI
                     WNAVDQTGVKGGVYPLCNSQKDSLEPTDGINDNQNGLEGALVLISKLGKEGTVHVTKGTC
                     HDGGSTYVPGLGAVINVTYLLHEEESSNFRDHVPGGSKAAYRPKMPGLDFSVGLTESEKP
                     ESLVVYSANHESLFLPAWGHSMIKHENLGDTYNIAEQGELMDKLTRGGENKKNAQMGLAS
                     APEQEGAHFAFLVAQLLPIGALDVNLNYSGATYQIEQNQRFRRQKTYSDELFPVSVSALQ
                     VKGKIEVPRGILKGIALSTDYLQAAGIKFEEFPIPVFYVGRSFLLPSDEFTPYALVGGGS
                     LTITEHSTAQFTVLMRFNGMSRFLPTKAYGETLSWHKCFDLGVSTSEALNLLVQLSRIDC
                     GKLI"
     gene            43370..45475
                     /gene="(10_0)"
                     /locus_tag="2_11"
     CDS             43370..45475
                     /gene="(10_0)"
                     /locus_tag="2_11"
                     /note="duplicability=0.149966, inertia=0, selectivePressure=1"
                     /codon_start=1
                     /transl_table=11
                     /product="(2_0_S)"
                     /db_xref="GI:1002000011"
                     /translation="MRPWSEDLIELLIMCKYAMARSADQGTHLYCRGECWVPPGGEKGAR
                     GGSKLGSVVVVIAADHKAAPDGGAEDLGVSKTLAYNEWELNTAHHSGGEEPGSALLRGVC
                     GKRMYLWFGQEVRYTATPNSEALSVALGSKLSTRLSFISREEDRSKGNFVGIYGLSEKCL
                     IQDEPSAKQRQSFILALRFDRQLFLFQGPVKAAGTRHRMALQSTPAEQKDKSFAKFNITQ
                     KRVLNPSFRGLAGPCGDLVGYIAEIGDAITLRCSGSHTGQDCFRIGAPGAATKEDHLIEE
                     FAQVQAKGNGSALMGTHATWYLISGLVWGYRGVIPRLLSNVAVYAYKTSLDFNEKILHDE
                     TKIGAGRVKPLSPESWLKYQDWSGVEAAKVSLYNSENTEVSFLSLTLKWRRYAPYVLIPK
                     AKIAIQQITGMGKEHNINSSCKSYTKDGSVKFTGEDKIAVLVSVWKAVAPIGGADKSSDY
                     EGSDVWARVGSESRAGLDMVETVVDMNIDDNALVDPDMSKEAQGATSCDPQHLMHCAPAV
                     HCGDNGESYNDTTGSFVPGTFDVVGHSITATVPERQTRAFWKFCGAMDVSMLDATKSENA
                     LSKNLAAQESLALEKEKQAATRISAAVYDCGFGRKWDILLAHVYGDVICYTNATIGKWPM
                     VKTRPILKAVSVQAEDGLETGVIGARVYELADFGERSTGCGESPSYEVVDYQVGVG"
     gene            45486..51725
                     /gene="(11_0)"
                     /locus_tag="2_12"
     CDS             45486..51725
                     /gene="(11_0)"
                     /locus_tag="2_12"
                     /note="duplicability=0.441768, inertia=0, selectivePressure=1"
                     /codon_start=1
                     /transl_table=11
                     /product="(2_0_S)"
                     /db_xref="GI:1002000012"
                     /translation="MLSTEHESVIIRLFYQLAQALPRVLWGRRNWPTVFRDSIEKGLLPT
                     HDNETSGGSLCAEFQKKGHFSSDALKELVCGPQFHLPDAFRSRWKCQVRSVFRSTRNSLT
                     PAKLKIRDFIVWVDGFGYPEAVNGGRKVHNSLFTSVINRENAQHLLAYSAKRYKHYYSMP
                     NIEQRIKDWGISTIGQRPPGIQRCFQGVWDTQLLGAWLGEGLFPAEASAYCVDKKDQSLQ
                     SNYAGDYAIMLFNQPTTFESQLSTVTVLGQEPYLADLDKVLIDQAPNAHIENGLRRVLIS
                     YLSLTLAEVYTRGICLQLYLCEQITSSGHLQYVVIAVAKKINFAADSLYAPLGIIIQPRQ
                     AVFSRIMWLHRVSKESKTRGVGKGLQAGNAGLSSTIGDMTVGTKWQVSLNNGPTAAKYTL
                     RGGGEVLWMACRAESKYPTNSKIAFCAVVICSVAVELEAMGSLNLPVKLSPLIPCFDVTT
                     QLGHDDPRKASTYFSPTYFHFDTNVPVFLVRRMPDLVVDPQFKGGMQTFLALDAACSSAR
                     GGQILSDSVATRHIHTGSTAELLSLVTPNGHLKTKQPVKQAVVDTTGELSKEYSTIALAL
                     LQAPIDTGSFNQCSKENWHASDGYPRKSTSRLWSSGTADATKRFTTDYGGRFQGILSPEG
                     VQTYADGKARLSPVPGIFEFEVGMFLPGGGMISGVHIDENRKPWVYLCQQAIILLMQTAT
                     QAGKKFRLVVDYLSYEKALLRQVNMLIRKDEKWPFEQLYYTLNADAVVWTYILNNVVKDP
                     RDDSRVGEAFVGFSAVYRLVAIIIVGAVDRRHDIADKKSDVATYGMAINLTAAHSNVDGE
                     PVSVVVEFDYLGAIKVGAEFVENAGYKKALLLANQESTSWSLAIRPPMQEPLDGKTEYFG
                     STDLLGPVAIEIGLADLVRMNGSRDAIAKDTKPQVRYLPLGGLPVGVGRHMIEAFDEIMF
                     TNAAPTKYHTSTGGPILYVQLGHPRVVQLVGLEYPKVGLAAGFSIQTALDPRFSVGHFRM
                     TERLIQGPLQAVGQGSVVALRRSLLSKRSRFEASWKWARDAKAMPDVRCTQAGAGFKWKK
                     TPIAVTEFPGDFEVLPKFGYMQKKYFDINLAFELSMLCSFKTNAVSILINGNFELENQIV
                     FYANDDHSLGRTHLLREHGDHYAFDFCSTTKYTFTIALLRESRVKASRLSNATTAKSNAG
                     GETPFGFQDPLPILGDTSLLYRIGCLCMASASLDPLRSVESAINREKAYGLQAKALNTNE
                     LKVKRHRAWYGADEGNSNLETFSRITGSNSQIDNEFKPIPYIAPTFQFSSMQKTVEAKEN
                     AGVIFAQIDKGVASGIHQIGFYPEPVKRLIKIFLSGDAQTMGHNHNFENAGGLLDALFEG
                     VWGNIKKDDPIPAAHARGWRSTNGTYIFYDRAFWVAGTTSADTVTMTKGDSSGSGVASVY
                     RVHHDTDKALALRYELTLFKQGARSDNIAIAFCRTEIGSAAPSYHGLLSSPTPDHVMRYN
                     EELWNRKLYDRTLHRHLKFDTGKIAVKTPLQLAEVKSFRAGAATLILLHDTGWFEAIRPW
                     FDHPEVSIIPTTPKRPVVSGGGAGKHSSLLNGDLSTGLLADQYRQLKDQTVENIIIHNIL
                     QDETAGLIMSFASAKILRIVAHATKDRQRMCTIVDAPASCLSSGKNINEPGELHEVSTGH
                     VSEIDGHGDTPMARRVDNMVADDILEAQPKSKVLKFCDGLARQLYSHVEPNVEVALGKPE
                     REKAYTMAKNPRCTFIGDSAFMPLATVGKAAVSKYHLGGKDWKNSTDIKYQILVACGVLL
                     RTPGGESGCNKPGVGYCENAGEHLDDAQGAWRSTPSSIGVLAGAALRRESGTRKHCILRF
                     SVAADTEHQRNNLTALPASGSVTGYMAPPTGLMSILGSLPGMKTGVVRVVSFGIQLNTTV
                     ADSYTQRPKDFKAGPANESLKVVTMARAKSRIYYLGKLVNLIAWLGQYTEKVTSIVKREA
                     GASLLGCVDVMDKPNLYLNNGSCMPPHSGTIQARQKSGENVLIIHEDGLSFEPCKLIHGE
                     KFCPSVGGGDTCGQSEPAFGKQVWQFGRGGASLLDVNTKVEGSFSDRGMWIITI"
     gene            51736..56025
                     /gene="(12_0)"
                     /locus_tag="2_13"
     CDS             51736..56025
                     /gene="(12_0)"
                     /locus_tag="2_13"
                     /note="duplicability=0.261593, inertia=0, selectivePressure=1"
                     /codon_start=1
                     /transl_table=11
                     /product="(2_0_S)"
                     /db_xref="GI:1002000013"
                     /translation="MIWIGYVDAGARCADDELQGSKCPGPALPVGSRRINHEEFYGGKRY
                     LWAIVAGKQCRAQYVAAEAVLSGACDTALKPNSKAAMAGDISPLTTHTNVGVNMHAFEDV
                     YGDVPDDNMVPVFGAKTVLNLPTFGKRCPEAIEYKSYISRGLECVVFAGCTDGHVVDARV
                     DEDGCANVLSQYITASHWLTGPTQRKITTKMIDDVIVTEARLVARKPLVVGGDRLVRCGF
                     YAYYTGKVVVNYPSLSAGMAYKVNRSQCVEAALLAKNGTVAKPIGIQHVTSLDLKDLKIY
                     YWGAYEYGIGMPVPRKIIIATYWAEGEVKNQGALGFDLVYLADMVLVVEAAILPAGKDAK
                     VKTKHLVKAGISGLRALGVVVKYTVRQGNLMKPIAIMDAACSLTMHTTSLNTIGKVSRLC
                     REQLLLADPDFLEMAQVTDRSGPELEVRGYIFYNRDLPGQYSKTGAGGPFGNSGITKPPS
                     NIDLVHLRVDTGLHGARFLFLTEISVRYTEMKDENEVRTLLGFRGGTALASSPAQYFDTA
                     VITTFPGVEKGCGRAPPSKDLDSLHLCKGFKSVYRMGIGAALLKGYAETESKSGLPGDTV
                     KSTNSQNVEINLGMPYAKPTGGKPAVVSKGATYSFADGPSGAGTYKRQFVDCVPGWLVIN
                     FLGGPKALKTWKAESAKLAIPDKLHMFDLVTLAMCKGMSAASVYVSNKHIMSDNNRHSFA
                     SSEDPIRTHYITEIGAAKDVQGGFRGFKIQPADDRMMGQFAGGHPDRIIVFLMLAILKGS
                     WPYKGGVDTSRSPQHSTLPPPLCVDWDTVAGCGSKEGPVEYACSGKSQNEFSQETIDNAA
                     TGYSNTGESADPGSGVSGLFLRSEGVKSYIAVGAGNISEHFVPKAAKQLLEVRKPVDLNY
                     IWFKQKPNDETFTADHDKKEVFGACIKYVYIGWIGNHNSTANKEKNEAIIKPNGKVSVNG
                     NGQPVFKYLKAYRLLLELPSTTSPHGLFKKLEANKGTCRDALKQQDGSNTGYATLLNDGD
                     ALVITSKMVDIFMQTRANGSYTVTVEIFVRKHITSAIVALNNAATGGDVVIPTRVVGVET
                     GAFIKRLKEAIGGNNALQEGYLPSRGHRTVNLELLDIKANKVQVSNYQLVWFIAEGTYDT
                     IGKTVETIALSRDVPKRTGHKGPGPASLTKQPDDPLTPVQPVLLARICDNADLERKGLVY
                     IKKTARITIVYYWTITGPSALDIQGNALTPILVIRGLVSHSQATGDEVAIEFDDNPGDGD
                     ETVAYQAETGDATVAQLYVLDRLAGSTNYPKRDFYMLAAFRQLGLRGCKAFEWSEILIDT
                     ISTIASYIAALSPSEVTLVEARKKAIESPQGRSYIIVARLAQFKAVTDAGSNRPVGVYTT
                     PVSFQVQTQHLYVGKHVPNKDCVRDRASCTKILRLIQRAMLTMGPKALVKFTKADDVAKY
                     AELV"
     gene            56036..58201
                     /gene="(13_0)"
                     /locus_tag="2_14"
     CDS             56036..58201
                     /gene="(13_0)"
                     /locus_tag="2_14"
                     /note="duplicability=0.686745, inertia=0, selectivePressure=1"
                     /codon_start=1
                     /transl_table=11
                     /product="(2_0_S)"
                     /db_xref="GI:1002000014"
                     /translation="MTGLGAGRFESVKFGGSKVPIFMRQENESPTVKPFGDMELAELLGP
                     STKDLAGGGKTGRGAKVDQGYKPARSQKFGSKTVVDHLKLGCALAPFARCQPLDCAGFIL
                     TGAACVLTSGFNFTELQSDASAWVKFEVFCSINKPVSGRRRMICENWGIYSSVIKAVKVA
                     NDERIEGLSAMFGYDYELASLAAPSGTHQISIAVEIHVGCSWGFVFGCSDRQGPFQLKSF
                     YTISPRMPYVVYLSNFQYQYDVGDKTLSSGAKSVPLNNSTLVLREFNVATDCPAGSGVGN
                     IVGKGKITFKILTVHETPKFLKNPRCQITTFGIILALDIVYYVKVPLLTGAKLDKDSLVS
                     TDWSVLHPLFIFLTKLRTELNTDLTGNKERLVRKGPKAITGLPSLAFMTCISTRFKPNDS
                     TKALVVYYRTWSSVKLWALPTLKDERGFKVLVTYAHDLAHVLTADIYMKVDDVNFKKQDL
                     ADVKFYLMIDMATEALAGVVGFLQNSAQNGDPRSTSSGDTVQELYARGQDPLEGSVEFAD
                     FPSPKGELWPVKSVLARLSVVGTDLQKHAFTLEGANGYMEIESELGTRISLGFILQTFRS
                     SETIMKSPLGDKSQLTPKDAPYDDWSEFKSPSLALRWTYDEGEKPGIQAVYDIKTVMALA
                     GRQRPVQLVVSMSMFNRVSMQCYETCEDSLSLNREDPPQVGYWLASSDGKQSHPPSNATT
                     TLGRRGLKANGLTSPL"
     gene            58212..60377
                     /gene="(13_0).(450_42)"
                     /locus_tag="2_15"
     CDS             58212..60377
                     /gene="(13_0).(450_42)"
                     /locus_tag="2_15"
                     /note="duplicability=0.225079, inertia=0, selectivePressure=1"
                     /codon_start=1
                     /transl_table=11
                     /product="(2_0_S)"
                     /db_xref="GI:1002000015"
                     /translation="MTGLGAGRFESVKFGGSKVPIFMRQENESPTVKPFGDMELAELLGP
                     STKDLAGGGKTGRGAKVDQGYKPARSQKFGSKTVVDHLKLGCALAPFARCQPLDCAGFIL
                     TGAACVLTSGFNFTELQSDASAWVKFEVFCSINKPVSGRRRMICENWGIYSSVIKAVKVA
                     NDERIEGLSAMFGYDYELASLAAPSGTHQISIAVEIHVGCSWGFVFGCSDRQGPFQLKSF
                     YTISPRMPYVVYLSNFQYQYDVGDKTLSSGAKSVPLNNSTLVLREFNVATDCPAGSGVGN
                     IVGKGKITFKILTVHETPKFLKNPRCQITTFGIILALDIVYYVKVPLLTGAKLDKDSLVS
                     TDWSVLHPLFIFLTKLRTELNTDLTGNKERLVRKGPKAITGLPSLAFMTCISTRFKPNDS
                     TKALVVYYRTWSSVKLWALPTLKDERGFKVLVTYAHDLAHVLTADIYMKVDDVNFKKQDL
                     ADVKFYLMIDMATEALAGVVGFLQNSAQNGDPRSTSSGDTVQELYARGQDPLEGSVEFAD
                     FPSPKGELWPVKSVLARLSVVGTDLQKHAFTLEGANGYMEIESELGTRISLGFILQTFRS
                     SETIMKSPLGDKSQLTPKDAPYDDWSEFKSPSLALRWTYDEGEKPGIQAVYDIKTVMALA
                     GRQRPVQLVVSMSMFNRVSMQCYETCEDSLSLNREDPPQVGYWLASSDGKQSHPPSNATT
                     TLGRRGLKANGLTSPL"
     gene            60388..63321
                     /gene="(14_0)"
                     /locus_tag="2_16"
     CDS             60388..63321
                     /gene="(14_0)"
                     /locus_tag="2_16"
                     /note="duplicability=0.370749, inertia=0, selectivePressure=1"
                     /codon_start=1
                     /transl_table=11
                     /product="(2_0_S)"
                     /db_xref="GI:1002000016"
                     /translation="MLACTHLQNSCRNGNAVGDSITAKSDIPVGDKSRDDTDVGKSLKMN
                     EQAPGLYTFCREVGAMRELMSCKTEGAKYALDDCAAHKPNFATGDPGGPHVNLDSIPFVV
                     VVNTPFTVYKSGLKNEKDKTEKRGWENLYTKFFPYALHTVGREQETGEIVIADTHNESKQ
                     VNRYPGLSDHAHLTLKHTYELRPVQRNLLTFFARENGTMTALYDLVPRTATLDTKQQFLD
                     IFNAKACAKSGFTHLAKTQAEEPMSPYPGCGSFKLENSDTMYPVSDKDAVLYTATALGVA
                     APFATPKQTGRQAFTDLTDTTLYGTYSEWNDGRAEGLMEFPVGRKKSDPYKKYYEGFPRA
                     NGGTYQEHGPDYQHAMTEYAYAFEYKTPLLDNFSTAGGDLLGKNATHETAYGTWERHGFL
                     PVADEAVNNLTEFPWAPHYSLTYDGYAIIYASTPKNAYAADAILADYNNNDYRIEGVQMT
                     MVPYCPEIRDKVYSDECPTTAGDLELSDAVVDDCLAYVSWTLARLGALQVCRMQKTSVHG
                     GDEWDALEQVDHTEWDREHVKANESGEKRGNLDMILWTHLPWFEVKPSTGAARDGHLDNG
                     AETRTLGNRGWGTPEAVSGFLVKNKRISDPRDKTLLAGGGTVKCYLHNEVTKGDVIYFTS
                     PSQKKADDDDTDMGQILEEKDPDRVSFGAAKEIAEVLRAALGAVATLFVGGAISSNDPFY
                     KLSGVGDISNEHKPRGFDTFTQGEHADFKTEWDQTSKNEEVGLSFKPKFLQVQNKCQETT
                     SKAPIPVMKHFYAVCLFLLDNAALMTILIYNDPTAEGGATVSTTPKPKLAPDEREFVLAT
                     IAEPTLSRSFKCILISWIITNSSISYWRDMVASRAEEYLLGVDRSVERISTFAQTKYEYK
                     NVVAGFWQQLPLANYISAQLPSVCSTPDQVEFLHGGNMGVSARPGCFCGLVGYPALASLA
                     SEKFAKVVANSINNYVSRAWDCTWTCRGDKPV"
     gene            63332..66265
                     /gene="(14_0).(632_90)"
                     /locus_tag="2_17"
     CDS             63332..66265
                     /gene="(14_0).(632_90)"
                     /locus_tag="2_17"
                     /note="duplicability=0.61015, inertia=0, selectivePressure=1"
                     /codon_start=1
                     /transl_table=11
                     /product="(2_0_S)"
                     /db_xref="GI:1002000017"
                     /translation="MLACTHLQNSCRNGNAVGDSITAKSDIPVGDKSRDDTDVGKSLKMN
                     EQAPGLYTFCREVGAMRELMSCKTEGAKYALDDCAAHKPNFATGDPGGPHVNLDSIPFVV
                     VVNTPFTVYKSGLKNEKDKTEKRGWENLYTKFFPYALHTVGREQETGEIVIADTHNESKQ
                     VNRYPGLSDHAHLTLKHTYELRPVQRNLLTFFARENGTMTALYDLVPRTATLDTKQQFLD
                     IFNAKACAKSGFTHLAKTQAEEPMSPYPGCGSFKLENSDTMYPVSDKDAVLYTATALGVA
                     APFATPKQTGRQAFTDLTDTTLYGTYSEWNDGRAEGLMEFPVGRKKSDPYKKYYEGFPRA
                     NGGTYQEHGPDYQHAMTEYAYAFEYKTPLLDNFSTAGGDLLGKNATHETAYGTWERHGFL
                     PVADEAVNNLTEFPWAPHYSLTYDGYAIIYASTPKNAYAADAILADYNNNDYRIEGVQMT
                     MVPYCPEIRDKVYSDECPTTAGDLELSDAVVDDCLAYVSWTLARLGALQVCRMQKTSVHG
                     GDEWDALEQVDHTEWDREHVKANESGEKRGNLDMILWTHLPWFEVKPSTGAARDGHLDNG
                     AETRTLGNRGWGTPEAVSGFLVKNKRISDPRDKTLLAGGGTVKCYLHNEVTKGDVIYFTS
                     PSQKKADDDDTDMGQILEEKDPDRVSFGAAKEIAEVLRAALGAVATLFVGGAISSNDPFY
                     KLSGVGDISNEHKPRGFDTFTQGEHADFKTEWDQTSKNEEVGLSFKPKFLQVQNKCQETT
                     SKAPIPVMKHFYAVCLFLLDNAALMTILIYNDPTAEGGATVSTTPKPKLAPDEREFVLAT
                     IAEPTLSRSFKCILISWIITNSSISYWRDMVASRAEEYLLGVDRSVERISTFAQTKYEYK
                     NVVAGFWQQLPLANYISAQLPSVCSTPDQVEFLHGGNMGVSARPGCFCGLVGYPALASLA
                     SEKFAKVVANSINNYVSRAWDCTWTCRGDKPV"
     gene            66276..70388
                     /gene="(15_0)"
                     /locus_tag="2_18"
     CDS             66276..70388
                     /gene="(15_0)"
                     /locus_tag="2_18"
                     /note="duplicability=0.366955, inertia=0, selectivePressure=1"
                     /codon_start=1
                     /transl_table=11
                     /product="(2_0_S)"
                     /db_xref="GI:1002000018"
                     /translation="MYSGESEEYKSCAHGASESKDPAFATSATAQVEIATLNEKLKAYDY
                     RANPLAIAMSGVSEAGGAEYAQLYWLPRCDLSMGRVSSGISGEPQAQRMDSNLSAVKPSS
                     ISGKQTQIETRGVEYTSLKVSRTVAGLLGVAYAGMREMKEPGVYDAQITGVALNSYAGPV
                     TLNLTNSGRALGVALDEALVTTLLLPKAWIKLEPGFFQVLVCSLDDAASVDVGQLETPVG
                     NKAASPSKRSVSDFVNVVGAEPLHYYLFADNVLILYTAFVDGRYNGSIVMCYKKVRGKLL
                     AVQESWIAATNQRDGTADVGTYGAYAAVALLSAFWKEWVKRGQNAQEFFGAEELRVLRNP
                     FFLSDSDGPRYHVQQLGITNLFKDCYFQTKLVEPGGPTMAIPPFIALMVYLKEGDEISDI
                     RDSFYMCGKGKIKKREVGGIGHLVIGKSRSGIGGKNPLPEPLRWVLGGLLEDMCRHPCTK
                     GNCLAGDGLNCALTLGISGGAGWECGAAEKMAGLGGALAILLIQAVAVTFNIWIQEIRKN
                     PDSTAPVPFVSLEQVGGQVIARGLITGDPTLSPNGFLNAGAKSYTGITSKGDINKAITSY
                     LLRGLVKKNDIPLLSAPAGGIEHSQTGIVLVNNACGSSEGLLSNAGVYMGGDLDLLFVVA
                     SPLALKLVMSPEPFLLDVSTSLLMTTLNQWTSLIYEEPSICRSKRIIRTHNDVNDSGDLA
                     PYLMFVGKSDQVCRVVDVVKFHIHRSILSGLGARLLTLKNLKLSMKNPNSYIIAGKGEVV
                     ARGQRSPTHKILGKTGSPSGTSDLKDQDNTPLRQHGYADQVITAEGSGAPDYSLSYSIAQ
                     ESMLSGLFLIAYAEDSLFIAQCNAGTAAVAGGGCPTVKGMPGLDIMPGDGLVDDAGDECS
                     PFSVRSTKTGQTTLSGPSVKPFEARQKMDQKGPLRMGTSVVLVVIYAGDKIRKPCLALVK
                     IRTYGTEQKQSRQNKKVSERKLEDSIDTKVNVPGPTTYCYNVLDGVVASTHGTAAEGGAV
                     VAVAAGDSLGKEQPWHLLYHAGLSNDMVARKASMKGMSDPFFLAYGFTGSSSGQRLTIKR
                     MVLDDQETPKGESEAAGIITVGISFAATARKSRGLLPTERRSRRWKDINETEFVSEIPAL
                     KLRATYNSYYADSGYEKYKFFGECLFAQKPHKSEATLDKSVRLSKSVEFGDCNKGITALA
                     EIPILMSPNHAGETLGTLVVLINEKPVPQMLLCPYRERCVQFNMGSAYTVTLMMVLVTPW
                     GGYQGTSDKLWMTETHYVEAGSSMLKLINFIDDVWTHLPPIREGDQPLLVTAPFDVLVKE
                     TSQRHKKTAAKAIKVNENVEVVLEEAVLQLEGILLKIKSQEVFLFMLEKLAYENSNPPKA
                     RPARG"
     gene            70399..71556
                     /gene="(16_0)"
                     /locus_tag="2_19"
     CDS             70399..71556
                     /gene="(16_0)"
                     /locus_tag="2_19"
                     /note="duplicability=0.0178434, inertia=0, selectivePressure=1"
                     /codon_start=1
                     /transl_table=11
                     /product="(2_0_S)"
                     /db_xref="GI:1002000019"
                     /translation="MLALVSWIGVNYDAGVDHKYVRTRAFSDIVSNTNWVEYSEKRIGGS
                     AQGEQMGHELFGENSETPNWLHVEITCVDGLLVEPGHGNIMTPIDGGRNVPRALGEYRCK
                     YIFLGCVEEHWLFSADDCKIGSGKVEILAFAVSPVRSADGPFGFWGGTTHENVKKTGTTK
                     KDVFRTGEPELWSAIKSHELKSSWRLAGDLCGYLRAGSKYMLSSQEDGELYRPMQRNYYA
                     LIDTTYATNEANRLLYVVVGHTMAEKTTNLFHGAKRSSFSVGINWRGTSYKQEDVDCYLE
                     FDGSYEPIGAFVALELSWIFIFLTRLGGLEAYEFRLDSSIAFATKDKSVSNKTAQEDFIS
                     AYTRPSSPVIEWKDSRMSSHFFASDKGSVKSSPAKKIHYP"
     gene            71567..77776
                     /gene="(17_0)"
                     /locus_tag="2_20"
     CDS             71567..77776
                     /gene="(17_0)"
                     /locus_tag="2_20"
                     /note="duplicability=0.391792, inertia=0, selectivePressure=1"
                     /codon_start=1
                     /transl_table=11
                     /product="(2_0_S)"
                     /db_xref="GI:1002000020"
                     /translation="MSDTFVSDAGEIWYLFTWQGGDHEGQPVADWKIMDEAFRADAVQAE
                     GIMLYMYDCTLSVGNAAGQNRNAGTVSWSLLQGEEVVIGVKTRAEDRGNFENSLSWLGRM
                     RIEPHYGQGDYFIVIMLLLTQDSYSLKEILQVLKEQRGPYYDLILLLSIEYERECPEVSK
                     SPNNVDAGIERAYGRLDCAPLTYELILFLIHPQLFVRKKAHDSGLTGDTYSLRCSNRTIL
                     GVMKDSGGEITWTIDHAVGAVVRGDSAPKTEGPKEVIMWSSLGLRSPVDSVFHGRTNIIK
                     LDPLLDLSLTPHLGNQESANDGGNAGHDHGKKGYIELVYDAYTLATGGDPETAQTLALAL
                     VRLKPFVEIIDSGQIVALQATKAGQSLGTEFSYGVTKLLAPGGMIGKFSPAVREFELDPG
                     LTHLDNDNAVADVGESIYDAKYAGFLPMGLEALGKVIRAREPKEIAQAYCLNHYQRAGDG
                     ACLKAKGQFEDFKVNLVLDVGAWGIIIDMTAGVSIMYYRIVLAYTHAIPFVGQDLISVSE
                     TCSTHDVWSCFETKHFNWLIMQTMNGFGTGVLDTSKMWAKALSKIYVSQQVNFDLLGIHV
                     GSIGENATADAASVGTETAKMFNGCFVIPATEQASELTGIYMTYYPMTFFSSGLTFQIIE
                     VHRLITRDIFQGIIHDDSEESAGIDGDSWKNPEYAGYGAAINGDAQEALAKDAPPVLLCS
                     KNIRFIDGTTLDLVKISEAATKGDWLITEFVDVEWEVNFYQKPTYMYFGTGGTLDPAVQL
                     DWTDGASGVGRDPLMNAKTQKSGKGVKDMTDSWNITHTAKRENTHKTSLCFYVAVVEYVP
                     LINSSRKEFASPSQGPMDQVAQKCYTCPEALLLKIAVPATRKMKILGNEMWCNSWDFSGL
                     EVTNAFVDAIEGVVKNNKESGRFHEDPVTTSSTCHFHDRKLPAAHSLNFFVIYRDKSVYG
                     SVLDNPKSNTAHLKHVGERPNVSVGEQIEECVDHQRLVLKVYSFAIGKKIETPDNGLKAN
                     CAPSILKDRLHLWGTLSVLIVKAVSKKPPMFRLGRRYTKIALVYIPPMAPASFVTGEVRK
                     RGLGSSFNYSGLIGKHEPDAEKAGKPRGSHSGFTGWFNGWKGHLARGAGNTGPRWAHPLA
                     FLGGPLLMGMHYISMAQRTPNGLVINALTGIYHELQRHQSCEGFKPLPVMFYDDAVGSRG
                     KITDVSLGLLKEDLASGKRDQTPGFHPGVKIVVIEDTDFGHQPGASSHEAFKTSFRDCYE
                     SGSVKFHAYVKHLYRPVILYAALPEIDFNGDMSLFAVHTCESDIETVLTDYTSIYDKHWG
                     GDFQFAFVIDYLYKRKLRDSIVSASEDLHKGIKAFQINGVIDRVASTDIDMRDHRHGFKL
                     LVGDGVYNGYKRILGKVPDIGEGIHNSAKLYKGNEAWLETRPMSPLVLLDWYITEKNDYS
                     HVHSLVKPVAQSIGLGTAWPGNAQLESILCDEASLEALLGSKAAKSNKTLGESDVSGLKF
                     ISIALGGAIHKSARRIRQLPPYEWCRFLAEGRWAVAIVTHMIEVNKRSEFTEAGRLTNYK
                     FAVNIFDWLDPAACTGTETSDQSISPNFDMNAVQQGAADFESKTQGTAPTHANLGKAGKV
                     ASSTLGLKLFGDNRFAEEVVNANLERAAILACTIAPNTFSTSSKPTYSDINAPAQGLKPI
                     PNGVLLYIKRETVVELPTTGHYLNEELVDLAIGLFLRATDKQTRPHYIISINLVLAAKQQ
                     TLATSLQDFQEIRENSKPIGLAEEFCAALQLFNAGAFKKAFLKANWFASSKLRPVNVIVE
                     GTVQTGDNEFHIIKEGVPSDMFFTMDRRKADMSSEMSECVSAVGKMRLNDQLIEQWGPYA
                     KATMGMSAFAKVQLLNLTGEEFPMLDPFAPGDDERDITDDITEQTVVRSRAEEFESQDDP
                     PHDFPEPSTPRTEQLVILQSDQTANYDAGGITGPSNFGEGPQGGHHRHIEDIRDQEVSVQ
                     EGEPKDNGWTSYNTVHDKGPEFVIKETNIIDIVAEEKPKEETESTELAQHCSFSGLKYGS
                     QLTTSPTALYDDRGRADKPYRDGAWCIQDCLITERKCPTELSQA"
     gene            77787..80795
                     /gene="(18_0).(375_19)"
                     /locus_tag="2_21"
     CDS             77787..80795
                     /gene="(18_0).(375_19)"
                     /locus_tag="2_21"
                     /note="duplicability=0.125432, inertia=0, selectivePressure=1"
                     /codon_start=1
                     /transl_table=11
                     /product="(2_0_S)"
                     /db_xref="GI:1002000021"
                     /translation="MCGPIESSARDTYHKAVESKQLLDHIRSKAKQALDAVAGQLTERLF
                     NVVYNDATENDLIKSLKASQLYLDVRKQSIDLEQIISVNVLEMAETPDEWGLIKEKHGEL
                     QVSYRWKILLAYDDKLPYHVLEDNVQQPILARTAKRASPGDVKSGSWPGKDPYSYNQNVI
                     AEVPKGVQGTHEMSGLPCGGQIIKEVGDLLVSCHSASVIGKQFINFGGEVRLGHHGSDPD
                     TSTFVSHAGDAAADPKGEITSEFTRGPAVNALSGETMTVFVMHCVGAFPHNAVVSGEAAN
                     VSGTKFSTILVAAKFDVKEIETIERGKGGDQKRAEDRGVGWGNPYFPPYVAELGDTPVTP
                     DPNARTWVQDADRQDGLIGVNNNILHPMVAENIPQYKHIRKGSGEEWVEAIWMDLTYFWE
                     PAGQCDSQSGVKAESTRLLVDSRSYGTGILTNGNDGHKNSGNGSLGGDLVKRWGVFNKLK
                     RLGCAVNSLNSTVGWEKAGLKKPIEYVKIAYIEPGVLCLINEAALLRVLSGSQSVQKDEA
                     EDQELTLHTQNWNSNIRVEGIMDVLLRPRTPPYITYDSILLGDVLAGNATYGGVAGENDL
                     EDGLWSGMWYKTNSQKIISSEFEDRSWVLTQVQNDQLQSVLLAQLSKTKDTRQVYDGGCP
                     ELANGVKADDACSSCDEIKHDCDRVEGSVFLVPVNVKATGFLTDNGAYKATMNACSVRKY
                     KDIGWFEKDILCDRSEGELQGPVDLHKFGSALGSVTLAHVPYIDRPTPSYKYPPCLDLPV
                     VLSILSLQAGSPETDASNLDGTDVWLPVTVRRKETIKFKKVEDFDGNAEIIIKGCDGGAN
                     HVDKKGQTPQSLERLGFMGRTSGHVASTQLNDFEVSLFEAADKLLDAESAIVKTQKRSVE
                     SEKGAGAHQVTVGVIWCTLESGAAGPYEANTDACAVDKFEKVQKIYHIGGKRTKVLKGKD
                     LSGRADVFQVAEALVVSFREDNTHGFLIGEHSAKKHPFLKVNGQKSSTKAKYLLLMA"
     gene            80806..83940
                     /gene="(20_0)"
                     /locus_tag="2_22"
     CDS             80806..83940
                     /gene="(20_0)"
                     /locus_tag="2_22"
                     /note="duplicability=0.169086, inertia=0, selectivePressure=1"
                     /codon_start=1
                     /transl_table=11
                     /product="(2_0_S)"
                     /db_xref="GI:1002000022"
                     /translation="MGKLPAGISYIFATLKLAVGVESADLIGLEQKFRSIHPETAPNHDA
                     FEFGFGFLETQLAPHLSGASNCEATTYSPLHKLGPVAVLQDDKVVYFDFNEKDEGQGYSA
                     SVFPMCKGEPNEKGIAQQALGDGAATPTAADSQALFVFSGTCRNISCMLPGTQPGDNDEL
                     IHLRAPMKGAKIKVGYFGRQILGEPAEGWDRSQIVRGLPKGEIGGANWKVYITAHTFKPV
                     NPSDSNLVLGAESTALGWDSGDGAKNCNAWALNPGRHKPFALAVYFRMRSDGVSKARRDN
                     DVTMHMGERARETADGCPAFDIKGQKRHAQEEQVYATMLACGCKPAGHDIYKVSVEKTVF
                     PRLISLKDKSARDRMNMTENDEERPWIYKPNVGILKDHNEQHVKGDCNSMPLIEAKFVSV
                     SSMYNKFCCGQEAANELRDAGTDLDSGRGPETKFPLDIKSEHALYGAESGNAGTALQSTV
                     CKARVKQLAMETINKDTIRPAFCPCPGLEHYNGTIFASLWKAKRAERGGAQALAETAVFC
                     RETLLVRLTTVAALPFNYDRIGKMGESAQHRLDTEVYPRVCCKGYLKLEDACYDPGLEKR
                     EGTGLGNIQEFKACCGPTTVYLLERLGFSPNDVWPNLGFSPEASPRPFNKNRSGITMLTM
                     TLNVDVRADVLDPESRIPTQGAILIATVSDTMLKRAIVIDKTLHQKARKQKFATFDDNVE
                     FPHKGLFIQDDAEHELAATVILLVCGQGLVDKGIFVSVIGFACKFVGLDDENMIVLSVVE
                     FNVQFPPPDRHSVKSRAVKWNRLINEKIEYIHVSVLVSNSPYAFTQAGSAITQVFEWVRT
                     QHLHANRTSGVLVKPDEDVIMLREGSKGTGCSEWGDRLLSPDTQCAETIKKREQPREPDD
                     GIFTAQGPIRQGDTAAEENHYEAAAAVARTIGFSLAANKKAEGPASLHDTMPNPGEDGGW
                     EGTRKEKHFEVNLSYEVNACDERVAQRMGPIVCMYTGSGLLYQPHASDDAHANLDIVGEK
                     MKKSIYQATRYPGKCSQDIKNIVELLELPKNVGADGALL"
     gene            83951..88429
                     /gene="(21_0).(386_25)"
                     /locus_tag="2_23"
     CDS             83951..88429
                     /gene="(21_0).(386_25)"
                     /locus_tag="2_23"
                     /note="duplicability=0.42418, inertia=0, selectivePressure=1"
                     /codon_start=1
                     /transl_table=11
                     /product="(2_0_S)"
                     /db_xref="GI:1002000023"
                     /translation="MASMQKQQFALIKGIFGQTFFYSASHGTPETEEMGNELEQNPECNI
                     CKKYPSITNARFTTKGLTAPLYLHWTDGCMLEFNCKITPQIDITYDKENFWVPVEPVENS
                     TKHRDPTNVGEPSNDQKQYDSPEMEHKNEVRGSLLGHRDCGFTLGEHLSYNCKPLDALNN
                     TPYGWDWKACVTETLKLSPMKFIFHDGQVHRTLGCRPALGTLNLMACDKYSGLASLALRQ
                     ADLKKQIHGSKSATDTCLSSHQAEICLEDDKIAWLEAMQCALLNSVFGARSTHCGEAECY
                     LFDEGNEQWNGYKRCLLSFIYADPLNELGQEYRNKFKDATDAFLAIVSDASTRRRAVDAV
                     PLAFNETDMAGKSLCTTLFTKAYVFSIKALVLVAFCTSSSHAQEIQPFAFQEGWAQMDTG
                     LHKYKTAAQQIPGSCAGTAVTYDAGRKQSEQLSAIWGKNRRDDKRGCGLVCLDTNFQARG
                     KLLTKTSHLKTCVEASFIDGYYQVDPCFDDHLDAIEVNDVIFIFLEKKNLFINQLDVSGA
                     NFICQNGWSPYSQHKIKYTITIWSGDVDHLGETFCRTPDKDESSIDILLPGMVCRMNMVQ
                     GTLSVSKTRELVGVAGVEGYVVFCKRLGGLPRAETTNYADSHASRLAWPIQILGSEPQVI
                     IGNFQAMSLVIIATPRPYSIQQKGLDHVKIISTALGNQPKIKIFTRSGDTETPNMENMFR
                     KYVSFTNGFRTWPRGQCPTIVRAAALDKLATISHCLGEDGGGETDTLYSSNSIVPVTVDA
                     IKLNSVALLGELVIVLVDALDASLFNCNLVVANKGDTQLAGWYVFLVGVKGASTLFIILK
                     IRKESQGNRWMYDIADIQILKMVPNHFRSVTMIGWNWHIAKVEGARRGHHGDGIGQRQSS
                     VVSPGADKSDSPMKHGKEAQEKAMLAAQETGGQPALKEFVTAYAVEVLFTMHVPNPPAKT
                     AALGSRPYAFNQTNKAGDINLSAAKKSATAEQVSHTKQGSGFKHAPWAAKESGNQTVILV
                     AFAGYLGVPLLKSHAPLPPKSHSFVTSSVHHITKGQLWGLPHVSVLCHIDGISINGCARR
                     GSTSCIDYCPDAASYFTFTLGYRNDKEKNLTDTTPHPRLVAYKIGKLLGHSLRVMILPTP
                     GELIISDNGSADKFKKDIESGGFVLKAPYGGRKKKYKRNAGAEFVKYVLAGLKVPLDVTI
                     SPTSEDTGNQQTICTRDGNDVTHHMFRKVKPSDVESVYITLGSNLDLSINYLLLDYFFVK
                     HGILQAAVVIGGGDGRDSEQLNAEGYESFLLLDGINESMIPGDPLLEGQAGMLKKVLAFR
                     SIWRIYQYGDGTFGVRLVTAVKLTSYKYQYMADFWPLYKTNYPQQDMPLLQQLTKQISQL
                     KKGDKRDAAQSLKFLNLGPRVESCTYELQEVFQKHVVSYEVNGTASASIWQYLAEAMIAG
                     LDRASWGNVRSRAIEMAWNIQTGPFPDGADEDEFAIETTKSADGRRKKVQHPTGLNKSLD
                     RDAEFDI"
     gene            88440..91826
                     /gene="(22_0)"
                     /locus_tag="2_24"
     CDS             88440..91826
                     /gene="(22_0)"
                     /locus_tag="2_24"
                     /note="duplicability=0.350452, inertia=0, selectivePressure=1"
                     /codon_start=1
                     /transl_table=11
                     /product="(2_0_S)"
                     /db_xref="GI:1002000024"
                     /translation="MRASAVTVSFAGRQPKIGQLDIKDYDKEGIVKGYEDILLEELKGDL
                     DRPKCSALLEDTYSGGNLCVCPRKPGHNNEKKKAPEIDGLDGKMGKYDLCKSTYAAVKSF
                     RTDAIGRKCETKLISMAKLSGMDDKLIVTSSILFLYQLSVLGFGDLGIEKMDNLPLCVVS
                     MAEHEYEDKVTIAYGSRALEVLGQATFNYSNVTALSLTKLAQLLFNSQLTQKTLPLWKHE
                     DEDGYWGTLVVWSNIITANMAPSAGIVLFAPFFAGIADHLARYLLEYNNVATRPRSCGVE
                     LVPGSASAVCKYGEDSAISNISDAFSPTVSGYAFENAEWDWGHTALSSRFTTLKYDTEWK
                     STTFHEPSSVRLGNPSPTHGAFALSGQYTHDKYDKANVTSGIENNVQSVDPQTGGKCLDY
                     SGFLGDNHSAKAECGSYRSTVPAGGVTAEASVLTGRTKRIPTACNWGGGGKAIVLLHVLS
                     AGPGATQLYGQEKEICSMAVALTAWETCGIPCTKGTQQSKSYICKQMVIKKTRTIMTVME
                     SVNDQIELKSSYYLAHTDLGGSRPSQSHTCSTAFIGDTESDFSSTSAASPAFCERTAFIF
                     LPKTAHPARGIVSGMGFGIRGTKGPSQALLYLKHSYDHRPKGQQRIPQNTILTKVALGIT
                     RLRILKKFLFVSQKAYLGTLLASFYLKLDLATIHFRSHYMAPSSCEFTGNPDSFIVRADL
                     AGVEKEGPYGDLEDAQWRAIKTGVYQFVEHYTTEEYFQIEGKLETDVEDINVTVSVGVKH
                     MNECGWHLAMDGLLREYILNMSGAGDATSDSVKVNNSWSDDTCYKRSNEVIDIYDDEDLG
                     REYTCLKGGKFLLKVYVAHMQDMQQDQVISRTLILKKKKLAQKGKGLEAIRKRSTPTDQL
                     ARQSNKTALDLGVLANECGLSTAARAVHGFTPLTSDVVDEAPGWGIEDGNDSTVEAQGTG
                     VMNKSYGVLNEKNRELWMCKTRGKYLWDPLFLVPWSAFVEALEYVRGTVISKGVAQYVMY
                     GKQLLQQAWTETASCTNINRSTIYLSECFSKPTAHEYSCKDERTVLPEEPTFNYIKTISE
                     SVTKEQSFLIKVNDNQREPFHTTQISSIDAQFKVHMNLNGIYATVWHAKTVEYQNKQRKR
                     VGG"
     gene            91837..97260
                     /gene="(23_0).(410_32)"
                     /locus_tag="2_25"
     CDS             91837..97260
                     /gene="(23_0).(410_32)"
                     /locus_tag="2_25"
                     /note="duplicability=0.0806356, inertia=0, selectivePressure=1"
                     /codon_start=1
                     /transl_table=11
                     /product="(2_0_S)"
                     /db_xref="GI:1002000025"
                     /translation="MAFEDIAPGKRKEYLQLVRPRITEGAQRSILLGIALSQGRSYHNEY
                     PIAGEEVVAFKTELASLNPWHHNLNQMRVALGRLKRCTTILSADEASAKQITGYGLLDKK
                     DEMQNVFTTETVFKAGGDALVDFISQRIAHSYKGANLEYSLTLEKERVIERGVPSYHQET
                     CPDGAGIADGETGEGMYFTAIVSKYAHTALEIDGRPPTDTQPCRLGVPGLHHYSGIVRRL
                     RFLKLRIVMHTGNPPASIGIGGGGPVNALNYWEACNGFIAEIDLAWKIVLDCNICGGGPK
                     SAGIGERTGAGAVLNTKDVLAASIGGSIYLPHKEKYDKNQSNTTVWFVLTSSGEPDAVFV
                     EDQIAAQLTHATWENFLNCSNRGVAADDNSALGCGNFFGSTLVDFKISMLVRKDPRELSN
                     RLESGLEPQYGSEELVYRKELYAETLLSGNVHDDKAAKSLAYLASSRSVLRRKLRRAAVA
                     TIDAKKQAELFLGAQKKALFYPSNIVRTTDFAPIIRMFRALVCATLSTREGMMDGPTQEP
                     SRLDLGVQKVDYHGYEGAQAYQMLAYKSAVVGNLIFDLQALSLLAVYMNLYEIKDPGDRA
                     VPRTCASYFLAKSSPAAGDSEKFDNRHVTWLAVEPFTFMMALPDLGSVFYKDYPVPVILR
                     AKINSKLIFRVRTTWYTANTEFTYCDQLAAFPTCAQWPHYQAEGISLDDLPYDLVLSNSS
                     GFESPSDFFEGRKRYGTGCTLSLVAAPAMSEYGLTQVAGWGKTYKKVHWPKFPNILSHWQ
                     GTPQLSYPFSGRVYMAQMEETNRASGTPAVKTGTKTEAGGQKISGGTMGDSIPLGLNLPA
                     SGSCISRDLWFSVFIAVYDFRLKPSDGYKLFEKKGMYGVIVVQAGNLAAVALNMAPSKYV
                     GSQYARESFQLAVHRNVRGAGGEEARQLLEFALNGIFGQAIATLGFFADGRKSASQYGDF
                     EDARAETALAGLLNRATKCDSEVKGGLKAIGLLLTAGRQDVQHSSEVAPQFHRLILALGV
                     GPGHKDALTNIAVDEIKTTRTSSESDTILAAKGVTGFHVEYGNKSPYIEMNIGFTLLQCV
                     GYTEMAKPVSDRASLKFYKMSSIVLGQLRGREATACEAEKVPIAVVTQTLVLAVWAYWLL
                     EWADVKSCGITSDYAQYAGKPAVNPQHEAVVIKQKDLENNIHFVGSSVHIRFDSDCAESG
                     DDLVILVADIWDVPSCVSRRRRGNMGTAALHTTEIVQAVDGAQKVDGTSNGNAQQVVPQA
                     NSNEMSICGVLSVPLSCAYFTRDAGPAEGESKTAYCGDLFPEQVAAVVLETSWMGALAFF
                     PPRSGYEHANLEDDGGGMDKWQVNLSAFQELRICLIIIPKHSCYSYVWVQGCDFEGCVDH
                     WLAYRVTTTNEFTATRYLNGALCAKPVATITFLDKQFVGFAHKSQAPFNTLYECRAEAAF
                     VGGPFESEEAGRSLVDANAVSDSVGKHPMASPVHGAAEIRDVDEVSFILNDFLSADEERA
                     PLQTAMEGVYGEKKAACPAPFTSLGEHGFVSSIYLPTAILKDYLSTNHEAVPVLNGGISH
                     TEISLLEQLIKEGPYDVVDVLKAAAQKLRSFWGSGGNIEARGYHPGYESYGLLKVSLELV
                     RLVNGRYALLEEKVRTSVGSGLRGDSMLALRQGRRARVFLYVIANVGSKDAGNQLAKLRA
                     WIRFADNSWLVIKGAINPSGGEAACAPGHMDKGTSPAKVSDGVDPWPGGNGEGVAQCVYQ
                     FLFSDAVGYVKTASMKKLGYQIRPDCQWNFSREAPTDYQDQDQGCDYTSLNLSTKLQAVI
                     VSLCFELASQNGTDRCAWNYAS"
     gene            97271..104050
                     /gene="(24_0)"
                     /locus_tag="2_26"
     CDS             97271..104050
                     /gene="(24_0)"
                     /locus_tag="2_26"
                     /note="duplicability=0.395415, inertia=0, selectivePressure=1"
                     /codon_start=1
                     /transl_table=11
                     /product="(2_0_S)"
                     /db_xref="GI:1002000026"
                     /translation="MSSSPARACKNFIHGTTALMQNATDAVRIPILGDAYIQPSKIHISD
                     ADLFLYVSAATQDGGSNTAYSETLSKVSSFEVFAGHPIYFNSLSDFTAIVSIQLEGVGAA
                     GEFSFQYDTTAVFLPSRFVASFHEAAAAEAHEASGTADTNDDLSGRNTDAPGFLHETFPA
                     SDGLGVKVVTFTTLPVQLKEAEPEAVMDLKDFHKLNDALLTAHYAEIAFLEEAVPAKTAT
                     DPAGYNMNQQIGAISLKLHIITKDPEFKTDSWLKKDYDNGGNHVQGLAPHTYWYSIVDML
                     PYAHCGYNHASHPQDNISPYGRRQAKFRHEQTLDVEPVFQVEQLLLKYMAIAIVGESDYG
                     RTAMVEEVVASVQDDTIQYLVVIEIHDTNGGTVGDTLGRRDISVDELVGKVSSHNLINDD
                     LQMVVQFSPEKKGSEKSAVGAQGPVPAGKLANWEMSAALDPSGVVHTLGKYLGVELVGDG
                     VTNGRAWTCYGDDAMTCAANAATARVGHLQAHSGLGLNPTLLKLVLIELQYVGAMVPVGL
                     GPWYSLAVVQGLSELIDGRGNVGLCNKGDRAYSILINAMIWRDRKMVASLFTGKWGKPAK
                     GTEIRAGANEQLPFPTPYPVINNLYSGTIPGSLTNPSRPTDVVVISVYNSTMHIEEDPLL
                     KLIAPVQSLLESLKDDWWAFETEGARKDIHNVATENVGGSERYPLPTLTIRGEILSALTV
                     KECKLAGTWQEKPKYWRLVAEWAEALLWWVRQGLCIAPYVKETEYGPPRIQFNQTDGMYL
                     NPYGITMAAFWATEVSQVPTKRQMRTALLAPPYEAIEEGTKLWRRSKKLTQQVVLSAGGA
                     ETLEGKSDKSYDGAGGGLAAVLELVLKGTAHFGGKDTVDVDQAAHLISIVQAGPDGFSDW
                     ANQKSQKPRNKAIAIYVLYQTALPDVATLCQYLNITVYAVALIGIEQVVEYEFIQEELYH
                     NVRAHTKANVEDKLGLPALGNDTLTNEPIVSAANSPCFILVYNFKGKVKDYATATKFVQM
                     RVRTLVDEPYEANAGLADGTIDSARATSKEKQADMWGAICLSWRKNVAKRLERLEHFTEH
                     SGAPLLSYDACDMTPIGTDSRQGLILGKRPQMKGITQPAWAENQSLFGYQYYDFWNINTE
                     PAEVQRKGLSCVRPEHCMESGPTEGAQPKAECCPVRKNLGRVVPKKYDKLLGIPSIPMER
                     GEKGYVSQEGGKHRPLSGWESENFGYYGVGVVAAGPYEGFTTLVGSNMVVTKVNGDAMSL
                     EWYQRGLDMADVPHPGQFVYEVPTGGLDSPVQTPEGMTSIHFKKVAYDEPPVIRLGAGSN
                     QVPSFKHDSLTTHSVEPAFGGHIVDETLQSNVTEVFVTQQRFIQSENSSHVVKCSHNFTL
                     YFNGYLKLMALSDSQVVPSSYLWDWHGNHIYLTEIRIEGTHGSTGLSTANSFLVESTSYM
                     HAVHDLSLAEEANYKREILAEKLNALGKNGKYTSTIEPAWMVSRDKSAQWVMVAYDSSGG
                     IKICGREIIAIHFKRIPAKKMDDIVDIFGSVAQIDIDADAGAQTLPLLLMPFGGFNSFKK
                     MTPKDRTYLSGVTLVGLLVRLAGNGASIGSKNASYGGFNKFLRIYGPDTELRKFLPCNEL
                     RCLPASGKPIGSTLRHKNSIFLMVLVYLEHPPLQIGSADSDEYDYLKESIRYAVDCHKDM
                     RQSAYVLNSEGTSAQYWTLLLAPIFYTGNFALVVKKAVPYRDLQHADNSESEAAARAQYS
                     ASNKQSDLEGECAYDKVILGLLSITSNVTVLCKEDPATEIGEPPVVGADKQHSKVHSVND
                     VTRKILAVSTDGLGYLVLNEVKLVFHTIMCEDVPGVDTVFKVKTAHEMACHVESHWGGLV
                     VMLMQKCASLDGRAHWKWSFAGLSETESVPCMETWARFALNHFRTCLASSKVIVDGKSRG
                     QAREVPNSTYQSLAGPWVERISTLTSVETADQQKRVVALSSVWKTLGAVVFGFGGDVEFC
                     VDRTPDVGGTYDDVESPVKVYNKGYEESVLDFEQTGRLTDFNLAPASDIDQNNGRSALAW
                     ITTVLKRTLTKNPGEYYGKVEITSKQRSEGVCGKLNFPCVTYVAIALTTDQSTCKAGENK
                     LVGHIFEIPVKRACQLKISGIAYADVGSATIKDKNTVIAWLLVTAMGKKIIVVLDRGSLN
                     LPIYVDEAAPYSSRYGHMQRDDLHKTLAHIVGLWSRDLPAFAAEEKAVVTVISNVGQERE
                     EFLDVELDLELTAVLPSIATQLLYGFVTDKKGIRVAKVVILAQISAKQRDGPGS"
     gene            104061..109961
                     /gene="(25_0)"
                     /locus_tag="2_27"
     CDS             104061..109961
                     /gene="(25_0)"
                     /locus_tag="2_27"
                     /note="duplicability=0.0666052, inertia=0, selectivePressure=1"
                     /codon_start=1
                     /transl_table=11
                     /product="(2_0_S)"
                     /db_xref="GI:1002000027"
                     /translation="MICRKCAKSNFGTQDDIFTLGFLIESSLMGEGLSCVVKVAYVALLE
                     HVVLPHVTYVGHKHFGHKKEVCEWFIEANQMGEPYRIVQGQLEALEGAGAPMGRWLDYEL
                     LFWKCAIARAAHSLGLNAEAADGHYNANISDTGADVSYKCLVYMGNEPQMNDSAVTDQYL
                     AVNASCKTYVDYTLVDGRGVRIGLWVDFDSGLVKCEGKPSELVSVEGSRNLPAKREQNEP
                     STNRVGTVRVTSILNYDPMVELIAYRRFLKEAQPPAEAHDPGRPIFTLQEVKYKPRKVGL
                     DYQYPLRVRNFDADTTQSVVSIFDFGSVSANSAKYNQKIGESTKKRRYIHASSELAHNQS
                     EKDLGSQVKIKYKDFNKKARSAGLYTPMPSIGDGTRNAMLRTCDGIDKDIGYSQNALTAN
                     SNGSNRTRGRAPGYICDNASAFGGPAYNDSASGGGNSWVHLINTLPDYKYFEGVGNKPLE
                     LINYHIMNRLIYKFYAPWKPVTFIDQELLFPREVGVNKMGFKVVVAMLQSDAIISLILCF
                     VKIYQRKAKGSYVLLWEFPQSTLCKGGIDGATSGSGVRLPKGIFFAMTSALKESQKSAAF
                     VHAPTSALSQYVLSSILLSDDTTPLKPQSPMYDLLVLDSSAGQDDIKEAGTRGHESIVHE
                     ARLVWNTLVVRSADNNAGEAPKHSNYLEMLLRLESHNTKVSAHQSGDAGLAVYAKPLFIE
                     DMKIADQNAIRELLGSGKRTYILCKASEFSNRHGFDILRSARYASKSVATEGAQRFFLFL
                     RKLVTYEDRTVFSLSMPSAAQITARNTWRDADDFLMNCWGINRDEVVLLLGTEVPVAEAF
                     ILTPIQETLKQDDIQANAWLIYFSLWCDETAEIFRYVYGFVIFSCLIASASIKKDPLFVL
                     WSPVHAEIWKTQQAGQSSVIGRGTRVAVTMKPDIWPQDDVYLMRESKAHSMATQIQPKMP
                     NIEWKFGVEYVSFLGIKHLLFVPVIGVISSDAVLKKDGDLLQDQLPDADDLLGIGGSASV
                     HDVRGAAGAVPAKVLFAKGNGECGAGSDEDFPKKLPSFKASEILNKGVTRWVYMAARKMR
                     RLPSMPEVLSARPKRDGKSMPAGLLIKEHDGLKLADANHKFKIKEATSKVEDATIAGNLI
                     EEDPANTHSGKKKGIHQYEICVVWAEMRKAAVELALAELGRIAFMIVTTLVTKPRTTGAQ
                     AHQNDLAEKFGDVIEDPHGLLAIVLFTPSEALSAEKVGACEGKWPVKAYFESVFTQVANG
                     VFGGYRGHPSYVLVDTVYLKLRLDIYMKDYIEKQWKGADSEPLAKRTFNDGMSKFGDPLE
                     LSIINVGAHDLDSKANIGATGTMIFTQTPVVDGQPQTGCPACAPSQAMGNAVTLTLADNW
                     AGETIPGRGSRIYRIYTSGCWQFFTRVAYKDNAQVDAIASTWAQPITLQPSMRHPIKGDM
                     SVVKRQAAGFLDHKGGGLATIRNTAYMDEYIALGFTVYYYTATLSASGKVGAEDLYPTVF
                     FRWSINFVPSAEGKNGVKLAPFGVDFLKAGLAILVISAARPRDMTGVSNSNWEKLHLFSR
                     VAREIADLLDIASITLLLQAVLADPKLIKNSPTHYYAPCLEDNERGQRWMDFPHSRDYAS
                     SNGPGGFSPGKYDLASTFAGKDNSGLTEGVKGVTVLALVSANLKILIPDDLLKCKGPFEI
                     VKTAGDRASGKVYMFVEFTLAPDLKLVARKSQGVNTQNTVDNFPSTIISETYNDNSKEDN
                     FWKGEREVRLRGESIKEREAVTFPASVHILSMLAKNVSGCMNYALMDIIRLQAVSNQITP
                     WPIQHIAIYQKLIACTQLAWYEGQLYRDKESYVRWVKDAYANLEASVANAPDDIIGKLSK
                     EFTPKVVGYEKAPFLDTVSFSRAVCGGVSNLTSLGIGVVGANKINSMITADIIFWLFSNL
                     VSTFVCIVSLQPVATNWPESTYLRGVVYVGVHKGKVLYKSPAWLSRRDYAAANNTLDRGH
                     Q"
     gene            109972..116532
                     /gene="(26_0).(614_84)"
                     /locus_tag="2_28"
     CDS             109972..116532
                     /gene="(26_0).(614_84)"
                     /locus_tag="2_28"
                     /note="duplicability=0.606792, inertia=0, selectivePressure=1"
                     /codon_start=1
                     /transl_table=11
                     /product="(2_0_S)"
                     /db_xref="GI:1002000028"
                     /translation="MKAYGGFLNSPPGYSSQDAFSVEGFRPGDEPNWNICSRSGGFFDKG
                     TIGVALSDRCGAKIKTNLGTGLQSQSTIKKCKEKKNATLKCLKHSELSLNTSSNPPIEYW
                     VELTKEQGKLVGWNANRKAFASQSANDAIEEELNSDELSKWGTELELRKNEGGIHCTGMD
                     LGFGNMWLVIRKCKNVENGAKTWDGLGYPQHSPKRSGPMGVEAGETHLINRKLWEDKTGG
                     LCPEAFPCLFSDDKGQGIEHLVSNTEPGIEVSAEKADQLDRSYVFEAINPKTLLLHAIER
                     VGTGNYGDDSADGKVAALLPGDGRLGLKAFYLVSEMHKIAQTNRHFGNLQQGGRCGVYSN
                     FSVGDGTLEDKQLLDFGYPRVIDHGINESALDPHFKSDDAPGAGDTSKESPVAHDAVGNA
                     MIYVAGAPILTIELAGITKYKSASEVHWVAAGDEQAQKTPVHHNAADNKGDVQKSLSCGP
                     ESQPLTTIQAQIARDLPEAAIAHGLEENYSWHEQTGNNSKITPAASCRTTGYYYKADYEL
                     LTPPASMGGAGRFCTVTNARARGPIIQNDYANNQDGLYPSVVESAHQDVDHSAEMESALE
                     PFQLGNLWAPSDTAKLGATIQDDTIQPIMLHTRPELDAIGHQAGLLAGAHKLRLYEPYAS
                     DDARVVDDKVDDTVSLAAEPVRVGEALGNDFLVYLAPLPYTCYFVRSGSTIQGSNKVVCN
                     FPSADGYFRIVCKAGVKEYVETGGPTMVPDRVRLRTDISDGPGMLFQRRCYDRDYYCANH
                     DKTVDRPYAIDISDYVPRVPDWTEAHDYGTGGQGDCGTDGTKNKHNDQAAPSMWLTLVKS
                     GAQRAHDDYYYVVNGVWSIHGDEFTPNGPAMLSLFVRFTTNTLGRRKPELVDYNGSGHPI
                     RQKCVWSSGGFYSEFRQSAHEEEIGIPRFHNNACGSVTIVTGRTKKNVKTGNKRHTLMER
                     SVLLAEGNNLMTFYVGRSMGILFDDIVNPSLSVYKWLMEQIHTARGVSNHGLEGVSNHQQ
                     EEGAVAGWIRDLTIPPSHYYRVDFGPRYNMESALGYLPNTDVGFNPYETEHITKRPTRIT
                     LRANILTNASEWEFETAQKSDEIVVVITFVEEKSIALEPMDYYLANPDSFFKENRPESDG
                     GYVTQPESAQTIGHYTMGKWTVAMTLTKLQKNHAVGVYVWLDEGPKDWAPKASDFLTLST
                     PTFRVTYKRGIKTYQISFKKPDAYLYTNIVPFGWTYVSVSTYLIDEARLLPPKDEFDLLR
                     LDLREVKRVKKMNVTTNMGGNHEVSDGEGARDAICLCADIWTTRAPQNALGLAAPLAPYA
                     QGDEQKGIMDDIIDTPLQEGCTTYAIDAKRNRELEEADFIAIQWLAFNEDKNESRDERPK
                     AKRKETLDNTICYAKTFQNKLAHNLLNQGAWFDVPKTYGNFTDNVEYIVALWNLPCDPAG
                     FVLAPVADLDEGGKWTGFCELMIHTAIAMVKDFGRLGATGSKVLSKVNEQNFTVHGEIYV
                     MNGLDTNIEDKCYVVTGDYETTAGALDIDGWVPEESVHVADLAIFMDDAGALDYVRFGEY
                     NETSGSQSGSYKLGIHYLLMGKIGATGHFVVVQFAKQATHHANLDAIGSGICKLILRASN
                     VYTDFSVELASLATSKQVVDLFDLAGLIEAEGGNHVGLIILGLIELIKRKQDSICGKIDV
                     KKVMTSVVAREEFGSVQKAVIVAYAFESPNEPGENKRTRTAQSSRLFKTSVYNLITMWSR
                     KLMLSTEYACMDGYRDYLPEGTGITVQKTKCRSMYGIRNETGEYRKQDIQDAENGDPVAT
                     TLGLPNRFNTTHNIDSMLTAFVHLAEERNHGKNVCTMLVKRWSTPTINAVMFISQDNDWA
                     EAVDTCHTGELRVCALQWMQAKKFAGHLPVQGKLKDGELKGSARVLQEVVNMNWNHMTCA
                     LDITLRETRSYSPCKFQWQAFSIETLPGIAMYADTDGANYLATTYDPGSSSKGSFVKMLR
                     SAGPQVIGGAKALSTRRMQDMGYGVTRSEKCRFVSAIQVEHNEIDELTKFRHELEVRGVA
                     ITKTAQSSAGFPAKCRFPGKLEPDANAEGEYSGEACADMLVKNDWDDAHLYKLEGQSNDI
                     FEKAGLKPKETVGAIPVMASACLADSTLCVNLYAEPDARNNKLQLRVMTGQAIKLKPQHG
                     VRLASQSPISYFTAKDCVAGDCDIAFSLLLDTSEVILLAKM"
     gene            116543..119554
                     /gene="(27_0)"
                     /locus_tag="2_29"
     CDS             116543..119554
                     /gene="(27_0)"
                     /locus_tag="2_29"
                     /note="duplicability=0.599423, inertia=0, selectivePressure=1"
                     /codon_start=1
                     /transl_table=11
                     /product="(2_0_S)"
                     /db_xref="GI:1002000029"
                     /translation="MWGGYNPKKEGIDNHQGTGGTSLIGVDHPYGVAEIGGIKEGAKLIV
                     LISNISCHITGYVKAYSQESGLIGVPEMARGLGGYSYETIVGLMALPGGGMNMMASNADG
                     KLKFHLNRLVTDPAQSKDADTCAPKEDEMFCLFPNLNPLKQVMGTGYCNGKGSNAGVTEF
                     HDDDVGQEMKSAEYDQVGLGFAKARNEMYLGETATGPRANAKREKDTRCGDHSTNANLFR
                     FGAPFKGATWAALVSYGSSIRYHGKGKVKDAYYNHDSLAQDDAVSISDDKSIFVYGLLIR
                     VPDEACVAKIAELLPKTCKVPFHTPATTSCRKGGEHLWNILKRLHLGSASSCWVATITFF
                     PETELLVNPAEACLRGLNLYDSVPEQDHSGCNEWEMRLADPGILSYGAHLNDTNDDKPHP
                     TFVADYRLSDTQYGKGGGVKIGYSVGRLIADHAVDTRTNNYIYVSTPHDVLSSVYRPGLK
                     KICPWKAFTNRYFVSGQASISTEGQKKMPGMVEDVYNSNKMAGSSSLALIGHKMYDMIPL
                     GLVDSADVHAASFAYWGADQEQTVEKLIRQPNPVTAAASPVGSHENTTLTFTKSALEGAR
                     NFEKKGSPTYVTLNAPQGKPGDKRGDPNILAGILIPSGLTDNHDWATEVEPSRWNVAKGA
                     VYIAHGKGEPSIKFEEKDGDLKELASWLEITISNLDKQKAARDLFDLTARCTESIHNALG
                     TAMTKIMKERPMVIVKITQIKRFDQYYTAGFPLQDYSGLLEIAGTGRNFPHLVFIKETVS
                     GLRLQAQGTNHADFKQCVDIYTSMQATTEQRLRQEDWLIAIASVIQGSMADGNNAGSESE
                     RKFPRIPMFVWWKIWQAFLFDECDVFTGEFGLKLVIDSFKYHIAFLYMHISVGVCILVQI
                     DVAASERIMLKLALWVNGLIAGDKRAFIDEDKRNTDGHVLGGPFLPEDYEEDPPIRRALN
                     SATPNQYDYSAKEHTPHPFEGDNNMNLKLNDPLLPVQKNDAIIGKTDGSASKLWGVRK"
     gene            119565..126626
                     /gene="(28_0)"
                     /locus_tag="2_30"
     CDS             119565..126626
                     /gene="(28_0)"
                     /locus_tag="2_30"
                     /note="duplicability=0.110045, inertia=0, selectivePressure=1"
                     /codon_start=1
                     /transl_table=11
                     /product="(2_0_S)"
                     /db_xref="GI:1002000030"
                     /translation="MILRKANKDASVVSIARSLEDDQEIRRQRVRKMGKRLPTQAHATKN
                     ASGMWIRDHLFTPGLMGAIETLDLHSGESIVFDARMKHAVSDCAADTLFTQILYLEPCMY
                     LLNPYQEEVATDRTDLMSAKTPGEIAVRKCQKLVDEHDVKSLSPWVLATPHYEMDEAKFE
                     GGCGKDPLPDDPVESYYTRVLHGYLLSCCVYAQENIGAGATVKGQKLEYGSSSYDPSLCF
                     VGTGNGGGARTLGMKLTTNLESARNLSGADYQDTVTLSECWGGNDNQKVLIYNTYYDSHL
                     VMHYVKYDLQTKHQEMGQVGRGKNGHISGGESATPATSTLEPNGKDGYYIKFLKEKISIL
                     ALNAVEWRAYSENGAQLTSEEQGVRAYKGSDVVAFFHDDTKAHKFALFHDPRIYYDFNFV
                     RYLLECVDFNAGRENGLYEPFRQYDVSSGFDGNCEDDDADLERIPAGNALLSKYKPVTKR
                     DLLIEGNPIGNDNAFCTKSVAKRDAGGSIPGRFSPKLTFMNFRAKENEFMDLWGERSYAL
                     KARVYLDSCKRKDDIPSENFDTSGSARTTNGVYNTLGSLPVESQNYDDAFKLITVLSEDQ
                     DDSCFILTDSIFLVVTYKYSVWPQDKIGHADAALDYPADAHWGLTTRAAVFERDDVLIGG
                     DMGGGSVLVIEGRCRRGKESKLCRQDKGDAFRAGTLQKDAKEQALIRFLKCYRFGRKAGS
                     KTVYVVWIAGSEFGTYSGNKVDLGETSEATAADWNRLPAILLGIYDEEQSWFAELKCKKL
                     PEFIAQITMAGTKKVTNVDDKLDPDNKAGYHPTVASALVKNSGLAHHVNATAKSMVYRMA
                     FPLKQFTGTPIKLRNQLEMEEWGIVRSASVDYYFHVSHKYKKDYIWGDWKSITNSEGSEK
                     DFLNLQIFNQPNDAYGLKPRILLVTGSLKKAKRKDVGEAYNESPVRDVTLDFHAMRVNYA
                     GLLAVGLSILMLVEKTWALAAYGFCITASWVGIASRSKEYLFMSKLVLNGYYSFKPSQQP
                     SIFTRQVTGMLYAGEFPAPKIQAGAASMASKKLVILKIYAKPSLELTTRVGLYDDKRSLA
                     KEQHLSPAFQQVGIDKEGFCLHGTHEIISSPINPDYSQYGGANRTGETNYKLFDEGRARY
                     KGADRVAATRANGLMFNLFCAKPIPGWDVFFGADKGFFAKESYATHSQHTGAEMTKNRLP
                     ESKVVGDTVARTVVPVLPDARDKKVHWKFALILIFDANCVAPEARVYLIPITEKALHKGH
                     LLNEGALDIRFQEDVTDGKLLKRKGYTPSKMDWHTAPAGLKYTGRANLDPLIDDSRDKAY
                     ATLLAIGTLGINATYKDYASKRELMNMGDEATGFTTNAAQPRSQYLQGSPEARKPKGLAD
                     KGQGRENRTGLTYKRTSEMSDLLEYRWKVSVGAVSEIQFGARAYVARMKLIGFHTLVEFQ
                     QNGLAEFKLPSYLLLGYDDANMTKPLQMKSPKTTASKRKGKDWSGVTFKSGILTTEGATV
                     SGGHSDVIIRAKASVVAGIGSSPETAEFQAISIQAANGAFLITLAGSRKDGSDTVADQRT
                     EGRGALGGLKGCDDPSETVSPTKKVKQTVINRCKMLLDNLTEGTGFSVPVIQGSHAGHVK
                     YLIMENLKPGNARLQVFSWNTKSTENTPVFVDKVALIPNKKEEEGASDQLAHARRTGTAK
                     LGVLSPEVGVEIQGAYQRTFKDPHHDTFTDEFYFCAIYGCLVDQGGYGSLQPLFKTDTGC
                     LLEAQLFEVLTNKIGADARKTLVRVHDAGVLNVAYSLFRVYTPGDDDELASRVRMYTHAV
                     DPKSAAVLGLPCDCAAEWKLESYLREEPPKQDFYDQVAFAFNALAGICDYRRLAGDDGSV
                     LPFKNKVAIGFLTFVYVIGGAKVINKPTLAKNKGTAPSHGQFANLGRKIEDKGASADFGV
                     YLKGGEWAEVAKEYNPYLAMGVLVQMRCCSFPAAGVVWSHYAPGEHLQDLRKDSLRVGEQ
                     AVADFGSLGSTSTDIFSAFDTYLIQEWYTWNEQGKNVWEMIETLEVKSVGTESTISGQDH
                     SDRAHVICAALVNLKGPKVHGLDSRDMAKRRITFSRFPAPEHYTLARMFASNEDDNGLGV
                     DVDGQRAWDLVVMDFLNIQDAISENVKCDEFKSAGADMTKKSHAAIEPTPKVTQSKEEAL
                     SNLYLAGRIDNQNYQKLLRCQMQLHRDPDMPMTLQFLSRITSDESTDPLGMVGVSQVNNV
                     LINEKLSSEDLLHLAVYKIFTHLWGKDKGAFYAPKLAVGFRSHQAPSRDLSSSTLDAAVI
                     RGKVEEGTFDIMLPTLPICSEDASRTVLHANFYPIWLTGNIRTSPNMTSTDDEVTMKSIE
                     LRNLKQEIAEACELYLVSPGAVLDWSVP"
     gene            126637..132870
                     /gene="(29_0)"
                     /locus_tag="2_31"
     CDS             126637..132870
                     /gene="(29_0)"
                     /locus_tag="2_31"
                     /note="duplicability=0.35871, inertia=0, selectivePressure=1"
                     /codon_start=1
                     /transl_table=11
                     /product="(2_0_S)"
                     /db_xref="GI:1002000031"
                     /translation="MVMIIDGKIVWLFSGFRLLWKPNVKAKKHQVICAFAGNSIQPATCD
                     CEKGKRSYDEHRDSKSNANPTINATEMLHGIINTEGRACPENDLPLLLPHDGKLAPEDVL
                     EIKGLPDEQQTRQALGFKSSSELFERQTYTKRVSSETYVNADFFATAAYPYWTVQVPNGF
                     VGVVACLGNTTGQMKRNEDYPETKGGMNKSVAKLEEEIEAPRPATVNGNTSVRISCSAGF
                     DLTEKAMDTCVTVASWDKFAPDDICLKVMLANPGFWFTAWHGTAATNETAPLTCACCNRR
                     LSWSPFGKHSWAGITAFDEGKWHATIYQMQNGERFGTPATEAGWEEVITYTRGDPAEAMP
                     CLLKAEIDAQEDQENWSEKVVQLNKSLGHLMPYGQVPRDSGNGIVTRYLILAGLIITSFM
                     THGPDIADTKGLREDSVNQITDSNTLFSAYHAFPGGDLVSSKGEKGVNNSPFRLSQCVDA
                     AEKSGSEMLETAHTPESNGGDVANAPTVSAQLQVLEWEHKHDYEATVRNLSTFPGKDYWS
                     KAQAVYSVVRDALGHDMSALPVSHNVLAHAYSTVNPIESKKGIHRPLFEESTLAGDFSVK
                     AVHIPKKDLVKEDALKPIDYKQGGALSPCSAGVAPLVKSSTHGKGSAGPRMGRGLYHANG
                     AATGTAEGTEDYFECVYTDQVGVSLYEKLRWRDFSQLMLLCISRGHELIARKIDVAGSFI
                     DSVLHHKGRPVDVASNKMPRGHARVYDKPKTITAVFSGGDSCISGVTVKLQHFDCGDICE
                     TLNKEASVSPMVTFSQATTHSRVTPKPMLEFAGSCELGLSKLSYPPNVIAGLKVSSHTIC
                     LQFDLDGFIQATIIDKSEAAAGDFVISLELNEMKSSSNYAPYLLAHLFATQEEKERSPKI
                     HLAEFQTYKWDSPFDELFAGAETTDEFEAECTCIGPDEKASKLQECIIPFGRAQTGEGFT
                     DWAVTMSYSVSMLDLEDQLLQGESGVTGVNFKGQRGVVGRLLTESQTLLNAETIIPEIFN
                     GSLPRCTDDGGKLQYKYKPRKAKDDLRVHLTDSADSFHLIIKFFEADLWQSKCLVSKVKA
                     VGSGLDHAIILPIVGLSTIMSLEMKAEQLLKTVKDQTYFELFAAEEAFFVQRCVQRNCHK
                     VMPRIGTLHERQLADETADVPPELKVICKKLKVAELREHAYAMSGGDLTSPIIFVSTLRR
                     VKFIAWGQQADKLHERGPYWYGTLLVLKGNPFAQKTDVTRLMEGHDVSALWTSSRPILLR
                     FEKGMRLVKYGKSRTGLETAMTTVASDIWGADSSFGDGLRAQAAAAKTQENRAIFVMGCP
                     CQTTVIGQSDHPAVKFALGEGASLFLSSEDAKVALYQYGQGVLESGFPFYISSKDSPDLH
                     VGEGEINVAVGGLSGKNTMGMAGISTYYQTGALKLPYIIQSVWYIPNTNTKLGIKSTKSI
                     SYSYPGKTPSGTGLSVTLMYTKDHELAKDTMDSIISVTNLSIRWEEGQRPVLLGEDVIPK
                     GVKDPWTYRLKFNGCPAMEVDVPVVGCTSIAYWFIALEISGRPNSTRQPQLLEDVLTKAC
                     LRELLQSAMFRTHELLLAIERQVDHVDLSSCLQPASTDGTNSICKTVQNVSTKHCSKLRV
                     AEAVDVEVVGAHELGASAMHPEMPAMGENKADGLGVVQEYCVSESETQKRCCEFLIVWVM
                     AVYALTIESLLIPAAGFVFVIEAKRVTISLRSSTILLSIKNFDSNDAWVPTAIRGPMMQE
                     DCSIQGGNGWKYTAFGLDLSHALLRAYDQFQADPGILVRVDAAIKLEDVSYNKQQIEVQA
                     MRTTGKDECEEGLRLKGTTDATDEKDGGRDYSTQYDHNVMLDVDCECVETLLEIEKNTFI
                     DSKVLIIYRFTASGPDYRRWRGVNTSIMSQCYAPGCGSSVCNTSLAIDKIQLVTLEQLSL
                     FFVQPTCVLGVACLGCGIHGYTITILSKAKPDTTVEASTAAFAAASNWILLGHRATKQGI
                     QIDCVTETLLAKEIVQGPFIPHSEFVYDSFLAVFQWATPTIGGHNEQRGRKRDTSKGGFG
                     AQACTAGTKSSLYDEELVYGRYNAGAVMSKGDSDSCHGAKFSKIYGFCVEAL"
     gene            132881..133828
                     /gene="(30_0)"
                     /locus_tag="2_32"
     CDS             132881..133828
                     /gene="(30_0)"
                     /locus_tag="2_32"
                     /note="duplicability=0.687711, inertia=0, selectivePressure=1"
                     /codon_start=1
                     /transl_table=11
                     /product="(2_0_S)"
                     /db_xref="GI:1002000032"
                     /translation="MTLYLFRGDSVTELKETASLFELFNVKAERTANDKNLINDMWEAAP
                     SLLDIHMFEIHGKIGAGKRMSAAFAGARCDVTVELMSELGQRNWETTHEVQIKIVDGRKL
                     ASGSVFGEHVNEEMAKLYDLSTGKICPRFNNSPEPPYVNVEELLGPCTNTEKLRDNWKPC
                     RPVTWGKLVEAIRSTSSEYLKDSLRMDDSSPVDPTQYSMQGNMAHSHPVFLRAKAYKKYC
                     KQAIYLRKDHTSDLQAPGLKLPPSVTQVFGNQKGPDSGTKSPNVPLGFALEGATYQLVMD
                     HLKKRGDQQACIQPLYWITFVDKGYVDFRQ"
     gene            133839..136472
                     /gene="(31_0)"
                     /locus_tag="2_33"
     CDS             133839..136472
                     /gene="(31_0)"
                     /locus_tag="2_33"
                     /note="duplicability=0.559361, inertia=0, selectivePressure=1"
                     /codon_start=1
                     /transl_table=11
                     /product="(2_0_S)"
                     /db_xref="GI:1002000033"
                     /translation="MNEVLILDERATCRPVLNFAERGPDGITTKWVAKGFVHVAAFGGAA
                     AMGNSLTLPSDLKNVQNHVNQGELFNTHGPVGDSKAKIVHSLLLFVHVRSGAPWENWLGI
                     PGGEVGADASNGGFVAYTGQPSVVYEWRFYVNVDNGAFELHSDSGALEKCKNEGRLKECS
                     VIGPKLDWGFEHSTRHLVDVSGEAVYRIAAWFDLALPVAQQVTSGLQDELQNPSPQVSIV
                     VCGLNATKLGKHKVGVFVPSYVLFIGYAVKYFSEKENPTCDGGNSGVAFKVLFVRPFTDK
                     GGNTFIKRLLSLKKATKNVVNKPMKFARTKIGPTIRGLECPMGKCSLRLKNTPTAEVNWN
                     TILAEMLKFQVENLFVRKGNKRASSVHQSAVPAGEPAGPLTSVLASIGCSPVKSAKNGDI
                     SAIMSGQFVKDPQIYAGFKQFDIAEDKGSECSLRSPAISATVFKSPSTVGTAQNKSEAPY
                     AVRNMLLGFGIYGPLPGWVKHDKAGPDQVVGIWDLTYLDTNKTGIPGSRGRHHVAILIGH
                     TLRKVTIIVLGTQHVWDFSRLFCRAWRPAYLPLGSNPKLQDEEKGGFKSLGVPENWELRL
                     RGHIFANNVNRESCTVFLVAVGKLPNHSVLWADTAYYTNMVILALIYEMTGHKACVPSCR
                     RGRSSKHVGRILERVLMAFALFARGLPMALYIVAICERYTDWPLDNKCEKKIGFILGATF
                     YTNQRTAKGYPVNLKVVMEMLTLEYAAESAQSTTFNKLVDENFIGHGLTDKQTSDSETPN
                     ASGLWTGFLHVDKQVKRIVLLGTVVTSAVTLETFLVSPPRKVDALISTYVGFAFQGYTQH
                     RLGLEGNNNSKDITREIREWIVLSFDMATYARLWMFPGEAEIEMYNVKRVKC"
     gene            136483..139116
                     /gene="(31_0).(584_79)"
                     /locus_tag="2_34"
     CDS             136483..139116
                     /gene="(31_0).(584_79)"
                     /locus_tag="2_34"
                     /note="duplicability=0.0470316, inertia=0, selectivePressure=1"
                     /codon_start=1
                     /transl_table=11
                     /product="(2_0_S)"
                     /db_xref="GI:1002000034"
                     /translation="MNEVLILDERATCRPVLNFAERGPDGITTKWVAKGFVHVAAFGGAA
                     AMGNSLTLPSDLKNVQNHVNQGELFNTHGPVGDSKAKIVHSLLLFVHVRSGAPWENWLGI
                     PGGEVGADASNGGFVAYTGQPSVVYEWRFYVNVDNGAFELHSDSGALEKCKNEGRLKECS
                     VIGPKLDWGFEHSTRHLVDVSGEAVYRIAAWFDLALPVAQQVTSGLQDELQNPSPQVSIV
                     VCGLNATKLGKHKVGVFVPSYVLFIGYAVKYFSEKENPTCDGGNSGVAFKVLFVRPFTDK
                     GGNTFIKRLLSLKKATKNVVNKPMKFARTKIGPTIRGLECPMGKCSLRLKNTPTAEVNWN
                     TILAEMLKFQVENLFVRKGNKRASSVHQSAVPAGEPAGPLTSVLASIGCSPVKSAKNGDI
                     SAIMSGQFVKDPQIYAGFKQFDIAEDKGSECSLRSPAISATVFKSPSTVGTAQNKSEAPY
                     AVRNMLLGFGIYGPLPGWVKHDKAGPDQVVGIWDLTYLDTNKTGIPGSRGRHHVAILIGH
                     TLRKVTIIVLGTQHVWDFSRLFCRAWRPAYLPLGSNPKLQDEEKGGFKSLGVPENWELRL
                     RGHIFANNVNRESCTVFLVAVGKLPNHSVLWADTAYYTNMVILALIYEMTGHKACVPSCR
                     RGRSSKHVGRILERVLMAFALFARGLPMALYIVAICERYTDWPLDNKCEKKIGFILGATF
                     YTNQRTAKGYPVNLKVVMEMLTLEYAAESAQSTTFNKLVDENFIGHGLTDKQTSDSETPN
                     ASGLWTGFLHVDKQVKRIVLLGTVVTSAVTLETFLVSPPRKVDALISTYVGFAFQGYTQH
                     RLGLEGNNNSKDITREIREWIVLSFDMATYARLWMFPGEAEIEMYNVKRVKC"
     gene            139127..140869
                     /gene="(33_0)"
                     /locus_tag="2_35"
     CDS             139127..140869
                     /gene="(33_0)"
                     /locus_tag="2_35"
                     /note="duplicability=0.101803, inertia=0, selectivePressure=1"
                     /codon_start=1
                     /transl_table=11
                     /product="(2_0_S)"
                     /db_xref="GI:1002000035"
                     /translation="MDVRFLKKHEHSFIAWEDIADQAHQNGFEVFAIHRLLYIVTITKPI
                     GGEVMQKFGRSWRGKGILLKTFGIAFTYNGRGSIKGLTRQNSEPNCRDEQNHTDKEEGLV
                     NEHRMNTNECKIAEHVLAQMFRMTNGLDISAVCSKLKDVVAQDCRYSDLDNALMEGTAVL
                     GSDQTDCLDSWDGPSEMMSKGGDMHSKDFADKTEGAEMPLDFSLHWLVPLALVNLLTNGQ
                     THSLTAAMAVQEWEKGLEGGFPSKFGVHTGKTLMVDGSKVHIADEQLITKAHLFSSSAGV
                     SEPVTGSGTVTTQAIDHLMAAILAGGVHLGYHGSVERLQAEPDPSISLEWVNPEVAWYHR
                     KLLDAPASTWVSAAPQVVNPNDLENKDRQRYWLKTFHGDANLVADCMCKTLKQIMEFITI
                     VTVAASQRDAKKNFADPAEKGTQTESRDCEDPEKSFNLVRYGGYYHMTFVIVYWVRHGNT
                     TKIAFWRDSVTDNTIKIKTEGELLTKAVLEVFTGDNLKYECEVLTTVPPQFGESEFQFTW
                     FRHMELPFIWTRSGVEKAKSERSNQMGHTGTKDAICEDATNATVLVALPVETVNR"
     gene            140880..148061
                     /gene="(34_0)"
                     /locus_tag="2_36"
     CDS             140880..148061
                     /gene="(34_0)"
                     /locus_tag="2_36"
                     /note="duplicability=0.373754, inertia=0, selectivePressure=1"
                     /codon_start=1
                     /transl_table=11
                     /product="(2_0_S)"
                     /db_xref="GI:1002000036"
                     /translation="MVVMPGSPSRKLCSIALAAGFIAVIGPGNVIDKLRVKEEDYERVRG
                     QGVLLAYANDDDVACELTQPAPKMLPVKYCLSFDTPWSSAKITLRVGGTQEIRERLSLDN
                     CGKPKWNDVAGAKKTFNAKGTSLVRNRKGLIRGMLESILGYVNHINLIFGGINTGDGGSS
                     GNPFTQVPIQNPMEITDMSPGLAGYELDGWKSKFATLHSTPITALHLPHKFGAGGNLLPS
                     RVWDQLTIRHSNNLTDAGGVNASLDLFVGSMPVETTMMATLNLAVICVSGLTLIHQFNLK
                     YHVFNADSGVTKGHIQGGLPSHQPCIPYYMIVAVKAEPYGVPKIIAMHTSWFRWASQLFA
                     EWTVARGASSEGVTGKTLYDSDDQSDVTFYPPLQSDGDVRLESVLGAKSNLIEEVGGSKE
                     KKQWEKDVRSRRGVWCQRYGATRYVDLLSCFATITCLVLGRQWGADNLSKIVGSQHSVAL
                     EALPEHRLGEVKKRKFFHYGIALKAQMYSAFLSIRAGDLRQLTAGLPADCDVHWLHRTVL
                     PRAGIRSIPQEIVPGASYVATIGQLNTGTFSEAAARGRVFVNEEWGHDCLLVREGVHGST
                     RHASRQRAYTTRSALGDETYRRHGCDEGNTYTYALKKLEAETQEELGGAEPSGKHRVEAF
                     NYDPSISSPPAVPVGSSATLNDELLTLHDVLAQPLTRAKGPQTNASEAFHPRDCDLYEAA
                     TYGTAATSDFTEQGVLAIPHLTGDPKMGGKKWNEFLVFEAYKFALLGVVLLPEVHISISL
                     GQKPQVASCEQAGAKYAASCMLQNKGDPSKDERALTATNLKIRKGYSGASSLAQFSKAGV
                     ALKVGMKFPTLCLYDQADGILVYVQHNDCVSVQGRVYWVIVSKRKYWVLLASASVGTPSL
                     AEQLGKFEKAGKVAYEASAINPKVLLYRTVWGGDATDDAPYLDQDLWKQNLALKQMASSE
                     KTSESADPGNNQYFERKLNANFDTSDFATDMVKFKNSCGTIQEVASSDCLRNDTALFNGS
                     GKEGPAAQVASDDRMSDVMLVAESLTPASHLLFEGETRLVLLGNLATETYEGMAGGTNFC
                     CHEGTRQGKAFIAHDWRTEDNLPDAGLLDINSVWFIDNILRPEWNRNGFNFPAADQYNQE
                     CLGNQSIQDRVKLSATTFDCIDHQKRRIVTDLDGDVLSEVNTNSNLLYESAESITAKALI
                     VAATPPEKGSNEGAAYSPLQGAHKGVRLKFRVTAAISPESLEKPFNFLGDSALAGDLGDT
                     TALNKVGGLTFLGNYSLKNVKGKLLASKSLTYTETCLTDPANLWLTNLIFGDPFRKIMVD
                     CPATELLEKAKTLGKVEQGSKTVRQGPSDAPNKVVRSSVVKEEGWFHLAASMVEIDLGYG
                     STAKVNCFLAAVGLMRLEPPNVKYCSLVRYMELKFVIEASSSSYHAFSKGQWVVGSDVIA
                     GCYKSPIKANPENEYQGMITVKCGISEEEDSYAASAKGVYYASENPHDVDVDPTSEKDAV
                     RDIFRMLVGAEEKIAMSVGDKDLMKCLEISDTKALQSNLNLKRMSAVEYPGPTMKTNEGS
                     GLRYGQDSEKKSSHLTSLLSQRTLQLSTPRPYSSAVQDTDGLEEATERVSKQCLNLKPQV
                     HTSICTMKRGQDSIERCIIASMAAEDFRQVTEYSDESTYDMLLPFSAQGIKTNLVGPEQQ
                     PFKGIHHATGAQTKLVAKMVNSDVHTQKKSDEGDKGLDMIAVTNLKLLDRKAVRCSVISD
                     AELRHTYIKKINRVYITVQTAGKGSIKRDMKPQNQAGTSTGEGIPDSAIRLDQSPHPNPP
                     AIVAYRTSGGLDDLQDGRYHVNVSQTTFVPLNVLLEKRAGCVVCDQWVVKVGAQAEKLDG
                     GYTIIHCHVLATVITGDAAGHEENYATNKAAEEHELSALMGYKNGCLDGNDGGSKYTKEK
                     KQRPETDSAVSIVQTAAAVTSIRSLAIDVKSNIYTSFENDIPERRSEMESKNEMLQGDSD
                     DQNTTQSATMSPSEPFDHDPIVSTHGVQFKQGPRIIIALQYSSLKATFGVPANDEEARLI
                     YTSDDNYLNQGVQIEVLLTLDAHQPQMRCPGTTPARETGPGELLVVGDSVNRSQFRLPCD
                     RLGAGYIDLGHFITVSILGVYYEISGKNSTVSGNSAIFGAAIANPNYCYEHVKENAETEP
                     AKEFDDTVQSRSMSTVPRDGERMAKEYFRCLKFHVSKYIHSRPDCKYAKTIEWRYKGILW
                     LSCALQMRNGEFLHVADAGVSYAKVHINSSNKTAIKYCCENYILCNYRASNNMDCDYDRD
                     LAEALLSEFESQTLSFEIGTQVVVKVQLKRGPDEQNVKTLSKNTKEPDYIPDLIRKGLKR
                     MNAASGFEITLYKVPIATGSDNYVEDTGFDSLSIHYSQGTRKVTPLFWKCRKLLSRRESF
                     QEEAFKIL"
     gene            148072..151515
                     /gene="(35_0)"
                     /locus_tag="2_37"
     CDS             148072..151515
                     /gene="(35_0)"
                     /locus_tag="2_37"
                     /note="duplicability=0.109081, inertia=0, selectivePressure=1"
                     /codon_start=1
                     /transl_table=11
                     /product="(2_0_S)"
                     /db_xref="GI:1002000037"
                     /translation="METHNTLSMDVYLGQKGDCAHFITAYLKWESILFLTMKHETELMTM
                     RGTIFVALVQKDEQAEKYYTEKDYLIPAPVIVFEEAFGNEALYSATRYFVIWKGFGHRNS
                     GIAYEKQRSNANYHDLTHTIILKREGATYGVGTPDGDYCPYVFEKGKYTIPLDEHGTYIY
                     NISSRMPREEEEARKTMSLWWTDRPNVVYTAGALLIVLPDHSPKNNYGDDLDIELIFKGY
                     VTHGQFMWAEFEDAQLWGALNEERKDILTQTEKQAAPMLKNAANAIETANAVFLQTTMEH
                     MDGFFHTRHGHERSPTTVAFTLTVPRKRRCVNVETKVGFKPKGGTQGDRDSKPYIYATLE
                     CIGSRMMRPALEKGKSRSTAVYAGLQSRGLGATKQLFKVTFGKILFFDADGITTTLVENN
                     GSPGNESVSTRTGNVQPILAVLELQRSAFIIVVYDKTYTSRGQKNISEPSPESELTEFAV
                     PFWYAVTPEIEWVATDLMGIPLGGVAINAAFNKSFASMHEATQQDRLDNIDLITEITTDN
                     LQAETVPGSQQTLRVQIKEALRDVGLCLDSPWYRDFSIKVAVFSPTPLLKILIFRGVSLG
                     EFSGTVVYMKNPKGPWNGGVLYHPINNPASTIPDLIRDGYELDTGEWTEFEACDTHLKEG
                     NIRDSPFRDADTPMCFRTEWGALKVFIENLVLNGMKGFLPARSSSIADAQDGTPLFTLVA
                     QLPQNLIVYTSAKLGFVNEEKQTIVVEGERGIQSRGNDAVTNVRLLDMYFNKIQLGYTGS
                     HTEFTRGNYRQVAKKSASMVNRSLFLLAAANHGYVQYVEIPYPCDIQKKLDYMEAAVNQT
                     SPANSPVTAHKWPKLDASPQTHEVGAVRKIETRAMDPPIRRLVSGNEITIVTILKREDNL
                     TTHDHIPVARTQKLLELDLLKLSIVCPSSVYELMGPIIKKFIKEISQQIKENTPGIHFHI
                     RSVITTLIATAPESTIPEILMDYPFVRPRRELMMGAPDLMGATVAYLICKLEIPGVNKKF
                     LLPAFLEKSPCVTLKVTSLAEVFFQTNYLKSRLQLHEGGLTPTGYSVGFRAMAVLESLLR
                     FLDTWLWDKRGGHCADGKLSAFRSGTMSIKGKTNVISDHIREQKFWKCHDFVKSPQQDAH
                     ITDHENFASVVSHVCRNQERLH"
     gene            151526..154969
                     /gene="(35_0).(430_34)"
                     /locus_tag="2_38"
     CDS             151526..154969
                     /gene="(35_0).(430_34)"
                     /locus_tag="2_38"
                     /note="duplicability=0.167396, inertia=0, selectivePressure=1"
                     /codon_start=1
                     /transl_table=11
                     /product="(2_0_S)"
                     /db_xref="GI:1002000038"
                     /translation="METHNTLSMDVYLGQKGDCAHFITAYLKWESILFLTMKHETELMTM
                     RGTIFVALVQKDEQAEKYYTEKDYLIPAPVIVFEEAFGNEALYSATRYFVIWKGFGHRNS
                     GIAYEKQRSNANYHDLTHTIILKREGATYGVGTPDGDYCPYVFEKGKYTIPLDEHGTYIY
                     NISSRMPREEEEARKTMSLWWTDRPNVVYTAGALLIVLPDHSPKNNYGDDLDIELIFKGY
                     VTHGQFMWAEFEDAQLWGALNEERKDILTQTEKQAAPMLKNAANAIETANAVFLQTTMEH
                     MDGFFHTRHGHERSPTTVAFTLTVPRKRRCVNVETKVGFKPKGGTQGDRDSKPYIYATLE
                     CIGSRMMRPALEKGKSRSTAVYAGLQSRGLGATKQLFKVTFGKILFFDADGITTTLVENN
                     GSPGNESVSTRTGNVQPILAVLELQRSAFIIVVYDKTYTSRGQKNISEPSPESELTEFAV
                     PFWYAVTPEIEWVATDLMGIPLGGVAINAAFNKSFASMHEATQQDRLDNIDLITEITTDN
                     LQAETVPGSQQTLRVQIKEALRDVGLCLDSPWYRDFSIKVAVFSPTPLLKILIFRGVSLG
                     EFSGTVVYMKNPKGPWNGGVLYHPINNPASTIPDLIRDGYELDTGEWTEFEACDTHLKEG
                     NIRDSPFRDADTPMCFRTEWGALKVFIENLVLNGMKGFLPARSSSIADAQDGTPLFTLVA
                     QLPQNLIVYTSAKLGFVNEEKQTIVVEGERGIQSRGNDAVTNVRLLDMYFNKIQLGYTGS
                     HTEFTRGNYRQVAKKSASMVNRSLFLLAAANHGYVQYVEIPYPCDIQKKLDYMEAAVNQT
                     SPANSPVTAHKWPKLDASPQTHEVGAVRKIETRAMDPPIRRLVSGNEITIVTILKREDNL
                     TTHDHIPVARTQKLLELDLLKLSIVCPSSVYELMGPIIKKFIKEISQQIKENTPGIHFHI
                     RSVITTLIATAPESTIPEILMDYPFVRPRRELMMGAPDLMGATVAYLICKLEIPGVNKKF
                     LLPAFLEKSPCVTLKVTSLAEVFFQTNYLKSRLQLHEGGLTPTGYSVGFRAMAVLESLLR
                     FLDTWLWDKRGGHCADGKLSAFRSGTMSIKGKTNVISDHIREQKFWKCHDFVKSPQQDAH
                     ITDHENFASVVSHVCRNQERLH"
     gene            154980..158486
                     /gene="(36_0)"
                     /locus_tag="2_39"
     CDS             154980..158486
                     /gene="(36_0)"
                     /locus_tag="2_39"
                     /note="duplicability=0.131815, inertia=0, selectivePressure=1"
                     /codon_start=1
                     /transl_table=11
                     /product="(2_0_S)"
                     /db_xref="GI:1002000039"
                     /translation="MGADIAAVPFVGGGHNSARGNIFTEYMCGNNIAGKGWQKELQLRAA
                     GYVKRQKKRYAFTYGGLWPETLHSTRMKLGYIQEFVSSVSALELPHTQQQLQSTKRFSKV
                     DGPEPRVVVRWQQKIFADHIGMTLHPLQSVVLQDYEACEESNDYDSQELSLISATTQGAL
                     VPVLSGDHLEKSEKISSPYLDPSRIPVTEFGGVEGPCKAGAKRKDSKILADSGYACAYDV
                     GVHMATNDLFKVRELLIKESKAPDLHQLTWSYIDKADGTAASEYAIGNKTEANSVDLSLP
                     GRPTPRGETCAYMIGSHKKGSSNSTAASDHPSAALISVTKKLDMSEYPLWAISEFQDNFT
                     ANKRKDTSPKDAVEISNHTVAVWLGFVPGLLGTFKLVNVKFMREGVLSHDLAIATSVVIR
                     AELNCGAQWTAEAREFLPGSSGSLHKVSVGDAKAAVTGHSTYRIVPPIGRAHAAQLIGPL
                     NSGALGTSEASDVGTVYTGIKAKAIAKLDHVRIDKPDVALLDTKGTYLRALGDAQGHLLK
                     RLIHPFGSVVELFKLYKFLVRTYSDDIKCHKWQIREAQANESMDFVFMAESDKGEGIGLV
                     GSFWIPYPGIIINLNILSDGQLLFITDGAVALGLGSRSTAKTADDESAKKNLQNKAHDSG
                     SQGPLSVPSTEFISAPIRVKFKVHPPKVARVLGFFYDTKVILIGMGFTTGMYTAPMLRQS
                     IATNQGDNDCINSSVETCRFCKACKTKDLQESTTGVDVFAANYLEYEEDARGEIIILAMG
                     ENVGIVAWPVRWVIVTKYRQEKKCYPAPKLAPGGCSAYSDGYANRLEATLPSWYKFSRNK
                     STNTIPVSRMVETAAKDTELGAKVKVPSCYHTLRREGTNASADKGADTYVEERRGNVKAI
                     PDAKLAGLSAPETWLAWWPRVWDDEEFCLFHVRMSGWNLCSLAEFSYQKVSPEATDFGPV
                     DLGDTTICMMAGEMQFENTETLDLAGTRNSTCICGNLRNRVGSVGLAGYYGVIAKPPPWH
                     VFRVVHSHLKKHKHIRRNIPDTSIPAKDDKDTLVEEHCRYCTVAFHIEEALHGTIEKWLD
                     GSGKCGKKPSDGASGEPEKGSPITGGSIGTSVQSLKSFNMRDLGGVTKPSSDTCGPVNAP
                     GGFSVGLQKITKVLMQYLCAFTYVVVCLAGGLLKAVSTTVDNV"
     gene            158497..162003
                     /gene="(36_0).(644_92)"
                     /locus_tag="2_40"
     CDS             158497..162003
                     /gene="(36_0).(644_92)"
                     /locus_tag="2_40"
                     /note="duplicability=0.517742, inertia=0, selectivePressure=1"
                     /codon_start=1
                     /transl_table=11
                     /product="(2_0_S)"
                     /db_xref="GI:1002000040"
                     /translation="MGADIAAVPFVGGGHNSARGNIFTEYMCGNNIAGKGWQKELQLRAA
                     GYVKRQKKRYAFTYGGLWPETLHSTRMKLGYIQEFVSSVSALELPHTQQQLQSTKRFSKV
                     DGPEPRVVVRWQQKIFADHIGMTLHPLQSVVLQDYEACEESNDYDSQELSLISATTQGAL
                     VPVLSGDHLEKSEKISSPYLDPSRIPVTEFGGVEGPCKAGAKRKDSKILADSGYACAYDV
                     GVHMATNDLFKVRELLIKESKAPDLHQLTWSYIDKADGTAASEYAIGNKTEANSVDLSLP
                     GRPTPRGETCAYMIGSHKKGSSNSTAASDHPSAALISVTKKLDMSEYPLWAISEFQDNFT
                     ANKRKDTSPKDAVEISNHTVAVWLGFVPGLLGTFKLVNVKFMREGVLSHDLAIATSVVIR
                     AELNCGAQWTAEAREFLPGSSGSLHKVSVGDAKAAVTGHSTYRIVPPIGRAHAAQLIGPL
                     NSGALGTSEASDVGTVYTGIKAKAIAKLDHVRIDKPDVALLDTKGTYLRALGDAQGHLLK
                     RLIHPFGSVVELFKLYKFLVRTYSDDIKCHKWQIREAQANESMDFVFMAESDKGEGIGLV
                     GSFWIPYPGIIINLNILSDGQLLFITDGAVALGLGSRSTAKTADDESAKKNLQNKAHDSG
                     SQGPLSVPSTEFISAPIRVKFKVHPPKVARVLGFFYDTKVILIGMGFTTGMYTAPMLRQS
                     IATNQGDNDCINSSVETCRFCKACKTKDLQESTTGVDVFAANYLEYEEDARGEIIILAMG
                     ENVGIVAWPVRWVIVTKYRQEKKCYPAPKLAPGGCSAYSDGYANRLEATLPSWYKFSRNK
                     STNTIPVSRMVETAAKDTELGAKVKVPSCYHTLRREGTNASADKGADTYVEERRGNVKAI
                     PDAKLAGLSAPETWLAWWPRVWDDEEFCLFHVRMSGWNLCSLAEFSYQKVSPEATDFGPV
                     DLGDTTICMMAGEMQFENTETLDLAGTRNSTCICGNLRNRVGSVGLAGYYGVIAKPPPWH
                     VFRVVHSHLKKHKHIRRNIPDTSIPAKDDKDTLVEEHCRYCTVAFHIEEALHGTIEKWLD
                     GSGKCGKKPSDGASGEPEKGSPITGGSIGTSVQSLKSFNMRDLGGVTKPSSDTCGPVNAP
                     GGFSVGLQKITKVLMQYLCAFTYVVVCLAGGLLKAVSTTVDNV"
     gene            162014..165682
                     /gene="(38_0)"
                     /locus_tag="2_41"
     CDS             162014..165682
                     /gene="(38_0)"
                     /locus_tag="2_41"
                     /note="duplicability=0.483217, inertia=0, selectivePressure=1"
                     /codon_start=1
                     /transl_table=11
                     /product="(2_0_S)"
                     /db_xref="GI:1002000041"
                     /translation="MGPADNKDPISIRYGVAARVCISLDTQGEDVVTIFGTMPPHDAKFP
                     GWCKDSPLENDARGQASRWYEDIALAYVAGLYNKLEETTPFAQMVHYPILIPAPDSLDWH
                     NAEYSDELKCSADDESDTLVNTEGWGVRDEEYPLVRAQLALTVKGSNLNRPDLSDSKGNG
                     PIGQEYSLAYLSNIFKDPLLEDGALGYGAALQRYLATARGDARNPLIIVKNSLGNCEDYI
                     PITNTGYWSAPGKHEKIDHDVQLANKSFCCVQAEDTKVEDPSEAETVLTATTARSRITAH
                     IEKEDGNHERLDFGQSLLEGVAGADNANRPTADKATFIKFDALTSYKTSMIKPMIREVVA
                     VFVQHSLAAVKIGVIVVKENEQPNMIITHSVGFAAKPHYNTSKLSNTNDAVNGANLWRTS
                     MVTKNTIWGGNAKYRKFPQIPVSADICADEGPVNAVFQWQFGRYPIQFWDPRHDVPLNSN
                     KVTRQTKLNTWEYKSTEPYKNPGEALPCTLYNLNFPSTGSFERDLVPIATSDDSYTAFAF
                     EAWLEPTGFDNPISHKSLYAFCWLLFIKSPLTANEDVYNALEALQIISESSTYISGAILA
                     KATRFEALHDSGTHVVQFTQMAYAAQGVAFDEALEAIYIGRKGAQPVRQHDPITKMRSYN
                     TLGHKQADLAHPAAGMHKLGEEPFEPRKAIGAYILYGHGIPDSLKFVSEIKYGACNNYNS
                     RIGFFIIIELEFEGFKKPLTKHLAGTAIEIFLGTEMHSDKYRLPGGGYDEDSGDNIKLDL
                     NNGRIGPNQVNNVGQVGQWDLEVDDAGDSGEVKGRERTVCAYETAHASEVLQRPGKLAGK
                     RILQQLAIEWGAGLTGKSPEIFTDSEKSGFETNIATGSLKDVTIYQTAVWHATGQAYADL
                     KAHNNCYAFITKFLEERIKEICGISIGTTSDLNEKPWDTPFSLEDLKKESPYFKHICGEK
                     RAARVVRWEISPAFGGQYVDKSEKTTKISSNILTEIDEGSKSLGDEPDLQVVHSFRGKIQ
                     LGSIQFAESINGQAQHRGSLASDADSLFVCKAVEFADMLQLSGACASLIKQGNITDWAAH
                     GVAKNNAWEGALVVMKRLHCKMACTHNSKLKGDDFMVLFSPKGSHTIDYLYGRSEEYRMS
                     IDSLNVEPDCDDEDKNGEFALNDKEISEHDDDYPMAAGKTQSAQVTSCRSTSSQEAHAYA
                     GEQDFNVLLHGARGFTLEGTGTIDDMPDDARGQRIEV"
     gene            165693..170741
                     /gene="(39_0)"
                     /locus_tag="2_42"
     CDS             165693..170741
                     /gene="(39_0)"
                     /locus_tag="2_42"
                     /note="duplicability=0.986914, inertia=0, selectivePressure=1"
                     /codon_start=1
                     /transl_table=11
                     /product="(2_0_S)"
                     /db_xref="GI:1002000042"
                     /translation="MVGPAPGEVSAAAVSVQDGLKYGTLHLQQDVFKWMLITQPGSVLET
                     IIARQAFKPKGSQDYSDIGRLCLVVPRLEVKKGIWTTTHASYFAMTLSGLLKSTYKLILD
                     FAPSIYKSGDVPPPDTSGIGYNASNNDWAPVDNGGRMESSIKMGNVEDKGAHGFLGIRLW
                     AAKKEEHTMEMTVYTPKIVSDRGSRTAPYGYFNSKDISKKCPQGTAHAYTWKREANAEVA
                     TYDLGLGLALDLVQRCAELKKFPNIELVTDTYAGYYIILTNLQTALPFEGSNTPEFYSGR
                     GHRIAVILLPGKNTTDVVFDIPHWFWEGVGLYALARGRHNTGLTAERDHACKGACEVMWA
                     TKHKSMVVFSKWSDGSSTSKMLNWQGKGVGMVVKVSYVGKFESETVHPEVAYMSDGIGML
                     DYHHHPTSQTLTQDICGVGKLKKSMIYLEGKWQDSGHSGYNDTTAEAPKWVIPSIRSAVA
                     YKAQGSVILNGKKEGKYDDLDKTITDGGKDDINDTDPIVGAQFSMPEGALFNSDSWTQMG
                     YLKQGDAWTQCTVQSSKPMGACVAARLDVIVLEQPTIQNSTAPQGGFVVKGLIEWVGHAT
                     ADVIINLYAGLATYKIYEFMRHSYLKVYEYSHYLFAMPLTFQGEEKGIGFAETMIMWDSD
                     PDSVYFLVLNVGPTGRELMSRRAQGFYGGGGDKLYPDSKERTQFAKAGYTIKPIELLVAF
                     GHDGAPGDPMRAKGFQAPRPLVFHQGEPSYKVLSKGLHFIDRHAFVPFDDAGYQWNGLGF
                     QPKLIEYEAIDDRHALFVANRSDASSWQREAYDASVWPIDGPTYCVYGLFAAGLQQRFPL
                     AQRQSEPSKCDFKKIWYMSSASINGETLDFLVVSNPQYEKGPGVSTGVSCNEGLELLQKG
                     VSVFLAYAYQAQDSIVQKFNQCDFSPLRRYEVNAPMDKILDFLFDIEKIYVLNMLSVDFP
                     VATAFHTKDGVKTGGIPAAAQDMVESEDGMRACVGASNHQKSYPLVGSEYIEVLWFTIMS
                     GYWNPLYHSTSCKAVLLNSVTKAPKYTGGYLEYYLLAGMDPKEGIHILRAQAELLLMSSI
                     RVPAGEGLALSCKIIKAGILRKERLKGLKNHLDIKKATGLQEFASRRYIFKEEADAPSSL
                     PLESARCEGILKLRFQEDGASPESQWDYDLSIGLLATVKGNHDLVIEDKAENLGVVKSPL
                     TILEEKVGLFFKWKAFQGLTLQTSDMNLSGLGLVTAVKPESPKQIYHDGDLVNTDAKDQP
                     ETNRGEWVDHNMGFGIFVQARFKDDGVANVEAILNATDLDPGGTRGPLDRGFPSVSCKEM
                     ELNVAVVFHSLTVLDLTSRPEPILQGGSNISGHCAKHAVNRIPWRCATDLMSWEVWGGEI
                     IKGNLAGCGAFQIHESGPTYTDDTHYISFRAIQLDMGTNKQTKEWLYGQDQCQDRVGIVC
                     TTGCFSIKADACSGAPIPDTPPKLGAVKMVFRYEKWESQCHSFALAYSGSPLRGALYGGK
                     GKIGWSSMGIFAQAEMKPGYSAEFLISWRLHPAWYKLESNDENTFGKEANVLDSIALTGH
                     NDTFSLKMFFYDATYIGECWTGPFRRADLRESLTYKHGACKDAPFGEVSIKVLLPGNPEL
                     TSTYIDEGMRKVTDCLEKPNMVCIAWGICAFILIIHELEITDGDDHKTYGYYPDKEQCRE
                     MLLSDEDSAAHGAQAGF"
     gene            170752..172548
                     /gene="(40_0)"
                     /locus_tag="2_43"
     CDS             170752..172548
                     /gene="(40_0)"
                     /locus_tag="2_43"
                     /note="duplicability=0.0599255, inertia=0, selectivePressure=1"
                     /codon_start=1
                     /transl_table=11
                     /product="(2_0_S)"
                     /db_xref="GI:1002000043"
                     /translation="MEAKYDIESTGGWERPCLDLRPTVDVVFIIPEPTTMVGWIYAQVDF
                     VHKRFINKKMSQESSSTKQQDAFYVDLQTTTIPLQVDDLKDKYGMLSQFKAFWQPGVWPG
                     IFDYSTWIAGDAPSFVYASRAFRAGAPSLPKKSKDFAIAVLLRSCPLDLNITATTGILVC
                     KGILIDEGPSSWWVCAPVGKKQGNEYWYELRITMIKNTNWMFVDGACKATTKGGASFPVD
                     PPVLGKYLQRSSEIDANEEDQFSQSILDQDEARNGNLGMKWFMKSKAKKLLKFSGAGEKK
                     IMKPQGTAPVSDFGSVVPRRNIIMKAPIDAREGWNCIFGVKHLLDAPWVDPWARNKQCLA
                     LLVLYALSPLPAEWWKSPRHTQYESTNLTGPPLGEQSSGVDDKRELEWGVAVGPHIPEAR
                     ARGMKASWSECRDKAWHEPVLDSLARKHGCGTGWIGCWAFDSPDIPRENPKLTRLILFLV
                     HRDTEDHLKFHTAITEGSQGGWSDVIAEQKILGAAKNCDCALAVPIIEPGTFVLESGHEV
                     QGLEEPQLKHQLRLLVVDSFLADETAKACYKQAVKPFGYGRELRTEACNNRVEVDRGLDR
                     NSVADCVYVYATV"
     gene            172559..174139
                     /gene="(41_0).(521_60)"
                     /locus_tag="2_44"
     CDS             172559..174139
                     /gene="(41_0).(521_60)"
                     /locus_tag="2_44"
                     /note="duplicability=0.112646, inertia=0, selectivePressure=1"
                     /codon_start=1
                     /transl_table=11
                     /product="(2_0_S)"
                     /db_xref="GI:1002000044"
                     /translation="MEIMTLKARYAQLEDYLAEDPAGRGCSVKWDLQTPSVELTRGAGTK
                     ILLPPSKQSSYDDTMGKLGLISAANSLMIDAKQHGAWESDKLLFGFFPVFKEGQPGAVHS
                     PDSPLSAAINRLVTMCKNIGALATDPIDTHIHVPKYLEVYCLDGDLLTSRLIEQRDVFGL
                     NDTCLAIPRFLYVGEGPGSVKKSSECVLDVLDNSESQEGKCPFVHDINRSFAVANVMFYS
                     VKAAHPPLIVAEWDERRKCNVILRVIDGNSREVHKKPPFLAYQDVGMLAFGYSDYFNYAP
                     LVINDKYRPAVADPNEALEKLSLYIGLTLKHYYIPCVGSTASGYREDGVRLDHYDQFGAL
                     LTKDSLCSELLLVFGTYNLQNFVAVWAETWLLKRQGKDSKPRLVDARGGKVELLSDADGT
                     TAHKKHYIANARYTMEEISEVKGEVKFFHDMPPQNSARYSRFSADCPTILRAEKARKGIH
                     DDPIEPWDPADAAGIDTPIPYALSGMKKIEVPASSKPYRILLSELPVHDKAGPGWLLLST
                     T"
     gene            174150..180983
                     /gene="(42_0)"
                     /locus_tag="2_45"
     CDS             174150..180983
                     /gene="(42_0)"
                     /locus_tag="2_45"
                     /note="duplicability=0.0451619, inertia=0, selectivePressure=1"
                     /codon_start=1
                     /transl_table=11
                     /product="(2_0_S)"
                     /db_xref="GI:1002000045"
                     /translation="MTTGLTDDGTYKVGRGMPTLEKLNIEEGNGGKEQDRGLVALSQRYL
                     MSDAGMKHSNLSEDAFVSGVKHYCADFGRDNLRVCLWGALEIHNDDKVDQISLTRGFGPN
                     LPAKSASEIDFKKATTLQTGHCCPMTHAYQIHDRNDSGVEREVHLQDDDTGNWSKPPLPG
                     RAAFTHSCDDKGMQHDAEKRVKLALLDIDAGQVHQSGGTLLAYLAYLMKMWSMKVKQFKE
                     SLADSYNRILVTQLNTQATQYRVKDPDGSILIQYTEPANSGAGGSEDSYVDEKEDYQAKQ
                     VKGDGPVPTGSGQKYHFLVTAENETNVLKRILSAANFSSQLSLDLQQGLQTGNAFSDSAY
                     AYIIELEFVKHGARAGSINDFPLHAGLLNTGCTAKMFIRAFDTFVFSLWYYAGLQITAAT
                     LQANKSTSNTILRGGISGGEPTQVQLVFSRLYKGGCPYSTDYEGESKYDYDHVGQISFDL
                     FPVARKKCAEAWASTFNSWNETKVFILKNDPLGDNSDYGVFASGPLQFADMNIMLKVEGL
                     AQVEGHGECGDFIPLVRNKIAEKDLDTSEWAVNTGKGIIATWHLGITAVFTIYFEGANTA
                     FSIKALEDTSGPKSDTEHEQGVKQSQINAELQDAMGVKTGGAHRTAAAVYADLLLNPPHS
                     DNNERKDGDVCYQTGVNMDDTVPYYHIAISDHSVKWLFVSAAAVAHSYLSGKGTFGYGTR
                     GKSPRGHLVRGPITQLSNAPAEYVVKNNEQAKVHAESYLEQYINSGGYLAGAQVGLRLTI
                     FVTVVGADVEYKQENESSDAWVTEDMLDIWGIQPEGANESSQLLGGTAVGSVKEAHKTTV
                     ECTFPNSSQLAYALDITTIGIHAFGHDGLPVPKTIPCGEYTSLIRARDWLEKVIVSDVDS
                     WRPKVLPLPTCNGLNVILYSRDSGSTHLDYVNSTTLRSTTYMQTSMQGKEKRMGAKLESE
                     SNPVRILNNCMVLTDVTARSHIDNLVSQDGQSEKLGDLSVPYPGAADIDEIAKNSVEVTA
                     KLGDTGYSSIKLAGLNHNLQAGMSQPRGFAGNFNSVGPFELMGCITKRTTKFVVTSSLNQ
                     GSEEFKLQFPLQQDFFKTDSCSVHVLRAMLGLSREDIKAIDRGTNGTFEISLFHRAAGDQ
                     RDLSVAKTGGVVQLMGDTQVVVWEPLRSSSGPTAPMGDLVWKKAGGYSSVDEQTECKEAW
                     TMEANDPLDQVMSSPESGKDSKEKSADQQSGTGSARHRDAIEQFSNTALDACLGCGLTVT
                     SASPMFRGHLKLVYVHVKSKFKIYDSKRYFMCDSMVQERSESVGTGKLLGTNRRHVIAAS
                     AGQGNQSEGADVALLKHPAPARHSLVSFKEYTICVNLKKVKAFGGLENPEYRAWKEKNSS
                     GSLKPTESMSFVLSNGQGRYDMKEAVVLAVKTSLTGKVFENAFHPKYKGTANRGPDCKSV
                     TNFKWYREGTDVPDFVTCNYALKMISRLHVEALGHYDLVQKHNLDPVATISDDENSAGEA
                     TKEFSSTTLESGFDFEHLLPGDVSREQCKTAYENGDNVGEVNKTGGLSHLAYASEDDASG
                     YGTGKLGALVTRCLEKDGLVNHKISWGKVWVQEMFDGYKVGLSSPVYACVDLLFRELAGG
                     VRLYHTLSAIDADQDADALLGFKLFRNNACNDAIKETGLPADTTFVGLSIGVLNNQAHAN
                     TPNLISPHLAVEVLAGHSKKETSYKIHLEQDNSASQSDFDESISNGLVRVMDSQRSQMPY
                     GGDGPQKAGGGQGYALATTIHEILAKASSVARIDDDQRRNLSDNIVRTGFTMQGSPVDIL
                     KEGELKYGCKGDERLAVAGVGSGEKESPKAGIMGASHSCIAAHCLVGYFRASYCTGSYSF
                     STEYGGDLLFDVLAEYLIAPEGYRPDMGLDAPVKREVKQDEARLQDTAGESIYTVTGHSG
                     EQSFPSLPILTTVSVFGMDRIQDKKTGIYTKVSLRKSWRIDNDSIALWPSTMEDKEPSLE
                     GYELDRAKQTSDFSSVVEAQQWNEPSPMKVLELMVRVTLTFSETSMDHGGMPKVNGTMHM
                     FIGKYSGANVLHTGKSDLELKRTILREIHVDPRGLSIQYGVAKMIANITPDDSFRASILL
                     EITWYPIPSADDAKGNLPCAFKFVSFSGDSEGLWASFCTGKTVFDSKVKGGEAFSLSNAE
                     AELFAAAFERPDLSPFEKEGRHVYPYITITIVRGFVISGPVFEVLEGNDQIVRLQTGDFY
                     TQDVGGWSRYALLEEGEGEVESGASDIPYGSDLALSEHDEELALSGDVATKVMLMLGIRV
                     IPTYGFDQWHMG"
     gene            180994..184797
                     /gene="(43_0)"
                     /locus_tag="2_46"
     CDS             180994..184797
                     /gene="(43_0)"
                     /locus_tag="2_46"
                     /note="duplicability=0.181457, inertia=0, selectivePressure=1"
                     /codon_start=1
                     /transl_table=11
                     /product="(2_0_S)"
                     /db_xref="GI:1002000046"
                     /translation="MLFADADLHAVSKGDLNLNLIQKQAALYRKYAGDALSPCRVKFPHY
                     NMSAHEVCKQDVDLDIEYEIGHATLDDTQECWAYISARGDKISKINLIRWVKVIASVMTR
                     ELDVKIKTLLSMYLFLPWLKIHGLDYLVFKVEIRFWKVLLVQAVVNRGIAGTRELLLYGF
                     MGRTPVKVSVIELTMLEGARDLLTTMPRPDVKATIEHTLVSKSKNRAPSCGTPSDNSYPD
                     PHQQAFKVYWDNSVALRIVAIGFNYVHIVHSLTSVSRRLDRAAAPSVDQFIDTASVHSSV
                     VGLCRYESPRGMEPWIHAGGDSEKRRQSENMTGALMMQTLGSIADAKFIDGPTTIGPSQN
                     PQTRQTAPAVFKLDELLREFTGGIYLDAFTGIYVFTWMWGWHIADGSTVKCRKAIDYSKE
                     LGAHTKARKAVGDEQHTQGNFLLMGSAVKELNTPRKVQNNRNLDKDLALGKEQYKIVHSA
                     TTMPDMSATVKVKAPKKKGAYLRQASNGFIGAFFYNWSSACDMDATKATVQPETMLKVAP
                     IDTKKQLSPSEIPPFLGTGHYSTIANGDYFGLTQYGYNAYLGWSNVARYPNGIGGMSKHC
                     LLSEMDQESFTPSDPLPEATSVFHNIGEDKQKWSKDEGLDTGVPRSSEYFCNKASRGKAE
                     VIGKYNPGSLVGVLPPTQWVNIGASEVGCQNQVPLGGCGEEGSGPYLIQDADSGKGSHKS
                     VVLRLCTIFNTGNITSPKQPMQQIQGYECLTMTSTGGGGNPANGHPSLTVPLRFYALVWN
                     IDSEAHSCEAVTDAHEASVQALSQLSKNADSTPLQDRLNDVDLVGLGVIYRNIVWLNTIR
                     PVPINNPLSILGRTSVPDAIDFQGLEAAETVADHSPELALDSVYTLLFREQKIAALLDAS
                     FAKSHTVLTASRTGYWRPTSWGLGNALSYPEVFVATRTPVHLRGNESSERSQFATADQKG
                     KMTRINALMKIAQPLLVNVPDTNNKKVKIGCLILQYLEIVENLKTGAVNLDVDFQRADVI
                     LGDEPAVNANLRKKCLVCDYQLFLINVPEWWVDSRKQSGPSSLSQLFERPLVEQEAWERG
                     GATMGVLHQAPPQVITNNFRRERVPPKGKKVTFFRLKLKVEECGLERCLKAERRRKWACQ
                     LRAGYLKIQKSMMVESSIPPGVPTSGTTAEQTKGLEDSFEEHGSPKEAIKSDDPFSTDRP
                     TYKACKFNKCLGFSIGLLDPLYEAMDGPGEVKWRIALAKTMVGPVHCPLYPPSDPLRLMA
                     GDIDIRADWHLFLIALSIKLVA"
     gene            184808..192208
                     /gene="(44_0)"
                     /locus_tag="2_47"
     CDS             184808..192208
                     /gene="(44_0)"
                     /locus_tag="2_47"
                     /note="duplicability=0.717101, inertia=0, selectivePressure=1"
                     /codon_start=1
                     /transl_table=11
                     /product="(2_0_S)"
                     /db_xref="GI:1002000047"
                     /translation="MVVMSQGDCQLECHVFEDEDPRFSRLAFKTAKHEMIYLIPYMLVDQ
                     VHHQTYGGIIDIPASPLKTGAWLAVFNKVLKDWSCKDIVEHVLPGTWCIIFVIGYTIAII
                     PHERCGNTLYCDAVVETGEQGPLPIHERQSYGPYIVLNPGDCAVYALELYARFLLGTLSS
                     RPQKITIHDSGETVSNSAAEHVIPGPKVCLEAVYVADVHAAHPVDPTSTNGYKGLIIDIK
                     ELQLVGLTLISINSPKPSMGQPQRLTVLEEKSKPTLMKAANNGNAHKLLLNVPRSYEVWW
                     ASYNRPPSVKISGERQTEVGGHLEVAKPKLSGVLGSVDADVGRGKKEGLVEFPGGGMNTP
                     TAYLIIKIKDQEDAVCAMCMFIQAKEIVSVVLQLTTIVQVLYKALQFTCELMIEHKINSV
                     SSDKEATGFLKLLGGYPQRFPLWAINYYLTIVNKVGTEYFAGKMDLYIYWDGDSETLYRY
                     MLHGYSGAQIPEIAVAASAQKGHHQLGVNDLNSSSLEATVLPSFLGTDPQGSAINPNKLA
                     KAEKIPMITRGDAYMELIDLISTAEVTTKGLTDFVEQFVSPAKHGMGGYSGSQANNSIID
                     RVYATLAIKSAKNILKPEAVDLAQSPAVYTIVFVIGKTSQSDRNPLLRRRAGYTHKLRGT
                     YTGDAPKYLARVLVKDAAALQRLLFLLPNANDNSEAGGTDFQFQRFDFTSGGVIVIGFAG
                     PAYSGHANTNATHKVLELRDYIIGVNVKMAMLGFVQSDLQSGTVLCGKAALAAFNMIFLT
                     VGVLGHYEDCTWRTYSGLGALMLRYMLKVEVVYAYLFASDLGRQKAPAVKRASIHSLKAT
                     PGKTEFEAYADKDGITQVTILHEEVFFLEIPLTNGLSILPLKKQGIVESTWVRSNSVTVS
                     NHPANSQERSNETQGQEEQMHLVYPHSCNALMVIDFVKDPCAVAYATAQAGWINPMIIAF
                     KVVSQAVQSKTEDSVVTIVNFKAYNLGLKRCEMGADVGANLATDAFYHALIQKNPKRLKA
                     YEATLGFQNCLLPSRAPNYLASGPDVSVATGQVLESYTTIASVEGTNRLQSISKDAIMHK
                     NVEKGAILVGDVPFSLTFSKEEKANDLGYTQIYLGAIKGKRLSLGAQNPKREQVVGLFGL
                     ESVILAWTAKSSETMGKFHDLTMLLYIPDTGSHKPSMLSTLGSCEARLSMGLYNERGCGG
                     AIKFKNDQELCVALMLCVWFWSRRNFLLGKSIVRLAKVNFASIKLYQHKRGLYENRSLAY
                     ESVAIQERARSHAAVEPHCFSPMHTFKSFVVVWSNTWNSARDEQFCLSRTSTYRANAASS
                     AEAFRYLYPKDAHDPCFQLATTKHLATNPWMKGTLIQLASFAAEISQSFFRHTGLDMVRA
                     YFRSSGDFIPVEPSNRGAKDMEVPPSLSTTEDDYDDLPAIEALRYYNVGLVGSEAWAEVL
                     RPDCFHLAPGRGIRAAYSKAPPTIDVGVLGKTISKTARDKGFHTIMCRLTKMFVGSNLDD
                     HFQDEKVTFRASGIRVNIGEFKLGGDKLKQRGSLADSAMYEDVHSKRTMGPAKVLDCADG
                     RTDIGYTQATFFGEFQLTQISSEEQIAPKYSSVPMSEWNCWYHAKKYLEYSAKRLIGVDQ
                     GKMIAPRYDTGITGAYFYSCTWQGMDDSWHKTPETRKFYMSGDVSNAPMFSRKHADQGRE
                     FDASGPRIYTAVVRKYYETEDPGSACHGLNLIECGSNGYTPTKGMSYDDVIAFIAGHAAE
                     MYEALNYVELKELRGYFSNRKMLTKQAGEKTTSYQAIQAQKHEILLDARGEQTKSILDLI
                     ELGIDPKYPGPGLSPTAMQINGLIGPIFEKALGVELGMARDKELEVLFLMMSKWIEAFEK
                     AQLSPPWQDCDDQADSDFFTANEAGTLANYLEGFTLGENILIMTVIYPYLRVSFIGEFEP
                     LFIPPDGRTMKEHLAIDLSKDSEKDSYIVDHWLRIVGPYDLESASIKATEEEVLKDAPGI
                     FGTIKQPTNGKGLFGGGKGAWKPVEALDVVARLGVRGENILSGRACTFAKLEMAQRNAPK
                     AFPNTDGTKKADLGTAGRLRKYINIRELHYLALMKLGGKKRLTVVVAKKEYVYKEMKFVK
                     QETAVPGEPGVRRAQKTLDVFNVAMNSLYRLALTAGSGSYRKSENWTRTASDPAFCWPCY
                     PWSRVKKLYGARMTLKTFLGDSKLNLSPLFVIGTSAGFTREIHSKLCYVHFPNAIFDIIP
                     GTADASGFSVCWYFLSRGSGETFSDREKSMWLPIMELEHRQLNYASADTQMENDNKEGGI
                     EMTNVKRAEVYSNVLHQTYGPGAATAFIFIAGGMASERDCCAVWVYRDEGGPPIILITDD
                     VKNAKDEYIIRELTLYIAWKLTGTMYSYHVDPCQDNVDATGGLKSDAEEGGYEDTDDALS
                     LQRRFCGHMAYFVNVLTTNDGGERIVGAYLDWCAFPGFAAGPSCILNHHQDPDVVIGEVI
                     KFPNTPLKFADLKSIKTQKFV"
     gene            192219..195728
                     /gene="(45_0)"
                     /locus_tag="2_48"
     CDS             192219..195728
                     /gene="(45_0)"
                     /locus_tag="2_48"
                     /note="duplicability=0.010091, inertia=0, selectivePressure=1"
                     /codon_start=1
                     /transl_table=11
                     /product="(2_0_S)"
                     /db_xref="GI:1002000048"
                     /translation="MSVQRCVAVQPKQEHGDALKDARAKEMNIFDKSTESVYNIYGLGWM
                     GVLEVINLLAGALCATANQSLINFAPKDSNPDIKHSFLTAHKLENVGSHGRYGREKPQEQ
                     QYNSPAVFYKYVGQKVKKEPSLAISDTCKQIRARLALTKSTPVDGTCKVAFVAEGEIMRI
                     AGVFMTGEKKKEAAGKEETSAEATDWITAAEAVGIRNEKMHYLPSSARQAIKEWQFKREL
                     FDTLAVITRPKGNVRGALAHGWNYYAQDDMLSVEFEFVVIAVKAFSGAFANLGGVIPNAG
                     AMNMAERSMCHWWVFTFVRIRSNVLDASEGAPETEKLQHIITIEFEEAVVGGQAELISYE
                     GLNQICLANYSTCAASKFDGGLKRSGELHINGCSLRHQATHVNVATYLELCRHGTEKKQA
                     VSATLDGSADTPRPGSAMADVLDPTFFHGNFRQAIQLRPLLTQLDAAPPEAALLARSSDN
                     VKSPEDDYNKHDAGPTGELKYRTRRGPKEEDGFQGSGTQDYSGELYNDSIVYAKNVIENN
                     GKRLVAARPAPGISSEPNFCSFKTMGANFIKTEAAYVTLLMNSVYICAVDVYTTYDKTST
                     QGCKGVECDDGYRVRNGELWGRILTTLSPQHFCPHTKSNATKLKTMVMVPMRFGQACRIS
                     KSSPEFISNFIVACQQANTAWILELYHYDKGEPGKACDADGRQSHFIKDVLRHLELPTNV
                     LGSLYEGLSWLWTLCGYDYSISEIDSPVGSDKASEYLVHKITAQGFQIGYTIASYAYIDK
                     LLLLTEGGGQFHEPANMLGTAKNTRLENVMKLTATSLYTLIVEHLSQTNTKDECPDKHTY
                     LHRGVPITSGGMFPYGGSGRILSRIIAGLLAPLENLCCIPPPEVYLKDTYTTLDFLSQPF
                     QKFKFETKGNNYYIGKPKKTPLVVSVQLDEDTMTDLKELKKVKNGTTYDATSQGKLVWRK
                     AGTPAIFGGAEHGEYHFVEIGVQAVFFTENGQDQLLKDAISITIVRGQAKGDIQHSTIKM
                     SLTPWEGIWLLGKSVGQLFFTTGLGHILTGWIAHKAEWRVHKESSYADVSLDHEPEMFSA
                     AAYAGAIKPRLVEQGNDKEGYEAEAISGETEYLSRHSCGGNGNELKTGKSEVNLYHNKWW
                     KVINPSVLPDKDWVIQSLEMHVGQDTSVGAAGSVLIVRSRGFNV"
     gene            195739..201774
                     /gene="(46_0)"
                     /locus_tag="2_49"
     CDS             195739..201774
                     /gene="(46_0)"
                     /locus_tag="2_49"
                     /note="duplicability=0.066948, inertia=0, selectivePressure=1"
                     /codon_start=1
                     /transl_table=11
                     /product="(2_0_S)"
                     /db_xref="GI:1002000049"
                     /translation="MFIEVNGGTMWETDTPPSFGKENNIGQAETDKETGYSITLLRGSPC
                     AILCDGLGLYYGAKMLATVIVSVQVLVSGTHAPMVTALEVRGLEADASSMTVALTHYFAT
                     IIGLNDLNVVLIGFPFAVEFGAGFLDWKSVAFRNSDDAQPPVFGGQVPALANCPRVRFTI
                     PAINCMCKVKVTHHAMVCIVCPLLKSIKFNTYALTSAVVYKLGHFLYEEHVQVDSWNCNA
                     HEGQSGFGTGCGSLAGASNFRVNLGFTSLICPRAHIYMRNPLKSNSTPTRWVEGNYDDGL
                     VGWPDTHIPVTAVGYRRAMSGSAGNSSRSAFDAVGYFKDKDSTAVSNSLSPDNYRQASGH
                     GAAQCLFKFKKIKELSSQTKLHMGFVSLDTLTLYNQNQGENSAVIKIFIPASEGALNKLH
                     MKVDWESDRVGERKGVARELGLVLDTGPGILWSFLRSTSEDDKLSVIIPTASEYQNISAS
                     PVGAIKMDTSGKHGLCEVEKDDVAKKWNTTLHNAIPLLAPTKPGYDGIWAPVFEISMNHW
                     PPPIASSYHVRKALHAASVCPKRLGRGYDEVAFEYLTADVWSPLTNAVRAELQGPMHKHS
                     EPCFCVHKRAFSAIFGGAGSKIISSVQACFLRFEIIERQKEPIYASKTALTHPMICEAQL
                     AVVVTNGQSRRSDQCTTEKSLLTIRFNPESSKGLGLHPLNRGLIEELQMNSYGVFTAQCP
                     YGAIAKFASSDNVSQALLPTTCLAERACSVSVWLDQAELVKERVILHKEANEAVSTQVVR
                     HKGGELKDIDDAYWVVSKKGKTARCQDENRLPYDAAGYVAVYSLPADDASFTKSYPAHIG
                     NLVWKLLYNNEARAEVAISHLQTNRPDIKVGPLEVDPERVGSRGDSAVRTFGGLLFLMLS
                     EGAGDTTLKYCNLAVRVECLNIAQKLGMSNVKHKERRQLGHTLATGSNPQGYGHLLASYD
                     YDALNMPCAAAPQIERLRLAFISLGHDFPPTGYGIASVDTNAPFSSDATKPVDYTKETWY
                     PFTFKGEVGDYHFDPYLNTSAAQAFAFTASHALDAKQEVREENGGLSADGYSNRAADAHC
                     VKMVVREDQQADNSRRGKIHSVFAITERSKNNKCLLAFGMLDRDSVTQNTKLGDAKVEPS
                     CWGVISYRYRFPTVKTLGGIGILCAQAKDDISDSDEMPYKWMSAMLMLRMWWHTSICISQ
                     AVLFVCAHALYEKLGMFFTGLEQIPRRRGDLLKGKGVPLEWVQARDKGKANLLCVVGLGI
                     WQAVLKMTRIKAQAQGDLAGTTYLQHCSRTWIEKLQAIFFEHEAGYGKFDKAEARCLKFL
                     LQAEVWKDLLLAASCVQLRIVLSALSAGTRFNKNVPGYEKDSGTQFAYRELGLVSIAKLF
                     LIATQKISLEITPQNTWMGLAPSTATAYGQDQSLCFENDELDHVKEGDQKLEFKVLTVAQ
                     LMCCEKRVSGPMNHGSTANGTRLVEDPEIELSEVKSLKQRMSTLILAFEMYKPLLADVPH
                     DKRVSPRVGAHDLRPEKAGEYKYLPLFIIDEGVLEVGTWMSMVDKDYLDQQMPPRSINYK
                     KCFIAPADNLVGTGTDIHKLPRATKARRIVASKMFGGEILAASRNDTPDQKVPLEYPGVS
                     GLITKQDLFLRLLMREPKSPWAAHVQSWSLHVTFLNKQGVGIGVPLKIAIVEYRSFKIKY
                     AVTIVYQLQSVVREALTVNQPEKKAMALTGPSLALTTSAVVFSVVNRQESIGWSTGGCAL
                     KTVRVTAATALGALEGGIVVVKWGLQSARVAPGYARNGTKPNVYGGEDACICALGFNASH
                     DSFPQTAFASEFPQRISEWPSSDARGERGGEPFTSAESLMIAACFCAIGTKCWCDDKHAL
                     IEVSTSKNPEGALVLHAVIDDLAAFREIKDTFQHLFYQNPAAKMSALTPTVSTSASSLCK
                     TYFYGFGILKTIGATHPWGGGKPIAKFAADSQREREFLKFTKDRFEKSAFDPGSSLMVGL
                     RVMLKWLRESRKHKQAGCQAQAGLVPTTKVGLKTNLCLLRNGSAEV"
     gene            201785..207259
                     /gene="(48_0)"
                     /locus_tag="2_50"
     CDS             201785..207259
                     /gene="(48_0)"
                     /locus_tag="2_50"
                     /note="duplicability=0.418269, inertia=0, selectivePressure=1"
                     /codon_start=1
                     /transl_table=11
                     /product="(2_0_S)"
                     /db_xref="GI:1002000050"
                     /translation="MDRANSKKLGKVTICHSIESTAHSRILKPTIAGGEKLLVWAVGTAS
                     GCLQAVKEGAPAEDVVTQESLVTSAYFEHAELIEFCMGLGEGTRAGVMGHDYGVMEGQQN
                     AYTLVYAFDFETAVRSTTAIEARIDATTNVSRLARVLRDSPLLHKIDFNANARIWGQMSY
                     EKLGALLEYAWLKHVCVGDQGLSAAGTAPLTETPEGPVDGHDGICGTKTGIARDAADPQK
                     KTFVVTGQKFEPSECFAHMALKKELLKLYLMVGAVHMQSQADCDLVHTAGILSQRGGLGD
                     IYPLSGLKVAAQAAHWMLVKPKQIKDVCEVDNRLTETTREPKGYVFTWAVNVPDILKPFP
                     EGYILVKCCGLELLVTVTDECAADARMGYGPAAGGKYLSVACVGYHAFEVFSDDAQATIN
                     QRKDGYEWHLPFTGDRETYRSIHDEDIVVWVFAADFWHYLYLKGGLKDHAADGGRHKEKV
                     NFAPFLVDDGWFSVDEYTTYGQKKADVMNVLVSDAPLKGAEVINVPFASGARADNVGYYG
                     TRLFKGDTITYREGDIGDYDDEASILTKPETTGEDPLSASDDGQETRVSGSLVRCWNTEH
                     AGAVHVRWVIVSGTVKEEQMIEIEKLAQFVMADASAAQDATRSTSSLQPFYGKYHEHDAS
                     SVSAKYLNNIPSIALNWPFYCDDDVLAEHRVLIGPNAALKKTAGICDLEGEAGNFVPEIT
                     DWIKGSKAKRVQDTSLSLRQISWVVCEGKSVGSINKRESSDQHLKNVMEIERASIGMGTS
                     GSLRGAAQPSRIVSLHQFVPGLCSAAGGNKAYDMPNEVLLGVEGVAVKDDSQQCPKAHVA
                     KDEFLPQLIALGYTPPLDNIYLMQDSIELDTSDGALALETGLGSERAELFSIIDYHVGYA
                     VIRHCAAQIKSWVQRKRSVKTDATSVTLPMASRFAAKPDTQQLLQDKNRIAVAIYAMFLD
                     ATERLGVEARLAPFSAPDTNASNKGGGDVRKLSYYGAKAAFNSSDELSDISGDDDDAASL
                     VCVRDRNRKGSPVFISIYWGEFISLYTDLVATVRYLIDLYGLRKNMYMDHVKTDYEENHG
                     KVVAAHRSGAEGADLIMKGTKEKFAPNRPMISAQGVQWRHGPTYLFTEKGRRGDLISTVG
                     AHKQALGAIFSGVVTEDAVQLCPDACYNEFKSRYPADARLEAFHAGTKGKSHLVDADSHN
                     ELCEWSWRAVIMYKENISGAGIHLFAIAWPSLPQVAAVTSEKWGKRHRRALLPQIKLIPN
                     AMTLRTIAILDDPKDHTTKVTQKVPWIKPQRQEADVGLDGFLAKNNAHVRGVKTGNLKLE
                     YCQQADHCAPFLVEPFTLAKQKQSCDDIGLQIHAHRAAFSKPFGYLIITTDVLSKCYGGK
                     SDYAKTAVPLLPPATSTIGPKNAVVKDIAVAKDAYPNYGEDALILISRIDTDLVDEQVKE
                     LIGWNAESDAKYYECMDARGAYAKLFNEISAVSYNEIHGVMGQRTQTQIKAVANKNDYST
                     HCAGTQITDSLPVLIAYNWPEGGEDVLITGARIDDFGVQASPDFGGSVHGSMKNVDQNTM
                     AGEHKGKISHFLSIAHKPAKLGEKSVIGDCKIAHHRCDADIKISGVSPEDLKQGNESKVS
                     ARLYIDLANTMSCMGGTGEKTWVPAATMYRTTTAMSVKFRLYALTLHTDAIASFAFTCAL
                     CLDKYRESSAAACAQGYEIMPACRDCSWDSVLNTAKLSARPPTKDMHEGKSLRLSSAGIH
                     DDVVKRRLCEAGQQGGYGKHELLPYSGVTLLASPRRVLLSSWQSPNWTITEFLPPINLEV
                     GYVQILEGSDMDKMPQAFNAASGTDIAKFTDEHKRTGWY"
     gene            207270..212273
                     /gene="(49_0)"
                     /locus_tag="2_51"
     CDS             207270..212273
                     /gene="(49_0)"
                     /locus_tag="2_51"
                     /note="duplicability=0.663018, inertia=0, selectivePressure=1"
                     /codon_start=1
                     /transl_table=11
                     /product="(2_0_S)"
                     /db_xref="GI:1002000051"
                     /translation="MEGKRLHVKEPSVGQVGIPLIGEGVDTNMETHEDGRIALQWNWRVP
                     SKGEFEYQLSYAEPWEVEFLGSAADASGAEQTEAYPSIDIITSMRSLGLRKSTVFAGLVK
                     YKLEFKIPGDRDYGTIPQHGLKQGKQIADFRSLACPNCAHGTSACRVVKPYREKMHGVTA
                     SIHTRSDLFFLILSVGAIAMSVKFEEITGSKGKQALITAERISFVVSTFEIPGGGGSRSG
                     LKFHEAYTESAQGKCSLEPTRPSNIAHEAAYASCPDSSPLFKVTLVHGIVVYTADAGFAL
                     LTLNTLIKGACSGNKNGQDRTFEGSESEMSGVDDMVIAKLLKLGPEELLAKYIEKTTKHK
                     EKTITEFFAQYMSLCSTKDSTAKPAYKLGHYISKVTKKNVIYAVVDLKARSKAAGDKYNV
                     KVYIPAIKPVRDVAPAFENDTYIDFEKVHTAASGKKFMVAVAANRGEAEAECHKAYSSLH
                     IGRKRENAGSRDDIGLRINPGKAANLRTRLSFSPIALVTLVRDFTPFFGQPNKARVLKGF
                     VQNKPEIPLSGLTVDQALLGSEGFVNSGNDGAKLPRDPLRREIMHVEKAIVKSTIASGCG
                     SSLTKICGLYPAQIGHKTTGITHAYKRKEHDKANSHVKKQYWDKAWLKKCDGQNEDFESL
                     AWPTFLFPTNVDNFVIARLRYKHSLLQKTIFAAQFKICNAYGAAAGPEFPDAPKALGPAV
                     TEAVARRLHPSAFCLKYNTALGASNKDAVFTELLAKPPSDVLLPDKSSEAGSAQPAHHLK
                     GMDRSCSTPCRAKKRSTGGRFLIEETTNGMALEQGVGAELGGFLGLERKTMIQMKVSPHN
                     EEGMNESGMVAGIYLDPMGNHLYRVYVAVEEVVFRQQVGFAYVLKSSITMEHAEHTYELV
                     HDMLLNKEQGGRVLPTAGDQLADIYLVFFSFTTVSGKARKSKNALNVNAGGVLYTLRQIN
                     FIGVPCVLVTTKEDTRGALTSDDPKCPSFCVVVGQRIERAAQLDFYSRFGRTFKWVADSS
                     VIRISASGFPTRVYKAISAYAYRKKQMQSIWVVPIEAILTGLTVVTRNIRATQYLTPGPQ
                     PVSLADHLEPNSNHADFKLHESIPKYGMGRNMAKVLNTLAVMLVIFGHCSTAVAGNYDRT
                     SKNDFIGQLSKMYIAFCCNHGKNIRTGKVLKFAPRHVVPHHDNRKGVGIQVKATHTWAPS
                     KDCAAEVLFSMEDCVCDVLDDNEQKLRGAAWDYLVPGIACAHKQRPDAHRRDAKQGMGVL
                     KCEAVKPDTNVERFLGDAQAVLHKMLYMYLAAREEITKRKYTLDYESAETLIGGSRDPAK
                     DDQVANDQNISVTDKRFQFGMCVTALPKNGAYLYNMYGNVAQNQGWEWMAILAVPVSQPA
                     LVPQEIATEAENTADPRRCSLADTKLSPGGILQDVARRKSPAGKGLQVGVKDRHSGGAVI
                     PLPLIMVDNNPSETEVHKYPRMDTPAAPTIPKDEIAGPHNKEFREVAVCLIIENGVQLHY
                     CEDLAISTTVARERGLIAEALTGICQTDLTNLGHVRKGAPMVNLCVGREIFVIPLEFPNV
                     KSSVTRQIMPWDAMYGQTTNSGELYVWCPNTHRPPAVTYTIIDYITPPAMVRTMLSIYPI
                     GFSIVNRTDIEAVAAWTSDLLKDVVGHIPVGLILIILGGLFHKAGGNGTVLSAMASYNIL
                     ES"
     gene            212284..213468
                     /gene="(50_0)"
                     /locus_tag="2_52"
     CDS             212284..213468
                     /gene="(50_0)"
                     /locus_tag="2_52"
                     /note="duplicability=0.353851, inertia=0, selectivePressure=1"
                     /codon_start=1
                     /transl_table=11
                     /product="(2_0_S)"
                     /db_xref="GI:1002000052"
                     /translation="MTRRRAFTLYFDPPAEDPTKIFLGVQCGSIEVILAKDKVDEGGYAT
                     KPMHYRYVLGNGYTFDGKADLATISFTGEYGKDGFLTDQHSFQTDMKESGRVIRDSEELP
                     EGEIMIWTFYLLVGQNQRVVLNNYTQNGPAKWAGDHAVIRGKRSLTGAMSLRLVKDLSQR
                     DNEDKGWYEFKMFPALRRIHGVDWTLIGGFHMSPSRNGFDCKLRAISSSGKRYPLPIAPL
                     SGVPLFFRSDQDDYLTQDGDGLICMSGATTPQRFSGQHPDGRDWPPTDELDSAASQCHAK
                     ADRTEEYSLAVYGVTQGWESDGGAPVKEPSMGDEAAKRLRNDTACNITADVTGKGFSAVK
                     RGATVTSNSDDDSALHDSQSDQKHKGSEEMINNIWRIEPFLVALRRQEL"
     gene            213479..220246
                     /gene="(51_0)"
                     /locus_tag="2_53"
     CDS             213479..220246
                     /gene="(51_0)"
                     /locus_tag="2_53"
                     /note="duplicability=0.486039, inertia=0, selectivePressure=1"
                     /codon_start=1
                     /transl_table=11
                     /product="(2_0_S)"
                     /db_xref="GI:1002000053"
                     /translation="MYIGSDLLGLAKDKVSGTEFLIRQAIELLIADSIEPCSQLSYKNLL
                     ACKLTEDYLLRQLCTLKMISGRGLDQLLAMKLIHQYSPEQKDYWIEDCFAYVRPVSKDTS
                     HFDDHCEQVIAAPALNEVTKKVFRPVHVKWHTGHRLCGGRLVVPGCCWYTRLNPTTCDPS
                     VSHGTIEKGKACDADQLFQHILDPHVVPGWLRKNIAFAYELVEYIWNFGDCILWHDNQIS
                     RCDNLCYMLQGYEAKNVFFSFEAQCLRQIKREALQKSPQRPAYPEAANTYDEKMGVSATK
                     SYILPVQGLRVNVGFEVPKDVVHGFVGLGTKGDIHMAHNREGHGVRFKLKCDSWKSTFKS
                     LEAYMGEYLRGSCGKKIAVNLTYAAKSNLSIEAGYVEEGMTKASGGQVHYWDVETKVLAH
                     IASYASENMKTIGYAKVTTDSCSYFKLGQVACPMDCFKAGLWVTENLLECPIVAMRSEWY
                     GPTVLNLYWYNQVYSGSLLKHAGEVVAPNSGKLRSLIWEYWFPYSYIYDRQTEVVCINNT
                     EPRNIYTRKPTIDLLISEDPQESARAKGVYFYERFSGATSSLHLGASKVNVGSVTKGAHY
                     KPLTFEFEETTTDPPLALFHLLLQLWLNKQLRVAEFALTKFRPLMAGHQPLPDLEGDSNQ
                     PLVSLSQGLSVKKLHGDWVGIVVAVRYSAWQLKEADISNIGPNQPDDMTLQACHHFEETR
                     VFYHQSVPITMHNQEASAIKAYSSRKTFHLCVSLGKSWIYRNDMVYALKLGIMLYYLVAS
                     SAVLSLSDPLASKTLYETEEADIKKPARWVAKKANIALSPLPKTAYVDGAKYAVTAEKIT
                     MTCHLFEDAVVVFVKTKVKKSIGSLNAMGDGVQFAEEEVDPNAFGQIKSETVKLELTLTH
                     ENAAKGLSARLEQPQTGSMPLLRELSGKFGLGQAHSAPTFTRSTQAIGTASVAIDLSAIK
                     NSEDTDSNEGSHYDTNTGIRLFTIPSYQGTMPHVEEQGNVSGICKYARSGKKKRMHIILG
                     IGAADVLIGVVLSTEVMLGVLTGLCADNHLRGSYNSVSVTPSALPLIDQYVKSFRPIKDI
                     VRSMFGTLGELVFEHGTVSAGNIATSALGATYDDDYLRYPKRVAGAGGFVALGAIDSHES
                     PLLELDRADDASGTTEDNSTVFMYWACKYAIRQMATKNVNSEAFGKWIIKIRDFKISRST
                     PTAIRYPVSTGTRPKYYDTKAYLSHREHGLYFTTDGESENPFFTKYQTNELGGLPVPGMA
                     ASNKADEYLDMCIGCEFVQVRRFLADTALPSLRLAATEAGDFVSVTMLGKVYENDGKAMT
                     EITYGGQSHKFCPCTVQQVGFQVVAKKKEKNAHSAAMGRIRIVSEFKRGLQFETEFVFRQ
                     SRVLDRLDMFTAANIEKDAKKGGEHSYQLLHGTKAILRETYVCTATGITSDYITHLQETI
                     QAPRDPLNPQVGAYLTKAVNKPAPTASLNAPFVVYKTAVDDKSLDEGIALLLDKLQAHVS
                     LRNPEGYDESSGALPVQFPTQIWTKGEYGGSAVVEMMVKGVGHIKKLHRFGVPEQDFAME
                     TVSIIVIGEPEFPARAAWGATKRLSLPILDIYLQYTATEGRYVGIAVLFSELPTKEDVKW
                     ELVESSNVGNGRLTITSSRIFQDYSPIQNIPNVLGETGWVSLHATLWDVQLYGQAYHCKR
                     CQSERASCTQLVLNDDARKIGSSQINCSGLEYEGQPKGTADLLDHIINFTTQASSVGEGD
                     MTLKKDIHPLLLGYPHLKDVGITQLYKVKAHLAVKETCCMGSTSSHHMTVIDICTDYLNL
                     SISNRTTSLIPRLALYPDYEKIWIHNILHISKLPGNECLDECKYWIPLRHDSAVNGPGAW
                     SKGWKIEKKHQILTKVQESFAPVLVSSEYHPTKIALEESSGNGFAIYACNARNFTTQVMP
                     WKIMHVEVRRCVYLKSITSAAKCCVSHKIYVSASINIPVCFASDTFIRSETPRKLVEKEN
                     RAATLLDELKQYLFGGRVHKDRIGFWHKVSTPSSRDPQEFTLNPHLYFNAICLGDVGVIA
                     TYWVVGVKSGVMFIELSALSRWLAAAPKVNAAMGASYRQASAGHFLLKGKHSTVGSLAGS
                     SDQAILGKWGGRANLLGLPNRLNWMNSHAIARAVVFAAVTLAQYARAGCRGLWKMLQMVR
                     TPWFTVSFLTFDGGTMRDDYEAGDPSSESPVKDKKGFLRIIDQVTELPVKEDEEKILLLI
                     VGALGENLGITVLKAELVNNSPAIALPTGRRFAITYISFDPDSGGATIKL"
     gene            220257..223889
                     /gene="(52_0)"
                     /locus_tag="2_54"
     CDS             220257..223889
                     /gene="(52_0)"
                     /locus_tag="2_54"
                     /note="duplicability=0.470645, inertia=0, selectivePressure=1"
                     /codon_start=1
                     /transl_table=11
                     /product="(2_0_S)"
                     /db_xref="GI:1002000054"
                     /translation="MPIQDMGEAIWGPYPCVLRHVIGDDTRIGFGYVETSTAVIYSMVFS
                     ILTCADWLFEKVPKIWIAGSLPSRARGSAIMMIVGSTFDLALKNNGPLCWASSTWTCKSP
                     QTKGDSSGWVNREGHRRKPAAEQAAVQAAGNKSDKAPLPLEVNELGQISDTSFDAREAQA
                     AGLGIHLSYVPTGANGQLWLVALASKVKLSDPVKSGPAFMANWISGTSAAASSPYQKMIF
                     EQEKGDDFKDTKVWYFQWAFESRFIFCTYHLRTKVGCNSISKVHAHIIQEEAAAYYGKDI
                     SANSGDDLAEGATVQREDGRMRLMAFTAYLDLLFREYARETKGTFLLGSVTEKMTGSSQG
                     MVWEVELLDRNAKVKPVCGITPVCGAAGVKPVIGAHSDSDAGYIGEIPATVCEYTLDLFK
                     PGVFAVPKKLPEGSQRSSGLLTSGSMCAFFALRLAKSGWAGGRKSDRRAFVLPICDGYII
                     ILSKLKSSLEDLPQMECSAKDVGEKFGNAPQILILITAEGSELPVKARRQSLIGACLKLP
                     TIKKADASYRIEGDDNFGTYTVIPKLGHSFNNWVTSSRTKGVFAPDAVIIALGKLGCSSA
                     NATPDITDGSSMDIITIVSEYEELDVKECPRVKYTIDQVLAQPDRAVMANAPVYYVPNKL
                     GREDFKVYFVPLEIAGHATGPRVAFAKSAAFDAITNLKAWRLWMAATLQCSGLYASGQVN
                     FAGVEWALQTIFLKSGLFSMMRPKALIVMSFRYVWGSQNTFMGLWVYAEYSLAAKTVRLL
                     VEMRVLDQWVEQGKKVTFGIGVPAKDGRISYVVGAVQLILFACGLTANKEKANDQIDLNG
                     EPGRFMDKSYLFFAKTSQETEGSFYGHARIELDFNTWTPRRSILELDSPLIDPRLIANGT
                     GSSMDLTMIVVLTNNYLRGPHGTDYLMVNAFALAYAIPASPNFKRFLGLDATFVAKPALP
                     DIERVVELAWNNAADLGDPHVATEDLCLGCKNLPSEAMVTVVCKLYCQDGGPCRCHSALK
                     CSVTCGDSCTVLWGAQIDGLGPRIWSAPGVAGPPASSYLTVSYSPDSYLTDFHLHDPGTV
                     ARRGRELIATLAKSGLGVLLTVYGNNLVEPDLLARVLTPLAEELPSKNIRANGYPHEFAL
                     AAVFEWSYAARIVPLAALQSLYDTIGSTLSQANEALRYQLSKSDKTGMNGNHWPEALGLK
                     CRYRNLPVIKLTNSGYKGQAGSQGT"
     gene            223900..227532
                     /gene="(52_0).(648_92)"
                     /locus_tag="2_55"
     CDS             223900..227532
                     /gene="(52_0).(648_92)"
                     /locus_tag="2_55"
                     /note="duplicability=0.167119, inertia=0, selectivePressure=1"
                     /codon_start=1
                     /transl_table=11
                     /product="(2_0_S)"
                     /db_xref="GI:1002000055"
                     /translation="MPIQDMGEAIWGPYPCVLRHVIGDDTRIGFGYVETSTAVIYSMVFS
                     ILTCADWLFEKVPKIWIAGSLPSRARGSAIMMIVGSTFDLALKNNGPLCWASSTWTCKSP
                     QTKGDSSGWVNREGHRRKPAAEQAAVQAAGNKSDKAPLPLEVNELGQISDTSFDAREAQA
                     AGLGIHLSYVPTGANGQLWLVALASKVKLSDPVKSGPAFMANWISGTSAAASSPYQKMIF
                     EQEKGDDFKDTKVWYFQWAFESRFIFCTYHLRTKVGCNSISKVHAHIIQEEAAAYYGKDI
                     SANSGDDLAEGATVQREDGRMRLMAFTAYLDLLFREYARETKGTFLLGSVTEKMTGSSQG
                     MVWEVELLDRNAKVKPVCGITPVCGAAGVKPVIGAHSDSDAGYIGEIPATVCEYTLDLFK
                     PGVFAVPKKLPEGSQRSSGLLTSGSMCAFFALRLAKSGWAGGRKSDRRAFVLPICDGYII
                     ILSKLKSSLEDLPQMECSAKDVGEKFGNAPQILILITAEGSELPVKARRQSLIGACLKLP
                     TIKKADASYRIEGDDNFGTYTVIPKLGHSFNNWVTSSRTKGVFAPDAVIIALGKLGCSSA
                     NATPDITDGSSMDIITIVSEYEELDVKECPRVKYTIDQVLAQPDRAVMANAPVYYVPNKL
                     GREDFKVYFVPLEIAGHATGPRVAFAKSAAFDAITNLKAWRLWMAATLQCSGLYASGQVN
                     FAGVEWALQTIFLKSGLFSMMRPKALIVMSFRYVWGSQNTFMGLWVYAEYSLAAKTVRLL
                     VEMRVLDQWVEQGKKVTFGIGVPAKDGRISYVVGAVQLILFACGLTANKEKANDQIDLNG
                     EPGRFMDKSYLFFAKTSQETEGSFYGHARIELDFNTWTPRRSILELDSPLIDPRLIANGT
                     GSSMDLTMIVVLTNNYLRGPHGTDYLMVNAFALAYAIPASPNFKRFLGLDATFVAKPALP
                     DIERVVELAWNNAADLGDPHVATEDLCLGCKNLPSEAMVTVVCKLYCQDGGPCRCHSALK
                     CSVTCGDSCTVLWGAQIDGLGPRIWSAPGVAGPPASSYLTVSYSPDSYLTDFHLHDPGTV
                     ARRGRELIATLAKSGLGVLLTVYGNNLVEPDLLARVLTPLAEELPSKNIRANGYPHEFAL
                     AAVFEWSYAARIVPLAALQSLYDTIGSTLSQANEALRYQLSKSDKTGMNGNHWPEALGLK
                     CRYRNLPVIKLTNSGYKGQAGSQGT"
     gene            227543..232195
                     /gene="(53_0)"
                     /locus_tag="2_56"
     CDS             227543..232195
                     /gene="(53_0)"
                     /locus_tag="2_56"
                     /note="duplicability=0.470216, inertia=0, selectivePressure=1"
                     /codon_start=1
                     /transl_table=11
                     /product="(2_0_S)"
                     /db_xref="GI:1002000056"
                     /translation="MDTDTLVNPNQTGSAPVMRAQTSLFYNASVKGMEPNVLASIRMMAI
                     LAGQKIAYGYGSLNENNRAKSGQPVDISLNFDPELARQWLSEHYMEADASTMPSNAALEP
                     TLVAAVETGLKDADAVVISKTSGYRKDYNDVYTVMGQLQIQKPSRYSFCDVRKYTWDIGG
                     ALKTWDVTRLLTAAVIDINEDGNAVGWDMSAYVFGDLGAFGIEAGQETTILSTLKFFERD
                     YNVGYLPSAGRSTKAEALSHYFQRSNWKLVLKLFKSSGNPFKHYGKLPNRRMLDPGRPQI
                     ATGLPEDNLNRDDPVFKGLFIRKLDAVWALRSTQIRKTKPQREALGEVPVLNGCVFVAAL
                     MNCYNLHLHLWNTLVKLILKGHWAGSFGAFHQFETARVVDHGTVISTALKPVKGKTAAIL
                     VRPSVRGKPCQGQLAMEKKGIDLSLSAGGSTFAGHSNIATQMKQKLRLGPGQGQADDTST
                     NIAAMVVFINAEMSDHSVGYLQITFAKAGNKHQTTVASKVIQASAWPTKFFKEDKGCFMN
                     FYVEYTSPMNRVISEDEQYVKYYGTVLQRACESAFNDQTAMDGCLKGVAGKATNCGQILD
                     QKYSQDDHKKGPRYSPRHENDVHKKHIEAEKSLTSVDPLVLYILVSVLVGHNADKTNEDP
                     KHPLHKRLWNAQNINRAAPFFQITYLATKSVYWETSTAWADKCDQKGIAQVQLPTAAMDG
                     DPGTQNATGCYAVCESKETTTTNAYKGAARSGEAFYGIGPPGIATDKIPVHIGAPGSPVC
                     FADYPFGRPLTEGKADYLEFYGGRSRANEELSARGLKGLEESLSESKKVDVDTEKPSKQY
                     MACTEAKYENVNHSLEVPHQAAPAYPVTSDGKKVKELPVPMTGEATGAKRAKADQGVNFN
                     STRAKGNAKYSEITYEEIGMSLEHNYTYPQIQCATSYGRWINVSFDDMEKAFTVGVEAEE
                     ILKTYNVPGEVSVQELVYIAMKPSPTVTFFVGLRELSEPEGDYAFFTAILPVTGSPLWCL
                     NASRFADAGYVSIVSVRATQGVHDPLADPEARTSITSGGTYSRYPDYYELASLVGNNYVA
                     YPGVKVVYKYVIQTGSLRLRSRVYTGASNVGYGTSEGSTDGKIRSEVIRNNTIKAGIPIS
                     DIVLEHQSRVGSVLELDGNPSKPLMDSLIESFRVITFSVLEHLLFALEISSVKKLALTQI
                     SQKGKGMRVKAQDQKPAYYSKGVLTEFASARPVAMVITTRYNIVIKNAKTDIYRDMLKFE
                     DQAASVSKVTNFVTSTEKIKASPAAPSAEVCEYGAFGLGVPIKDSLIRNKGESDSFGSDV
                     YKKIADNIVAKPGNNGPFLKRSADRLVKSSGKEMYTIYDMREATFVLHILYTFEIYPGAL
                     GDTQGGEYSSALYMEATSLDTTDGGCSVVGSTVDGSCQPNKYTRCSKAKRNKNAENNVSP
                     GEFGQKLMRGGGTRKCLCLLAIAVVKEFLVLKFAKGLKHEGCPFYLRLFKAGRTISADKE
                     ENHNKHSLFRADRNAKKDYYTSFGVAETGSRSRRYSDTTALSISLSVHTACEPVLFVVGN
                     KPVNF"
     gene            232206..235343
                     /gene="(54_0)"
                     /locus_tag="2_57"
     CDS             232206..235343
                     /gene="(54_0)"
                     /locus_tag="2_57"
                     /note="duplicability=0.776287, inertia=0, selectivePressure=1"
                     /codon_start=1
                     /transl_table=11
                     /product="(2_0_S)"
                     /db_xref="GI:1002000057"
                     /translation="MIVKAVREDMPLFTDQGQDHNAVPSLASRESDSRSVTFKVFLETGA
                     VSQEGAGDADEVYPDADALVDIKPVMGFQQLATDPAGGLNAKCQEVSSTSLSFCLVNDFY
                     PKLHDDQLEGDDFDNYGQSRLGNLYMFNSATILYILKRKLAVPPLLVAAFLSVESPNHDA
                     GVKVKLIGGLAAKDTLSDAALHNANLDWIPFLYTTVQSATLLVVRFLPIGDLEDRIIRFV
                     TALTPDAGIKPASQENPKDLAQTPVPVVGIGPLLDIDIPPHLKGHSVMTEKKFGIPANGP
                     PIDCAQAGTSADKANYPAAHWKKLSALNTKGTKDVPVSKILWPIDIQETYENLEVGNVKE
                     HDTKRHPEYVRTGVYDQQESISELYCVVFVRTVSQLGRLFLTERDTFDVEVTCQYFTFEG
                     GVLQGLGRITQTYLRIMTGYYGKLVKLGGATMDSRDIVRQSEVKFKLDYNVTCNEEDSDL
                     YGYSNERLVFSTASYACVLDWLIAYGVLCDFRHFNEVTVFQMNGASGEDSAGEKLYEQFS
                     VWRAVDILENGSISDQDMTVVDYSDKGVYKSLVCHSFYGFFVESWFVTQTALSWAAGSED
                     ICDFIHLDAPSPRAYTCVEAEVAKSKDHCTLKDYVLGSQRAARHGRMLIMNGAGLPAVCE
                     WEFGNFIELVLGYVFPFTARFSQGSFEKSIMITGNLYMESRDLDEIQRIRTNTLIHKALQ
                     EADYEPEHTENCVTGGSPGTAHDVELNEDVLYDQFQPNTKACKALAKLVTEAPGTSNWSL
                     ACKESPIDDDAGLLNHQVKDKGIKFLGNCLTYKWRVKIYVTCVMIEGRQSGLEQSPKAKK
                     RYRMKKSRGTGAQELSFTVCLQGRTDTFETVVLVDAGPALRHHGGDDSHTPSLAQFNVYF
                     DTSKKIPASRSHISWKFNMMEAALLRKYTLQAPIAFEVMKGFNKNTNRKYRKGGSANAFT
                     CGDEVRNVDSDTLYGKKGSAIASDSTGPLNEQLDTPKMEDDEVILLKLAGSFGTHGIDVV
                     GVTFKKGATSYDPGDSIADLKGDVKVNLVGSDQGMSAWII"
     gene            235354..238416
                     /gene="(55_0).(619_84)"
                     /locus_tag="2_58"
     CDS             235354..238416
                     /gene="(55_0).(619_84)"
                     /locus_tag="2_58"
                     /note="duplicability=0.209352, inertia=0, selectivePressure=1"
                     /codon_start=1
                     /transl_table=11
                     /product="(2_0_S)"
                     /db_xref="GI:1002000058"
                     /translation="MCAANSAYMRNTWIALATGGKCAKVDMCDVVSMKPKLFSRARNLGG
                     EVSEDMANLMASEGTVTEKYVGAIHSGFKVIAGARDTAWPDQSRKHFYDLYKAKLESKKI
                     NKACGVPELKTNGGMDWELLRANPNKCKWESCGLGQKLITFGLPRLPLEDVKATKVAALC
                     LAGGHRAAYCGTEVGTVQMYGDDSMRREFSAQEHWFKPRDAAQPPLMATIRFKAVDGKEG
                     TNGACTAMGGCQAGQNEQGKYGFAGATIEFAIKNAYGFLCSALLADTFVQGVNVLTIGAI
                     FWTRYYFDEVEPIANLLPSDTNSTFIRQKAQLPADSETGILKFVGNTTVNAGALRETDKM
                     ILYELDNQKALKLAVKGNEMQATLGANVAPSAQMYVVNEIDLADQEAVRWNWDCDSKLSL
                     AAPCGGAAEDHYKHPCDPGTEGAKAPKLTERPTSTDLHPPASNVYGFNEPQGGAKYTKFV
                     LAETAKEIVPQAFLPYIDQLPTLDVITKNGCLGEAMDFGVTAAVLTASSAMAMASAKNET
                     IPAGLAVAFMAASDLAAKVSIHGVLAAFLSFLACQPTEINRHEGWLEAAGDNGDVDSVGS
                     ASADEVRIQTIQAWTVANATWEEKAEDPNVLDINVNESRNELTVAPGARVGGIDGIDNLR
                     FGIIRTFVSFHKRTLRQSVVVTWLESPFAAEELLGESNLEIQSAIGSFHSVTIILTADKK
                     MAENDHQLHGKSRYFVQPGADAAEAVLFTVGQDGRCLVLAGNCPLLSGRSSMLDLVTRKQ
                     SETLHLTIYHRGTGPTLQEEKYGAGMVLKIGDAVTCNQYHEMEFRNPGDANKVLRPANVI
                     ELGPDGGGSIKCLSGPLLLSVIPKVQRILNLLNGGISGIDACLEMWKYPPGIENIDIRTS
                     ESITIKATLPRGTWCSLSEPGSPVIQSLGHGILGSENPEQDLAVISLRQAMMAHTVAPGG
                     TERYAPNRLVFTGIITERAVARFGIDSGKVYIQLCVLTTCFYASPDGGAIYTGLDDEFWQ
                     CEKHGCWCIQTHKRL"
     gene            238427..240130
                     /gene="(56_0)"
                     /locus_tag="2_59"
     CDS             238427..240130
                     /gene="(56_0)"
                     /locus_tag="2_59"
                     /note="duplicability=0.428329, inertia=0, selectivePressure=1"
                     /codon_start=1
                     /transl_table=11
                     /product="(2_0_S)"
                     /db_xref="GI:1002000059"
                     /translation="MFAILPLYVLKAKPFQTSGRIAKKPDGPYLQKPEAGTVEPRCRVHS
                     VMVVTVFKELCAHVAERNYQEHNLKLAYVMPASKNAAEISLNVDNGTTWSGVAMGVTLTY
                     GGVAEATGWTYPAEEPGLVIYFARAADGSAKNEEVIEYPYPTRGLGVDGEHIAVVPRRVP
                     GVTFGHHLAALIGLKRFAIVITARAWVPSAPGKKMGSLSKSAAPSGSQMSLKIQDASIDV
                     NLIVNVLMETAEAFAEGIGIWPLLVNLAARGRAMHDAYAGYIDGWGKCWHSLAAPVFNYR
                     FKSVWTQVGGDCWVLLTKEILMVPQSQSTYKTTSGTLIHTWDKGAVFAGFPLMRLDASAQ
                     LNQFIKGYESLTTHRISIFSQDGAEFPLLNLVTNPDAFETHEVNSVVGILCAALPKDAVD
                     CLGDGSQCQKPEGVYATDAHLAGQLPSYLQIQPFMDDGNNNTVEFEARSFLHSSYPAKIV
                     GHLVQASWGEGRGAPALSFAQVLIYTPLHAITWSIYGDAGPGGHKHWSTVLCDQLEINQV
                     QKYIQGFQDLEPIGWLGIDWRTANPGALIDAKDTAGTKEVLS"
     gene            240141..242276
                     /gene="(57_0)"
                     /locus_tag="2_60"
     CDS             240141..242276
                     /gene="(57_0)"
                     /locus_tag="2_60"
                     /note="duplicability=0.270661, inertia=0, selectivePressure=1"
                     /codon_start=1
                     /transl_table=11
                     /product="(2_0_S)"
                     /db_xref="GI:1002000060"
                     /translation="MPADDYTVPLEVRLASLAAATSVPHEDSYYRQTWDVLLYPLKQHAD
                     YAHGDCLDVEAVKPLVVLWNYSYNSWYAVHADQSKSNTIKTPGVELAYPDGVESYLARDV
                     GGSFAFKEQYEPYQSANLNDKPQILPRCKLSWNFQWTFSVSASVDRTSDSPLGLNMDNAL
                     DKLIGRSPYVLSDDAAGVAFELVEKAFEPGGYCGIQPKYVFVKAKLQFIVALIGDGVGAI
                     GHSGTIDMMILQLVTGQIVDKTLHFLLIELEDLELKECKAVLSRPAKVGKADDTEYGGRV
                     NIATCYDIEGWARSWPGEIGTKLKGIMGTHYAMVYSNLKFTGTLVDTIKVIFSIGVHLTN
                     NLQFMRGPIAENSATHFIQDISPSHCMVLDRGESTKTHLFLSLPFAPGRRTAGFYLALSK
                     TYESGNGAQYSLLAYPANEYAAVLKDSYAHTEEKSTERRQVAGHNSGGIHLETRAATTWR
                     KGGIRSPDLKMISETNGDRIALHISSFVDGLCIKKPSYTTDGKDFKLRLLGSLATTNDFL
                     KKEEASKTASHYQSPKVGVERFYKAAGANSVDSYPESSSLTAEWRLRALKKAYFAWQFGH
                     EDEAARPLVESEAAGVQWVDFELRHVLGDRSLPTAGKDKLETGDRRRLLQTGWSLVAQWT
                     SHIVSRGQEVHDNIRIEDRKYYIINLEEGGCINFGLGHKLDSDPHYRGTGNKGSWYGDPD
                     PILDIA"
     gene            242287..247713
                     /gene="(58_0)"
                     /locus_tag="2_61"
     CDS             242287..247713
                     /gene="(58_0)"
                     /locus_tag="2_61"
                     /note="duplicability=0.140476, inertia=0, selectivePressure=1"
                     /codon_start=1
                     /transl_table=11
                     /product="(2_0_S)"
                     /db_xref="GI:1002000061"
                     /translation="MLSLHNVGDQSSIQMNSIAAAASNVRQDTAADSTFVFHLQGHLLCP
                     ESEYDCFVELLIMKSLEGADNYINGGGLQFKIKKTTQARSTKRLCTPTLKLPCDITRLVL
                     NMKVYLGIDQCLGTEWWGPMIKLAGPKGKKLQATPLAYRRMGKEGLSTGTSGNDDLRAAI
                     KVACFLLRGLVFKVATPTGNRSEYGGLDPENDLTLKFVFFGFAVMQGNKLFSYCEEDIDI
                     LVPLDIVEDPQEDCVQEGLSLKQIKLDRYPDRASHLYALAQGGQTVARKAMLVFVTRPET
                     YDGRNSVQVSNKDDYARLYLDAFDALTNIWCCKGPQPNRKSNWFPDELTEGYHAVESLKS
                     KKRDDIFIRHKVSIYATLTAIKTVNDEMIYNVPDVPCKYAAEFPGAEGQHGEGGEKTAPL
                     NKATIKALVLSRLAAPSEEAATGIDLACPTSAAWLRSRKNNWKNPQATQIYNLTGQAAKR
                     GLLGLLWLANEESWGSIGCCQSAASGQLDESELVKSSVGKVSLIVFIMAAVDKTAFSNQT
                     LDLDPHCYFMTHEWLGAGVEYITALSAYQKKQTGKMTYTSNAISPKAKFIAGFIIEPCWA
                     RTSFTKSVKVVTWLPKECFLKLLYSAAGHPTTELGSPSPSHPCTAICGKRTVEIDECEVS
                     IYVRGVRKEGITGVVHGIASRLQDGGDHVLEPNVEPGITALNGTQFAKSCTACQRDLKNA
                     KRSLDNHVEADTEGPVEAEHKISDDFPERGDYSRGIVAFQLAPIQVEENVVAQIERPAVS
                     QYSITSGNKKSGTLSVPGLGEPNRSTEAHKQAPGQTSAPLYKKVALRHGLNGLGEVQQQA
                     YSKGAYAKTAGGTQESTKIGGLRFYFNGLAEILLLLARDLGELHDSHNLVRASISVRGAT
                     LQSYATKGIDVTGKDTIRFGVSRFKTAYDAIVPHNFTQNAGISRVSVKVAFLIWQHKIRC
                     LIFWPGSRRYRYPEQIHCSKSGSLGDDIEGDRLQGNLYASYGRLTRNSLRKGHGTVQVHK
                     MDGNKSNRAPLLPFHIGDGAKGNAACHAEEESGDTATVFFVDSLDFEAISDYDKQERVFI
                     YDREGSRNFANQGAERWLGTTSLFNLGGGTLLWGKATVTKSNVKFIDIFNNYIDQGGIQK
                     CFQAVAAPTKVGGGYVFSLGGCGPAGDATWQDQETQLSQFLYGDLNEIANKRVGFDLHNN
                     VARGYLGSDVSKVDVLTEMSPSGNYGGKHGLTQLEIAEKEVHHYWKSFALFACANHDTSK
                     NPAQMNYDGSAGDGRESHTVLTPSANAVFSALESASQLALTTPSHVLYKFVLGLNVVKRK
                     IMPGKWLYNCDQQTKNRDVPSKGTFKFHHPKCDGGNRIIEGRNIIEFIVDPLFAACGVMV
                     TMKNGQLGLTVTLMFEKAAQTLLSLSPSRNLSDYLIFDIFCDMDCVDHWGWTHLSASAYA
                     DVEINPGSHVDILNYVTGDMACAIQMLKAMVQEHLLKLDGLDTGVMRYDKTKCGIACKTW
                     TLGKADTAFNLEVASLQHARVAIKGYGARGGQVALESLDLFIPCKVYAARAKGMGAADVL
                     LGTMEPYSLSKRPCWKCDFWYLGDIERASELSVTGDPPESSQIVVFKKVLGDVFNEQKAG
                     ENADPGMTPAVASLHPYLHGFLIDTGASAGDGATGLTRVSGYAFAVLINLHSVLAVAKEE
                     LKVSPGCAPDAGWPADTALAKWEVVGMTRELNPKNIKISPTPLGAAKGFNLSVTAHTDLH
                     LDPHFKPSFVEVNDKAVGGAMQEVMFTEPKLRQNRGTRSKSSSGSVQYWMDEVSSVGKKH
                     DHGSEGWKIGILHISVFVSPKKN"
     gene            247724..250900
                     /gene="(59_0)"
                     /locus_tag="2_62"
     CDS             247724..250900
                     /gene="(59_0)"
                     /locus_tag="2_62"
                     /note="duplicability=0.13667, inertia=0, selectivePressure=1"
                     /codon_start=1
                     /transl_table=11
                     /product="(2_0_S)"
                     /db_xref="GI:1002000062"
                     /translation="MQKGIAEVVGTRKLIFILVIPKPIKEDTDVEKCCIQRAAWTIGKGV
                     EHVGHGKNDSLETWGSLDQNPQYYDAKPRMMRLDCGLFSSLLGVYEGEGTTKDDENGSFI
                     ANAGFNITTQGKIAGGKPGGSGGPVDLTPGSRDDNINTIDASKIREAATKADISYIFKPK
                     NWDFVMGQGGSAGDPKGKIQTFAGSKSSSLTLILDRDTEAEKKYLANPTLPSDKDSDDKK
                     CKTGGFNISYVYFQLSLLGDWAYLPSNDKQSQVHLFEAAAALSISFSWVRDLLAIIGDLC
                     SGFAYNLAVGMTGKLSTGKYIMCNDAISGNVVRIERKLLSIVASEFYFKQFAITFPNTPE
                     KEFEVLRTKFDFGDAGRPHDHYDVLSSFLEILGCGMFQYGEVKEGFGHSDRPFSTDLAEI
                     ILEVVFVHLEHTDGFNTLEKMHLKSKKETPLDNVRSGSEFIDPLCVKLRSIMLGIVSKTY
                     QHFVGVLRNVLVINSSESTLPALHQALDDADGLRLGLGEAYHNFGSKMRSSPVSAEGPGS
                     PSESPRKSEKVFRYYVSSGQDKLRNWRILAQLCPFNFLNTEIDETNTLDRNETQYNRKKH
                     LVAAVPQVPSQLYYPFAHESLAVNDIKDTTGMPSYFEDNRQAAHLDSIIEACWNKNFAIY
                     AEFGGSAHSANTSGVWGGCIGRMNFVSLDDSGTLRVEGSTFASSTRIDKSRRGSVEIGIT
                     QDKAFEHYGMTKARLGMVALDHPLNGGRRHAGVYELIKSGTYEEQSDRVKDKGKSDSKNM
                     ASHYLIGPVQGSSGTAFSTGLRYEINKTFAHWTLFVRDSETPYDAVRYLEANEQRTGIMR
                     ELCAYLGYTFYAMAGWYFDAAAICWEAGVYTTVIVRYSSPAADMYMKGAKEYQNYGSKAD
                     LIHEGLVGAVLKVTFGGEEDNEKYFASYGLGVADLLGVNEEVKSSHATLWSTCGNHAIEN
                     PTHAFDDLLTGEGGGPIGLGGYESEGHDSLLILRYGIQKGHLTTPPRFNDCYSRLKIFVV
                     LLMRKIVARQCALGDKLPYETSWMAVDFALKERLKAAVTKAVQGRLCNKGDRQ"
     gene            250911..254888
                     /gene="(60_0).(354_13).(357_13)"
                     /locus_tag="2_63"
     CDS             250911..254888
                     /gene="(60_0).(354_13).(357_13)"
                     /locus_tag="2_63"
                     /note="duplicability=0.28349, inertia=0, selectivePressure=1"
                     /codon_start=1
                     /transl_table=11
                     /product="(2_0_S)"
                     /db_xref="GI:1002000063"
                     /translation="MKGDAFLEIPAGCPVVAILKNANILKEAWVDDVGVGIRVVCDKSKA
                     LVKGSMGLPIEATSYAPRSSSYRTGGTIACSICVMEVNYSCAFGTSGLCHTQKFKQIGDL
                     FPSKASQAASISPVVIVVASATTARPPWTSTKDAVGINECRDSFSAHKPVESKAARVVIE
                     DHAGSGKSYHSDNTVRHTEILAGENSLWGLISLDSFESKANRFCRGDNTYVVNHAFYVPE
                     FKAFDLAVKLFRINTFDAPDQDEQAWEVVENMIQPPGEMGPFLVGRRPSSDPSITAAGLL
                     PREKTKDYLEITQPFVTHTGDQKERPRYPPFGSRIKSVGNPETQAYYANFPLLAGVLGGS
                     YGTYEIAVYLDEGVLLKNAVTAIINDSQKFLQYPVPKRGTHVTIGMALKRVLKNAVMIPD
                     TGELRWTTNIRQNCPSENGTFKPKQVASNPVGRGARKLNGVWATPQADKATERDVASSFN
                     GEIELRFTNKVVVENCYLPRKIAKHSDGLGTFLEKPKSRECDHGGTFSPGLALREKMYCG
                     TSNFGVPHILLDEKPGTIGHPEVPLKEGDCDDDVSDSAGDGKTSIKLHYSYSDLEMDSGT
                     GPGSPATGEVWFSIPITIEFCAYIMYLTFTVPTLINSKDIPNWAVPDFVLDVKITGDDQL
                     FKRSGISISNHGGSGEAPGNKEQRISRGIDGEKVQNWQLPLQGTGMKALAVPHSLGIFSN
                     CLVLKEYLKPPTVDRRAWATLACQQEFLDNYVPLNDSNAWPNSYISIFGLGASNIGALST
                     RAVIYNVTTRQAESLQALIDSEQEKLVDGLLISFTIQKFYKLMIYWVKKPPMLHSTEDTK
                     RIGSVDEGTRPIFNGHKNYGVGIGDRANELSTFANVVRFLSWPPYSNDDTHHDAVLYNST
                     LWKSLFTDNLPVVEGGSVDVPNTVHKKDDIAIGPDAGQRLKPFVIVSQEPIDALLASYDL
                     KTQMVAFDEIGGKKTWSVACTVGEVVCAYIRPKPNTAGTLMAHQKFSSPQEGDLKANKLG
                     KPLVTPQEVVQVLDVHGVFFNGYSVAPSLKPQKCRLYEKAGVTTWSAIKSITGTNVRVTW
                     IGDARRFLKHNIWLIPFAISMNNLDMVSAYAHHIKFWMSLVPGVLSEELAWDVNKGAEWV
                     QGELAGKIDDETVIGLATVRIDGKIHRNRENEAGSTTMIPPDIEGGTCEIVHIMMKRAQK
                     RCIDATEVAAVAASVVRKICSFSASDCAAKTLPTGSLSYLKSDSKDKDWSCRAVQIALYV
                     ALGNGIGPTVHEQQVHTLGTTLGTLFILNLEYAVTAWIRVALRVIMNEPSDDGEEYQDLP
                     GVIGGDFPQTKPSALGRIRE"
     gene            254899..257760
                     /gene="(61_0).(484_50)"
                     /locus_tag="2_64"
     CDS             254899..257760
                     /gene="(61_0).(484_50)"
                     /locus_tag="2_64"
                     /note="duplicability=0.0481496, inertia=0, selectivePressure=1"
                     /codon_start=1
                     /transl_table=11
                     /product="(2_0_S)"
                     /db_xref="GI:1002000064"
                     /translation="MYTKPRGARIKSHITQTSPLVFSVGAAFMDVTEVTKLDQHMSIPAA
                     AFSIQSALWATYLAGGKSIAADRDAVGKTSLFYMWTQRGERSNGNHKNMEIIIEAAACSG
                     LRDQGYSVLANLNRVERDVPLPFTADEIMDDNFPLLQKDQYRDGGNPRDGQEVKALALSC
                     VASLGADGLYPQGFYSGERIVTYNISNEILYYYWHEGTGLLSGPKAAYDGRKTQVHVGGD
                     FQRGSCDKARNNATSDKPTVPDKVSTLNMLLATSTEVAWKAGRGNLTRFMDLAAKLNQIR
                     APAGPGSRLCKEKEAWLDGKIKSFSSATELTSLGGSQEIGGMTTMHDKKLLVGSNGGEGC
                     LEMSVTKLLGVALWETDTGPTGANGKGKLNEPIGTCPGSVDDKPNRRTVKADECYLVDYD
                     VAYAVPEAEVGPTVSVNAWAAGYKVLEVYNYLNAFRKGDQTFIVATEGVVMRYSIIASAS
                     DTANYKDIATMTTKKCATVFDKLLASEYNNEVQFPQNCILTWSGAEDRIAMKFKPVSREG
                     VIQHSTIVGVYTLALLEKADLIHCAGCSCLQYANSSAGPGGEISLLGYDLVFVRLTGVAI
                     HPKVAHGSPRVVILKKEPATIPKINKLRTSFPDLGKQYRMSRPNKGVHWSLKGAASSKMT
                     WRTTSGAKRFGDNVYRICRYIKPWPTTLSWKKSRKPALTVILAETFRWVNAECVSTGHLQ
                     SKGKQPLSNDVEAEDSGAKPVRTFHPDTLEEVKGYQSAQSLSSTDVPVFWSPASHDDGNS
                     DGEVFYAPTNEGLIEVQSQGRAGVLFLYGFADSELTEVPGILTAKGPLTMRPAYLILITP
                     GTFECLGPAYGQDAEKLAVLKTKHKFIYLDLQASASGHLLTVDEEGYIQIIDTSFAEAQS
                     GTIQIDTQPCKEELIREIDGMIFFVHMNPHDTLNADQSVYSVLQIMDYPGLLEGIVGDGG
                     AERSRYWP"
     gene            257771..261922
                     /gene="(62_0)"
                     /locus_tag="2_65"
     CDS             257771..261922
                     /gene="(62_0)"
                     /locus_tag="2_65"
                     /note="duplicability=0.569476, inertia=0, selectivePressure=1"
                     /codon_start=1
                     /transl_table=11
                     /product="(2_0_S)"
                     /db_xref="GI:1002000065"
                     /translation="MMAEAALTFAETYVAHHVEDKLSLIDKVDEMIAYPNWNAYFTRYAW
                     LNALEARTGVALVPLSSQSGAHFPGIFDPPGPFDTDETQTKVLMERSKPTGHPNLSSAYM
                     RHYNRVFDLEPRDDSQMQGTSMEVIVDLLLKLAGAHYSFMCIVVDVIMDKASASDLDGIK
                     GASGSVTHYIIVCPDASAGDWFAMAFPVAAFSLYGLFVHMEPDHAVKDSGVYTKSSTAAK
                     NLWAPTLEEFHTVVWDGTANHLFDTLGIPSDITNQLFVFAYSSLNELGFLEKAILEPTAK
                     EELDGMTGIGVGPPTEGILLTPDSKEITDQAIVHPGVTDLKLQDPQFNYSLELHGRGDSI
                     NAESYETIYWQICNPDNLPDDVSQFTDVEPHGWYLVERRQMLEALANYTFYVAGLMKVFG
                     TGGNLQWHVAQGNLTGVAGKYWPLVSRDGGTLILNKGGKLTRPWRKADIYKSLLASAGPK
                     ASLEEKQSVLVGSVAAETLGAPCIGKAIIRGTTKPGAGFQLVLESSGPQGSKIPAPEPEI
                     EHGPKDVVVEAVWGVIYSWPIFFMKGGPEPEGFTLPNGAAASNVPGTNSTDYFWFIANVL
                     RAELTEKDVSISYMRWVELDAYTQDWYIAGVQIGTPEMLSVQYGADRAPPTNFKRAMKMV
                     AVGSESVDYMAVFDPLGGSGLVGAFLDIRCDKLGTETVAYDVINRMSIGDQANADELDDV
                     VFKLGVYGSKNLSDCLQIGVVPNGASGVCTQYPEQDTVRAVIGSPKGTVGTFSFDKNSEV
                     DNSAGDKHSLYGEVVETMPGIVKTIAHQFMYQEPVTPIFTLFASLGIWKAGVRESSCLHH
                     YGLGVRAKGPLDEVNAVHYPDPLVPRYKLYGLKDVPDNDESLSLTVDALIAYGGSSVPLL
                     ASRTSVAAAGRKAYAAFPNMGQLVAKDRSIFIDIDYALDQGYTFSLEAGLGDNGGTLGIT
                     IGVAGVASKVTATTQLVTRGTVGSMDVEAVDLGRRIKRTLQLLPQVNFHVDPWGTSWAGN
                     MSRDLVLVPDWTGAIGSFKPLPAVGTLSSERQELNRAPIEATLWQGDNKFGSMLLDALAA
                     WALVLGGALLIYAGILYTHNVPGKSLKFAQPFNWWDADVALGEGFDWNLKQSGFSDYCER
                     GKPGHRANNFLGGLSRIDELLAIYDRGHDAPYIINEIGLVASVDHWKKLDIIEQPAGDGW
                     GGRFYAKNDDLTDKSALADTTANDINFADIGSECGRSIDGHVFIYYKKNLFSYFNADVVA
                     YRLGRNEMNGVGCCRTSVSLEVTGTALGVMVNCLYGWALGDIQVLMNMDKDTFYRPLYGY
                     RVGKTFTELFSLLIRFTDNREFGEQFGTPTKPVQPESITLCMWCCDANVGYLWEAYGSCA
                     TVHASKDPLKLAVLAHGV"
     gene            261933..266546
                     /gene="(63_0)"
                     /locus_tag="2_66"
     CDS             261933..266546
                     /gene="(63_0)"
                     /locus_tag="2_66"
                     /note="duplicability=0.829518, inertia=0, selectivePressure=1"
                     /codon_start=1
                     /transl_table=11
                     /product="(2_0_S)"
                     /db_xref="GI:1002000066"
                     /translation="MRVPMAANMDGTFAEEDLKCIFFKDFAVANGAKTSIRMGPFMKNKP
                     AMTYSMQCAAQWQNQVEILNVQKQPATCCEVILPQKFSPQDQDGVLGGCATKLEWLHILD
                     EPAEQVREAEQALKVGLPKETPRGSNDTPQEAEGADNPNQPIAPTDALEVEYDENLSGGP
                     KKIDNSAPKAGDVLTCLDCVARGKLAEGSYAQNEDPCGKIPLEGLKSLGPYGEKLPAAEH
                     CKPQWKDSSLISEGENLTGDWRHGKIILRKNPNSDPGGFSFCGTRWPAAVSDAVPGLAEA
                     TGDASWFTHLELIEERDASIQVARIINSTADKTNLDELAYYSPHVIGIFLHVRIMFMYMY
                     WSVVGKGEGPDKRKLQFFVDIAIRNKDQVRDRKVKGTYPKETKPKELDSLAQIQHMSGVG
                     SCPYVRMGTSSCKAENKGCNAVGQCEVGAKLCIDKAIDERQLPGCNVHRNIGVSPPTEDA
                     FVGVGGAVDYGSRWLTDCVEVPDKHLWLAVSRNLALYKAAENFAGWADVWWSELLVVSSQ
                     ESGLVYIPLYMAKVVSRLHMKALAALSVANISGAWFLREHCGVSVAFIVVNWITKSCAQS
                     SELAVSDPFISPDANKAIKDSALARITLQPSGGISANSLIDLMIGEGYYGMVPDDAWILE
                     KDKARHRVHTAGMTCQTSIGLQVMKLPTYNTLAIGHYKGGKKCPESISLYHKDDGAELGA
                     GADQEKQQMDRSCEGKYSLAKGRGSPSVNPPRKARGSKGGADNSSGALHQQRASIVWILA
                     SSRTGFRGHDKIRSHYTVVTQGGDKGLEQELQYNGAVTSIGPMVGQRSGESIALTSLGRP
                     PRNVRAWMNKGQIEDIGQANGGKEPVEWRPKAPSARTRQLLQALPVRVARYNIVAMNYIS
                     AGRVPKLFAQFANDYYLGAPAYLKKITVLPALTQAQSGTKNFLTARIIKWDYAKFEEGKP
                     YHASAITSDLSFQQPASSSNVCGKKVYTKDSQDIVKKCTDEAQNSLYLKTTLCGGNWGYR
                     TAASFFESLGSAKGNPAAVGYVRPTDVCKVVSAFANGTRDMMTVDVKYILDGVHLDARLD
                     FYKALSDFVAREIFTAFRKNGFGLTRLENGSVFARSGQTSLDATRKPIIKQSLIGNQLSD
                     SDVKAVAAIGAGIFSLMSTHELRICAMSHAQLITHCAIGTRGKQAGSAAQFACPTAADDD
                     CHGFYKRIPSVDWDEDSWSFEINRMILKVGASLFDDAVYTKLSEEGISAYGQSNDVVVWC
                     AKYALESGDQPSEGAQTKATNLDSSAYWTASADKATLDGTDRGYSIKTRFITVWHARKLW
                     GPGVTACGKKHSMAEESRYALKAEEQGSPPPTPNWTANKARKNAKKSKLRDKSIQETTHA
                     LGYNGIADKESSLGGLFYIVILSYILTFVCPALYVDVLASQTKDDIHQYAYVAATQNNNY
                     ERLMYFVQGSQGIFLNFVMCGDSRIGLFVDQKLKHHLTWTGGVECFIFSGALVFVQKEVV
                     GLIAGETIELMLSLFCFWREIPISFHVLETAIAVSRYVAEKLLFEVCNQEQG"
     gene            266557..273375
                     /gene="(64_0)"
                     /locus_tag="2_67"
     CDS             266557..273375
                     /gene="(64_0)"
                     /locus_tag="2_67"
                     /note="duplicability=0.408308, inertia=0, selectivePressure=1"
                     /codon_start=1
                     /transl_table=11
                     /product="(2_0_S)"
                     /db_xref="GI:1002000067"
                     /translation="MSTFEYIGYDRLSPAENGPLEARYVCCKVEMGYKKFAFEQTLRDEH
                     SFKLVIGIVNQAAAFKEFTSVRGKRQFMSIGFHYNQDDGHGIFYFDEYIEPAERAFANHD
                     TKDLIDVNGNPEPAADFAKGIEIWGGLAGGLVLLVAVMQNTIMKANANQLYPCISVVIWG
                     SSFKIGPGYSGYQMAVNLSIDNPGNTNGNAIPRAECGSAIVMRSALVVSARFYSSSGANG
                     PAFSPDGHDQGTSTITHIRVAGGQPIYEKNGLDYAFLKPSFGLQIHNLQVQVLASSVGQS
                     VWIDKLASNYEATDKHESPLFRQFYSDESYNHVMMKLSSNTVGAALYIFTLQLPGICCAL
                     LYFALGTPHKHFMGNDTSFFLDVYAEDLTALALLELSVNSDYNIRETAHDMYCGTPPTTT
                     LVQPSEDGSKIRCRKYPGAGLAEAFFDETPVTKRDKALRMAKNNLGGCQERRAQSHKFLV
                     LTRGYLRDLPPTGHKEKLLLQFLNKAEDRRHLCIVVTDYEQSYACMLDNRQLESQEGDKH
                     KIKTLFDGGAGGEIHRIVKAGPEWGVLGEDMPKTSAETASAGAGTATPANDVVDCVMDKM
                     TRILFATAKWLEHPVTGTNDSLTRLEGELPLSFIIIETREGRLGIKDWAEFKETPVHSLY
                     AMFRLSLQSPESTDQNASAEVIGLTTGSELMGGEKLKYGVAFAWIKVEGVTANIYTAGPA
                     YSARLRGGGDFQASFCELLAKTQALPQNKNIRLVRMFDPTQGSGNAFAVSGTRNGEVGPN
                     LSGNRALSLASISGATLTTAGDHLFKVAEEGGEGEYAEELVHGQRALQTHLIYSVKTVRG
                     QSVEYGARADHETEGSLSIAKKMAAEAEEPFLSFAGCGQETDPVMGHVPAAYFKKNTDSG
                     SGPQNKYPVEVPKVGAKPPQKTVDQFKAYAGGITVLDFVLIGPALGHLGVQGLYATNDLF
                     YANLETQERDTKEIESDQWYVLAERNQAETGVRSTAYGDFIHGKGDTDNRLDFSDTTVKS
                     ELADSIYWGIVRPEDCLSLIPKTQAGRHIYYEAGSVYLNLASKMTTNKVYKQPYAPYRGL
                     AIDPTNECTGEETCWGAEIHQEGAFADAEGEDEDSTEECFAWAIVKSIIGPKLHQGMTAF
                     VNDGFAMGPFVACAADKVDVEIYDGETFIEGIETGIMLRLKKHDDSQQEWSYCMGGSVTA
                     FAYTLTVDTFVSYSEAYTNWSIPFLSDAFEWMAKFAGHQDTHDVDNIFISVPLLMANSPT
                     VEENNKNNLKPVSGGSTATLRAFDDDNIWTNIDRRHITVSYRLQLSDETEEGTADAWTRD
                     QTMLTKPGAATALEDTTDTLDAEKKCCNGWEVTQHQVAAGCAKPCSTAMKKPNAHAEYVI
                     DSQNGQDSEPKCGAFRLLSKFVLIDIDAMGQFELPDQTRLKESQCAQYSTNTSPEKFLAF
                     TDSDATALGHGERPQKTGSLQSTTVSWVTVNKEQETCESSKTIVADVEPAEGTSCNNGNG
                     FVNAKAMGMLSRGATQYAAIISIYLPDLMAAGMWQILIASRKSEAGDPMDIVDDMYGAKE
                     ENLGVEVHDHILSPGTASASSGTDAQDGTSHPQSKEPMQSYRFACLDAVSSPMGYYKMCG
                     QHVLVNKANSSVAADSRSPGIYPSYRDFIGCHALHTNSGLFQVVEADDESTSPAGLMGPS
                     PNEELRILMEFEVRLLLIRLASAKEHGLIKPEALSPTKARLVTSIWCDLTSSDVAGKPGF
                     TTAHVAAHGGHIIGDVKLAREKHNRGTQVKTNRRQAVGSNAPDTDPEDSPWVSVAKVFVV
                     FQPFYDPLVGFIGTTRRVFCLDGAKVEERGTAHATIPNTVLWALLSWGLETGSPAHFITG
                     CDRSSLKIQGEAEHVGVCSEVCIESGYEVSKILTFYNRMLRYEGLPVVDGKAVLPGGKNA
                     PAYIISEVGATAPYRDGQVSASSNQPADVIEVYGALQFAYRDSCPASSISVFSGIGSHDK
                     HACLIAYPRDYIKLNVGIAYGHTEEQYANGGFWLALWEGLSEEWKDGNSSEDVLHINTVT
                     IVVRLSLEGMYPVHLIGKFEFAEKGDVMAEVKEFCVNVKNFVVMELWMEPQGKGGVYHHL
                     LWYKDRSYVSECQGIGEGFIEIILKNVDVVDLLTPHLEGLGAYELTNRADKFGALSYDLV
                     KSDNYAEALYQNVSAEVRLERSPGSQGIGGGEFKVDFFKIFDIDRVAFAIRNGAHNLGIL
                     GAMSNGIDEHSTNVRFIKQCKDHPGFDLGCELKEFPELVSGEYGRSSAPIDGKKLSYAFW
                     EDSDKAY"
     gene            273386..278596
                     /gene="(65_0)"
                     /locus_tag="2_68"
     CDS             273386..278596
                     /gene="(65_0)"
                     /locus_tag="2_68"
                     /note="duplicability=0.533523, inertia=0, selectivePressure=1"
                     /codon_start=1
                     /transl_table=11
                     /product="(2_0_S)"
                     /db_xref="GI:1002000068"
                     /translation="MIFHVKNFMKDQHGAYGRDGMQPLKQATPKVDKDSRLKQYANTQEL
                     FMALPKINMMNHSKALSGMPGFELSLLRSKKKGKFEYDEFFPLWVSVQGFAKLCITLAKI
                     VAANHAAALLIPLSKTDRLALAGALVTWGPASVVGALESMALVQTYPFITKVWYEYFVGG
                     VYGADRAYEHTIYIASVHNIPSKSNVEHDFPLGRLALYTESVTWDVDELNNLQVCDRSEG
                     SWQNAAAIENCWRDCVGLASTHAMVGVGSNNPQGGLGAKNLKQVTEGVGVPWRQQVVLRV
                     GVLPEAQVTSGKPVYKNYIVTDTLGLPSLPSTCQDAQILDEFYYKPTADLELEALKWRIA
                     QSYTHSPPVAATKTYTGETSVPDTGEAVIFGITGWYECVRTQSLNDNTMWGSQAMFDCMF
                     LVGRTNQGYIFKNYNWGFTETPLVSGVHHCSSGVAKMPTTRDLLTAWASAVRVAFQDTNR
                     DVADTGVSQRYIKKTAHVITGIFLYFVQKDLTRIVVIQLLAYTAWTDDPEHTIMKQGGKA
                     PGLSKGSTVTEKEDRGKASLQTDPKITLRSYKELAFYVDSIEAKREETLTTPFFTLIAID
                     QDIERSNATDYLAEDEAGKMNRGISSAIRLLLNPDHQGTSPVHMDCQVLVVNGEWEQYQK
                     ANLVGWKENCEASANVVAFIATEGQRVMIASDYTGGPIQSGGKPLVKSASMCYQEAELID
                     KRNSFIPDGTTVELHDTVGHTTEYLDEKQVKEIVTRCKPIDEQSRFDNTKTEVGFYRPHK
                     GKLGGETAIYNDNELELANTSDACGDLGWKKYGQGQRKIWCHGAPKAVDEIERYLSSLDK
                     RQLMQDPKLENFETLESTIYAPKRTLTTSNVDHFVLKVNICGKPVKVWEYYEVSVIESPG
                     HLPSDSRRKKQRKCYFHTKNDATDVATKIIAPVNGLWRFPWLKLVELPAGKEIGIFKVFC
                     TWVTIATLENDYTVTQIGTTLRIYGGYVYSVENKGPGQKDGEQSHLQVEKALMSLKGNGC
                     GAGQLWALAEVKCDECRGPSGAKSWIRYYHVGEGQMNAFKYIKELSHAEMPQGNAFNVWA
                     LYRGFYSTSYTLESNAHATMGASCAEGLDLAKEFNQIWSGTNAGGNAAAAADNSKKPEAC
                     GRFSSEAVTFIAKKGWLFILATVTEILFEISRPKRTLNPSYLAFAGVDDAAILGSGLALA
                     TDEVFCWDEVILTGQISNGGTGRPGRRLVMHPPMRQSMLDMRKTFDAVQDCPADHSFNQA
                     DKNVDALAEATVGVTDVLGLQNVLSAINLQMEYGRLFGAHVRVVREELEQKAFRSQVKKN
                     FAMKATCSTDSQKKLRVFGVRYFIVVKKPLKLSIIHTLGPDDYSGFKSDGDSIAVNNFLV
                     PYENLLVGVYNFTPVLGHVTAIQFLVKSSRGAEEAKTSAYYFPDSNSSYGCQVATGQIGL
                     KAKSEFESNRSLDGNTKFPVGLLDLHSRVVGVSGIYPDLLCCLTGGAKSRKGHPSCYIGR
                     LYIAETFMDVHYAANNTNDWESLSVHKPAYSGAHAVSNADEVANLLGHQQYTQYEVKNMS
                     VFTGVKALFENPNAKTPVGDEGMRQVLKDWKRLYWQRFVEEGCAVVKEWFVLAYFYCFQF
                     YLIFLVDDVVPLVYLVMYLSDAGGSGLLVFDHAQTTIYAADGQTYRTMKFILLDAALHGK
                     QNEVIGTLFNKIEKIVGVTNMVGANGKKKILSSAQYSSLGEIVRWALAHIGNLLLFSDYS
                     AYEPALHDGST"
     gene            278607..281807
                     /gene="(66_0)"
                     /locus_tag="2_69"
     CDS             278607..281807
                     /gene="(66_0)"
                     /locus_tag="2_69"
                     /note="duplicability=0.066609, inertia=0, selectivePressure=1"
                     /codon_start=1
                     /transl_table=11
                     /product="(2_0_S)"
                     /db_xref="GI:1002000069"
                     /translation="MECLMSTVLQLTYRAAVQMGKTVAALQTDIIKYKGGGYIDFASAFN
                     ESESDKPRDKTEEFTQTGCNFNAGLTETLADSEVPCGENSTELKPDLKLKTVCMKLGSGI
                     EGHVFGRAKDVTWHQHKSNVKDAKYDATATVYQPFMPLARRQGGAYPGTFLAFKSTLENK
                     VTKKLAKPEFKNGNDLRVRCWAPDTSGGVANLSAFSQGSLKVVWYKSFKIGQQASTKSCK
                     CLNVIMCKLSEMYTYLMIGKKGYQVTIQDYAFKFLCLCETDADGAERGLTKSGLNNAGLV
                     NISEAPEPKKRCSNVQAGGRHQYHEWLGKGSAVGIETLLYLRLLHTIVAALSARLGNSKA
                     GHLLGSDASPFNAGGGPKLELCLRKIPFGVNSRRIWYEGSKNESSIIDCQVVIEKMDSDT
                     DDWRFTYTLMKVQWDLLMELLSGNKQEPACWQASNASESMNMAEAEGTNWAYIDIKGCAY
                     APQFYKFYGQAGDNPARYYGAFEAQQADRPQATHKQILITVSPLQIVIISGPFLSDAIYQ
                     VERIYKVSSGDRLIYETVECYNLLVQQVGEHSNENAAISGQTLGAVMDSALWKYWLDDEF
                     LIPRFATALYEEPSWRWGPMGLISAGRYPGTGPETTLSIGSQGLPKVDDRERWDFMVKLQ
                     QDSGDAGSNVIQMNGSFGPDGEKPREKDTVADLEDLNFGDGDIENNGTYVPLKESKGDSL
                     DHSFLHGLEFYLAHCVFGSLIYKRTGDSLLTSSGIEFKTAELVMLNAFSRKDIAMEDAAQ
                     TVVIKDGLNRYVDAPNDWQITFALLRTMAHGTKQTMYHVNLPGNRIQCSYSGAQYHITKF
                     KKYGYTKGDAEVATKPADRFGIVIMIFGPQYAGWLGDVLEADDKTGTQYGVGACTPKIGI
                     LILFEPKPVRSVGSGDSETLDLNAGFFDVVPTVVPTEIKSILCGPDLKSDLRWGLSDKHT
                     YLIPRVEWNDLDDGGVAKGSDDFNVKDDYVGRSGGGFAGDDILVPGVDVIIEAYTAYCKY
                     FKLAGIEVDHAIKCVGVVGLYSDLLKKILCRHHSPELDAITPYLYTVLKDLTKDTPAPGD
                     S"
     gene            281818..288489
                     /gene="(67_0).(333_10)"
                     /locus_tag="2_70"
     CDS             281818..288489
                     /gene="(67_0).(333_10)"
                     /locus_tag="2_70"
                     /note="duplicability=0.19381, inertia=0, selectivePressure=1"
                     /codon_start=1
                     /transl_table=11
                     /product="(2_0_S)"
                     /db_xref="GI:1002000070"
                     /translation="MQFLHTPPKETFVTVEASLAQLTTASMMHTIPAALTKEKKVSPEKV
                     EAPPKCNIDQGDALSTYAPGILEWLGSVVWKLYFSPDVACISEFVDHGVNQLISPLILKL
                     NAATEGTFSIPALLTGLGSQAAKMITAAHLRYGATPVGIVIYRREGTPTQVATTVFDCEE
                     QAHEAGRTRAQKGSRPKGDRAYIDQGVTRTVREYDRSTKPKVVRSKCIQNENNAVTAGFA
                     LYEPDEKPYECMLYCVEKLNPPKLDVMTHYENYCKAGIDQRATGQLNGAWVFLICHDQFA
                     PRPTNRGVFIWDFIQSAATLMGANGESVVPETPKELCIVGDLNVRNRDKGEVTFVLLLPT
                     VLPDTGKAILTFKVSTSSSTFKPSAGVAIKLEQKEEAMSSTNGGKGLPNVRIARNCKEFG
                     LIRHNGVKTFAKGLLTVASTKKVQACSSLITNETLTMPDRSRERLPFRLYVTCAAIEIAL
                     MIGDIRHEPHDLNITDMFRVSQDGAASSWSEGPVVEVQPSAIKCAPTRRLDIIFLPIFGA
                     YYIRLPYPMVKWTYRITNAYVEVTHPYAPTAEQFEGNQSLPALKGETSELEPEIAGDVGW
                     NAPYRVASCNEAKRCKVQPPDSVFTDENHNSMMSDPYLSIITLPGALPLAFDARSNLATL
                     TLLISYVLDRFGDQFKPQLKAVKATSKDGALRGGTTAVSIHPGVDMSSFSVCKALVTDTA
                     GIFFGNLSRLVKTSFWDQERNLGFRDADYEKDKGFMFRFDSASPLNADSEAAIDSKGYLW
                     VNAGVTEATFMGTDKGCLGHRLLSEEFVSVLLGVAVMEDALAPGNGLIAASVFSGRVIPA
                     YLDKYASGGREAATEAPVIEVKPVIAENVEVEPQKLRMKSLKGSVRAEESYSDAVITLFF
                     KIKLLRVFGSVQSAVRMERLSVAEIGTLIATYPTAGPVRSVPVAVPPDTTVLQDGKKSSK
                     LIPVDRVFGGFKNDRRGYLKEDAFLLYPGRVMRQPIASVHIVRVVGRSIFKETAAASCGA
                     FCIFDAMTLTQGYACEAVKYLKPEYCNQSEARNENDEATIRVGLGFDLNAERYSTYNHAA
                     VNLREGSRQYNPVVQRDSVDVKGKAFLLTTSMELRKDEELDHPVLPEGPQGAKKETVKSA
                     LSSLSAHADLLEITGFERYKSLLDHGLGAYWPIISYTIPYDHDIDRFLHTVDAANFRSTS
                     DGGVIHVEIWTVQALVDKQDVPLTVSDQPNDRSNKWQFRNLQTQGAYQEVWKGDGYGLDV
                     EICGCSSVVVVWPSLAKRDVRKGNADGGKKGKVEELIALCDGTFPLQRVVHALCTGNSHT
                     DGTENDEKCQPGPGCIYINDGFQDNGTGNLMEDVYEGYCKATGKDQGVIQKPRVGYQHHP
                     VRGWVFTASAAWLSFLSFGAATQTDTLAIEGLYGQSPNTFLESHNWESWNTPLIFPESKH
                     QFVGVFPTAIMPNELQFKPGHCQKWPGAQTVKGAHFAPSFELYGVLEICWIVTRGNWSLH
                     RSPDGWTGDPDNKYLSTEAGSGSLAKYFVDLGTGKRESRDHHIRRWETPFLNTLQRDPGI
                     PPNLCLAEDGKAVSLKHVRHMEKREEVLQLESWNEKVMAGGIKTRLDLVQHAKLWNGLVM
                     LIYVLCAQIVNLYAYTLTHSSMEKNKHEYTKSLSCRQDPEVSDVQAFANFFACMSYATQI
                     GDKIQSKSGKDEIRSLDDECKSYGASSHAHRLESTVLELSGTRVGKGFKNLNIKERSGSF
                     EPGVNKRYDRVILAVITNSHVYASPIGNHSGHNLSTTGGVSSRQLVAPDNQNSVTFYLYP
                     AVARSSKMLSKIAKALASYVEDNHLTCYPDLKPKEVAGEGGLVGIFVLWTWTSKIAMYMA
                     WIVAALEWWTNHAAVGASRRLGHAIEEQDLATLLINRVRNVASYKLKRYILRFEDHEFKG
                     PKLEIKAIGGLPPYKQEIIANVLSLCNISRLVPLLVGTDQGKLFEIVDAVWCVANALPWI
                     DLITKIPPPTYQSLYRSDLPTVVLDVVSTEAYRAVPLSLRVRRLGFFVKNSAYTDWYVMV
                     ASIGPKQFSTAIGVSSFSMLYLNGTYFLCLADIKEIQGAPSDVKAEAAYTACASWCPVRD
                     GAHKDQLMSDDSHTTNNHAYNCRDVARKGDHFCSNILEVGVEAKMIKMVPPPAPSWGTYD
                     KLKMIKIHYSADKSPNAKPATDWTSQAPLYGGKGEGARGDVKKGTERVADRRYAKSYAGA
                     AAVDRLKWSGRATFHGKL"
     gene            288500..294460
                     /gene="(68_0)"
                     /locus_tag="2_71"
     CDS             288500..294460
                     /gene="(68_0)"
                     /locus_tag="2_71"
                     /note="duplicability=0.289466, inertia=0, selectivePressure=1"
                     /codon_start=1
                     /transl_table=11
                     /product="(2_0_S)"
                     /db_xref="GI:1002000071"
                     /translation="MINVVEQFNGNRAGTATAAPSRVAKEPKASGHMEMPVQETFAKHKE
                     MFDSDLFVWMAENTECVGSLMALGINPRLGRPIKYIDSTNNNDQTIDRSGNWTEVYHINW
                     HKKQWSTIEAVDPAPLTDGDDPVLIPSQITLTLYMEQCLLLGCVISCNMLPGLAVVECTR
                     SHPSLYTQKGAALPEHVFGKHIPRDHHDLTFSASVEPLRSSVAIDFAQVSVRRLQGRDEV
                     LEIKWDAHSEVLFRKRFEEHGLPGFEILTIQSLLTVKHTCCSRESFRNPLLLDDDLTPPL
                     AADVKFPNFRPNNDLDALMHIKWVAAIRLDLTLLDCEGVSKNDGPEKGVLIEVSPKLLRY
                     HDVSATAKVLLALLMTLKNHDRPLLHQSSSPVHAVWVNIQGSHSMAHYNAKAIATQRAPA
                     SEDKSISFVSSYLSIFFAMHKIPADTIECGVSVVASGALHVAAVPSNRTFAQYLCVYRGT
                     IMLMKGDLACLACRTTWIDLHELSKECSLHYRQADKPAQQSNSKVLAYIEAYNLLAIGLP
                     PISVLTLWMQEKCCCKLVSYIAYLFALEEAKKGIHAMMAGKQDRFEHQNVIASKDYSSAG
                     TKKYEVSLVNAAGKKVALGLGTIAKSVGSEGGGPIDATPIYYDPGSPDIDWTLNLARFYP
                     RDLGYPPGGLTVGTECQPNQSVCEFEIAKGELVGAASPDKLAAGRGERVKKNPRNEIYTF
                     KGGVHFAKGPHTIIVAADQLGNKPPIKQYDYLDHTAGRVAGMKPDRKACLNTSNQHCKIR
                     AIRGAKDSTDSGLAGVPAIVTYTTPRDPPYTIFEHEQLRTAEPHKFEVSLFLRNHGNSAS
                     HTEFADADHVNQVGKASFDEFHKLGLHKGISSRQNYRLHKGIREKNSEITFTFNEQLREA
                     TSPQSYFPQHPESTFSGKLLKYAGSGVTIKVGKISVGTPDTDGGGRAIIDIPKGTKVELN
                     LQAGLLKIAGGSPFYKNIAADGGGMISGQVQNITSTSPGLQQKETPYKNDPGKLVFPLGA
                     VPEKSRHIQVSFSGVAVFSMNLEQMIDTNQGHRQPKLEYLYNLVLQERKIGEVNLAQKIK
                     ARAQIAYEVDQQGCCRLLKALLRDAVPALILPKGLDTVYMDPIDTPAHMILTWKSTLISA
                     FKVQLGGFIIVAARVQRLQVESQEHEPCYWALFLVKRHFEFYARVSASPDEKLVLAPKKR
                     SDILFEFTKYGACNFPEFAGGVTEAPRVPAETIAPAHAYNFRLAKPWADADQEIYKVGEK
                     NKDISETMHSDLKSPNDYAMDPKNLLFDSIENFPIVQELVKPLGGQHVTGANGSLQASRA
                     EKHKLRILYGYKLHDSGVTEEFHIAYLAIKSRARFDGLFKKVSGTIFTHQLPRIDYLADF
                     FHLNDTVVFIALPSPCSPIRLFFGCDPYKTLTGKVLTATPGPAVGSVALGLREPHHTPYS
                     FNIPALAIPSTQQLDHELERIDRYVRVDTFSEALMEAGSKAAPDKAVGLGKDVRNRCTLR
                     IEVAVQVAGCKCATQDPISCQMQGKQTRGAAANDPVCPRSGFFAVDIAIMPMGCHYLVDG
                     VTLDSEQEYLQIHNRSASGSQILEVGKDVDDPLGVSDVGKVRAGTTGGKSSVTRAKEAEL
                     GKLQSDPALPPDTCYNGQRLLMQSTKDRANLKRSWPMPGGKFTIHYHGLADYPQLIKQAQ
                     TGVTRYQVKEPLCYEVDSGPGQDPCKDALALMKFLIMRNQLYLAATLKQFYIFVLVAQTA
                     GTGKGDGRNADDSQREIVGSAQYYPKEPQSAGRLLGPPIRCILTWGTFTVALRRAYLCAA
                     LLKLEMLAICELEQSPSHIGPGVNAHANEKPVPRHSWFTVKANEHCHDQEFLKPGIDQQL
                     LVKTDTATVKSITVVPGAAYGMPSLELEILSPATQKIVAQGVLSHAAHKHRPGTLKEFGW
                     CNESHPKSISSLIKRAQNGSPVVYETQENVGAGQRPSKWQCRELALYTVVTSAYLAAQQV
                     ASCAHMSLAFDWPKTVKELNK"
     gene            294471..299735
                     /gene="(70_0)"
                     /locus_tag="2_72"
     CDS             294471..299735
                     /gene="(70_0)"
                     /locus_tag="2_72"
                     /note="duplicability=0.419833, inertia=0, selectivePressure=1"
                     /codon_start=1
                     /transl_table=11
                     /product="(2_0_S)"
                     /db_xref="GI:1002000072"
                     /translation="MGVVGGEPDRPPAQQRGPQNYFPECGSGLVGAKQTHLNYRHPYNLA
                     QFGNCGTAAKPIFDEIDSYLDKDLVNRLDTVPQSESAQWYILGQDSVPTGSKNQAKVISK
                     SREEFLTAIFLLTNSETAKPVIGVIKVTGLKKDSYPEPHLSVFEADISAIVEENLMHVLN
                     NSKGLAVINYLRKGPNLIDPVFLKIYVADGLWQKFYVGGGRQAVVKDTQMHARSGWVKNE
                     WQKGRKYVDDCLTEYPCRILGLNLAAHTVLDLVDVEEPDAGPLLKVSQVQPARGLGIQWN
                     AQGELACTFVRALGQGLEGTDSCGTKNLSAVNMTFVPELKGLDVEVRSELLEQKYVNHRA
                     IESTSCLAVVPLVTHLLEVKVYHIKKAREAQMATKGAGANKIKATAKGVPAADVTKIYGV
                     STVDVREILVGIRLITRATQEKAWVSRALVVKDPADEKTKCHVSPDEKVMIVFGDTAAIV
                     RDLPSNSANLRLNKNVKWTPVPGLNQLKEELGHLVADSWRGWAKRMSSAKKVVITAPSAI
                     TGVAVKITREPSCVSLRVKCAGQRPKWCDEDTYEAATPNCSMNVFPALPELYIEVTVNAS
                     TGYDFGGAGQRASGCFTWSKHAGIEYKPPTEAKMYLCPAQFMKQYGTGTLVMNNSSYGGR
                     HNVNFGCLDTSLTLVGTHDAEDLNDDRGSASTVKIWSSWNRDSYISWEHKKLRELTTIGM
                     CVKLGSLLVGVEGAKPLYGSVRSINDTKGWNYESYNKECLDFGKDGRYAASGPLGYAVVA
                     LYYSGMNSRAWKIDDPINADVLLKLNTNQSANESSLNKCKGSPPSVLDDRQVKSAIVTGL
                     GRVPGGPGKGHSAGDITSFISLKTFAFEDRAAVSANVLCDRQSLNDDSMTFQRDIKPEDA
                     CGVPTWLFGNALFTLDETYAKKESFCGAIILLSSSTHLDLLVCARRLSTKVHALYVYTPK
                     RKKLSAVLATGSVDKRICKYLGNLTSGSGVERATAAGELAIDLIDIHGHGSGSSWSVTAQ
                     TVDDKAGPRTNLGTLHGTANAENTAEDAWDPPIGHCASGCAIKLGLQIDDADLAVTKSPL
                     AETVQKQPREKDKLEEHVEFDGNLQKLSYISSESINRHAKPPHNFEFIGNAAKGEPTWVV
                     PIEDLPVKRYNAFTSDLNQSVSATSKLKTNTKCLLNSAGLIVVISAKWSVEKGKTDVENY
                     ETTFGARETSGGVESNIAHLISSYRAGWVNEDQEGSPGPSLPLVSSPKARMCDLEDGSLH
                     TVRADEYTLSNTVHSPFFEFAYYTDIQYLGHKTWCIHLVGTGLKTPALADKVSDYKLHAG
                     KTPNLDGDQLFMRFRCPHPGETERAAALDQAMCNKFLMKAEEGKGFECFEGIGAYNKVDA
                     FNGDRALNGMKSSVFHPRIVDWGNLRPFEGFDMGSEIASTFFKGIEIDYMAERQNGAFDG
                     DCKAAYAGLEVVKMVMQSTVFRMAEKPRLAGSGFDAGLWKPYTGTTISVITVPGKVLNDD
                     LYSICGNAGTCFGVFFRTDQLEFPTIHKGKQNMAIVTPSPCAMWSDRRTRTHKKLIVNAS
                     RQLQSLARTGTAGDLSTKGGPPFHVLAGGHAEHYGMAQKLIDLQEVEIHDACSLTYTSVA
                     NASLEESFLKLPCGNDEEDFQQFGPTAAYLVLPTALAVKTSPATFQLQYDRKVTCTELWK
                     TGPPTCCGEERHVCSEKGGGQMVGQAGNSLDGMALGQTGPHDCVFTPWGGLSKSGWQAFL
                     IIRTSGGPKKTRNGNAINMGCAIGLYFLI"
     gene            299746..303969
                     /gene="(71_0)"
                     /locus_tag="2_73"
     CDS             299746..303969
                     /gene="(71_0)"
                     /locus_tag="2_73"
                     /note="duplicability=0.219625, inertia=0, selectivePressure=1"
                     /codon_start=1
                     /transl_table=11
                     /product="(2_0_S)"
                     /db_xref="GI:1002000073"
                     /translation="MEYSYAGIDTTIMLCFGYQDRGPVSVEAGNFDSYTYVYGNPRAGRG
                     AKNAKFTIPGPERWLVAKTDHSTGKVRRKQVEGYREECPGCGIGQGHGNTFMHKYTCVDG
                     GRHFWETDAAQTVDPNCQQLDEAPCRSEYSKNPILLYCPREREVSRPSGIREEASGPDDQ
                     RKPLEGGEGDVKLDIVSLKPMFGVVVDEDIPLDWHLGALEDTFGASTFASPGQAGFGVPG
                     GIIAHGRAVLYYAGGLQLWGIAHLYITSVIQHKLEWKTFSSKATLVVTVVAMGASDQLLA
                     YELAVICGFAPFKTLKLEVASQKERHDVTVSGRVFARNIGIGECALDSTNGPDSEIEMGQ
                     SVLLSMSITRSVQSFHKAAKELCLDFDPLERGQGDPQSGGAIDTKNICALERIRTLRTVD
                     GMSEDANINYGSHYAVADGALLSAYEYVECSDSAQLYVKATTDGDKIADAWEDGNAGRAT
                     KADSLIHVAKSFAGTVDQSVSPAGSLVSDTGVGANMIDRRVIPQAHTLHAMSAYAADGTE
                     HTHNSLAHLLLWCDAVRRQPAQFIGGYILTEHELSPAMASSEKRAYGNVAGTGLQHWGQV
                     HEETDTYPVTDWEIFGVINDAFLMYWKSSLVPVDPFTSYTVGWADGLDPLTTDRGHMGLI
                     RNKTKGVMDQSPAHNRYMLSRKEVLMNASIADESNGNATILHAAVVTGPHVANSYVPAAY
                     QGLSITSENKGAEASVKNSSTNGAAPYHAFIRELTSGNCSAGCQISTGGGNYGRGLRVMI
                     NYCPHVKVITVSWVVLYFAIEQINGTTNKEFQPGTALGASHMFLVRSHLYEPTALGEEPK
                     NDKSEYAFTGRWIALKYRLRDVTYILVNTRFSSFNLSPCLSGALAGGAFPAIDSGLELDR
                     LNSDLRDRGLSSDEDRMVPDGFNDETKVDLLELPGATVCGDRHSQYGRAPKIFASATGGI
                     ITKVVSNDEEIFGRRVKGNVADSDLWGVSLYPRLALSALSNRSPVAVIMVHLGRLVGVAI
                     GSDEWANEQEVLGLVGTRIAKPDPRFRGADLKFCSDMKSDSSGMIIAYSNSKMTGYRNYA
                     YIGLDLGAKKADEESWPKPEVQCDYAKSETWDLSTCALRSFLDVIVVELMDGIFGISSGQ
                     LKVVAFVLGGREVSRQIGNLINRNEPINDIQKRFRSRTMEKGAFVRQREQLSIYDGLSVK
                     MVAKEQPPQKEGESGVHSIIQIPDRQYPQLVGKFSAPQAQAMLKSGPGADASTGVGDGMY
                     DNIIWGKLTARTKALARPWTYWDLEDSAHVKRFLIDANMQEFKLYHDPNSKDFEPPQGGL
                     DVIKNWPLIAIGSRWVLATTNSSKGKGVLSVKEDDAIRIAADAAQTDELIRALTLSTMDQ
                     KGQEFDGETTSWEAYMYGRWRKRLSMDCFKDNPSGISSYIEN"
     gene            303980..309841
                     /gene="(72_0)"
                     /locus_tag="2_74"
     CDS             303980..309841
                     /gene="(72_0)"
                     /locus_tag="2_74"
                     /note="duplicability=0.640503, inertia=0, selectivePressure=1"
                     /codon_start=1
                     /transl_table=11
                     /product="(2_0_S)"
                     /db_xref="GI:1002000074"
                     /translation="MRFVGATANDSSTEMTQGLTDDASAIIVPLVLTRIGIMIQNLHVST
                     NVHAFKAEEPQKTLRTTLVHTYHVRKYATFTSQHCSDSMDGLVCISVVKMYGVPTIIVYT
                     ECADIQKHVYLPLLVKAIELGSPGIGKHEYVRAAVVPDGTDQPWTYYGFTAQGNLVSQID
                     CTSLYRLLIDFKSLPRRGSEGNTGNFAEQVVLGGKEAYFQGAKDEEQDLDAADSSYPSKR
                     AEDITRIKEHALPSDQQDLPTDKYLTRLFYDWDETASFVTDDGKSFAHDSLGPWYHASTV
                     TKYSDLATRPMAKASNEADSSVFAASAAAYTRTEHANGSLLVATSMIEFVYGVDENHTAI
                     LTKASVQNLAGQEKAEPTGYVGAQKGLSVESGKNLHRFVAITQAEQKRKYGPPEVKLGSP
                     YCVPRHDPKCLYSVPLSTLSQTPTMQGNAQTDAQTYGQTTFNDGAATFSKQVRPSPMVST
                     ALVKVSTLDIQTVFHECEPRGQLLLFWVTWTLGQAGASKGKTLAIMRSIAMETLSQKGPW
                     NGFQEFILLLIVNDTRMLGMTGKRIEHEENRTPGDIRFERTDGSGLADNCESLLLVTARV
                     FNPHCSVADCSKGDKMNNSVALTWNTKGRLDLKGDSSPLPKDHMVEPIPFQRKQKHKLWH
                     SVKVIGKEQIVIFTGITAMEPVPTAAPERIMSYEAVHDKRIIGSLSIEQSPALEVESSKP
                     IRQEEVLVSFCAPITVVYMKTVSIGKPPADSPNEDTKRDHDLIHFGPYLPSGPELAPTGP
                     YQYVVQTYGLECVDRQPIIGSGTYVQCFNIELACSSFSNRHLTVSPPDLNIGISEAVGDL
                     EMAFDHQPAPLKNTISYYKFSHSSHAKTVIVRSLLGVIVAGVLAQGLTHYVGGGQLEFPD
                     IPVRTLIAWCPEENEEAFSTYPMDTGSHCYDHHPCRLRLRRVFQADHFLALKTIAETDTQ
                     ILTTPSRSGISEIRILAPPSLDETKGLLGSENVSKGPDCTGYEYLTHTCEQVANVLSAIG
                     SIKGTQKAGVNNADLYKMASHAEAHQSNIRANWMWLKNAHVKSGDVSEKVDRAFTFNGPK
                     YSQNVVDLPEAAGVSAAIDSNCHVANDIYHLEVSNFMSGPPSKVTSGIIMEVITNNVVAE
                     SGASATGDPGAQSNRLYHGNKVKDSVSILREKEDHATSKSFIRGAQNRVAYETNDYPGAG
                     HAFGANAAVNLSSIAIFSHIPSQGIWIRFLAIIADAIAWYKAEGTDKCVFASRLCEVVVS
                     AKVADEKDTVCALSYDKTLVAGSIKPMGGELVFRIEDKAASSRNNYAGGPYMSSTFIKWS
                     GVTSEQDDQFSAKVSDATCLKYYYIVFMKISIHWVVAIKDTSGRFPIKVADSRTANDFSR
                     RDTNLDRELFVVPACAPSLPPHPSGTNRCVLGSVSQTPWYGVNDISDNLKIHISFQVNQE
                     RRFHSSEIVGLASLIDRGCDESVPLIGHAHGLGDVWLSTNEATKLCLENIKATDELVSLG
                     NKQFVVLDAFKRLALGYAYAYDGDTSVITARSLNSAAQAIAKVVNGPGTNDVGAYESCGS
                     MIDGQIKDGSNTHHLRGSMSSCEIPSAGFIMFDKREFEAIGDAWTDQLTAVLGLFLNDES
                     KDGIGELGAMHFSAEGDTAGIDKSAALKHIVAGEDEGFQSDIGASLTLPVALIEKQSNEA
                     GAYALCLTITAVTSDSEHDLKLRAIGLLVYYTALDLDAACNIDSMHGGSLANQHDELYPA
                     EYRAKTATQRTEEGLKGAVEELCLTGYEKAYFALQPGLFDTPAPEFKWTKLFLFDGQTVK
                     QKEYRRGYGFYGVLGWTLMVKLKKPCAEITFDDMEYLGAPNEATCQRFKVWAVGFFITVA
                     PDHCLGNIGHVYVLIKSHTGDPPIVCSIQGFKEPLCGQVSGKGACQQDVRDSDGVILSTT
                     GKHITLQTSKFQAHAWPSGKEGGGANGRRLCSVMAAHNQPRCKERTVK"
     gene            309852..315641
                     /gene="(73_0)"
                     /locus_tag="2_75"
     CDS             309852..315641
                     /gene="(73_0)"
                     /locus_tag="2_75"
                     /note="duplicability=0.10826, inertia=0, selectivePressure=1"
                     /codon_start=1
                     /transl_table=11
                     /product="(2_0_S)"
                     /db_xref="GI:1002000075"
                     /translation="MDGAKSRALSSEDADLAIAQARASSRAASNGTSEFVSSSVDIERAQ
                     KDWALALMDHYGNFDEIIGFIGNLLSVAAIYKDCATGPSSSNTGYPSGPETKKCAAGQGE
                     IVPATASNCCTTAPEVYDGVRNVTNSDVSAGVAVTRLRQAAILQADIVNTKTFAGKARRA
                     NFNKLRTGLAIALLFKPLRVPTNYGKRGFFATNVKANVLIAEQGFKGGSMTDLLQHVFPA
                     DDMAPWFAFPEGADWRGPRTKHIGDTLRMTGRLGSTPAFESPLILTKLFVRSMTECEPLN
                     LPVIRFAITANESLEFLIPEGFWRPNRNGELSDRAGNEGWYYISLKFWIYNNAFIVTQAL
                     FIQGSRIFRRDRKQAGIAIRMCGAGIGHDGVSVVIATSVPDRAEWRKYLHDKEPAAKLLT
                     DQYSDMPRKDSNVAVMLSQISPAPITYLIVGALSLGGIRGVPLLVTEMVATQNDRLEVLR
                     TAEPPDPNIEYSTLGEPGSSYQVKLDAAQLKSSLDFFMKFRPDSAYGAGGMQALGGIVAF
                     SAGLSDECAPKFRVFASIRFHQGVLTLIFGTDKYEYNSNLMLHTQNVNPDIGSAFLYFIT
                     SLSLFEGEGKYLQIQSAENVERPGPEFRKIKILCLNKACWPLSADTGDPESKKKISVLAV
                     NERWVAEQDAAEIEASKGEGQTRWEYALYKESPYALKTGFVMAEQILAANGPAVGTDTWI
                     IYSPKPELMTNATAAVGSATTISAPDPLKHQRTNSLLLSGCESKDYIKASRSYGIQSDNA
                     AFEVLFKNDGGVSSQIMNIYTKWKVPFLEIFLKGGNKREAVDLQEYSYCTTLIEYVFIEL
                     ILSELIYSFGVQARGNLFIESVDALDWVHTDQGKGEEFAITDSAARCMCINKCVYGKAVR
                     QPDIVRAKSAGTNLQDFGTVAAKRIANIRADPCDTVIVNGMGLSKAVGNLVEGENTFAGL
                     KIILKLDKDWEAVGGIAGKFVFGVDKTSAKVKVEFTLKKLGGHGNKDGHYFRPIQFVKQA
                     ALTAGLDPLEAHELDIECLIKERGPSEDWECDLLTTMDASSEAPVCSTIGGESNTTVYLG
                     ETVYLFGPKAAITPLSHDEDLYGPGGHSEGAMQSAAKSKKEMGTSPTVISLASIYGGNVV
                     ETRQDVLFSVPGRVVGIFEGWTAYVESKKVEKPPEASRNLTYERGKLSPMGESVPEDFGK
                     FANRMFKAQDNGADSEKPGTFYRSLASEVKEMTPNAESLNERTFVADLGPYKLVVKLNAD
                     LLERRVNGGKKMVQVGGPQYALALSVPYQGGRPNAPATGDSELVAKLAREFHEKLAGAVD
                     QNCVQIFGFGEAGVTKVDQSAVPDDSNVPMALWDAGNNKPGWQFEHRLLVRRVLEGEKFY
                     SPGVDGLYGSRVGRSTSNKDDLYRVPQGQDGYSAFELGVPNASVVSWKDYRATEKRRTDF
                     TWAFMQVYFHLVTFGGAIPCSWAMKIADRHGGVGSPVQLLVKSHVGQNCIDAGSFEFMIE
                     GDAALFTGGPYCGAQGGFQPCGTGFLFRAWSCVKKFLKPEGLILFHHRGIASTETIGGYS
                     IIQFASADMRWHTVDGVVEIGYIFKLDCEALQTKGELYEWGSAALLAIFTLGDYAMEGQN
                     YRNKDCAPISWDAGRYNVAWDEVQVPRHAVASQKTFQSIAGWSFNCEVSQFYASQKSQVP
                     GFFEAGATSIRPIEGKSTVHPKVVAKLEYGLMASMTVTQVTIAKSIIKNMKDRRVYRANF
                     SAELGTSLPVKPAQAGLILGEIASQAAGRNVRGASVGHYSQIVTNHPVWCRKIDTPRGDQ
                     NDKLTHTIEAKAAAEENHGIYFDGSLYMQPDDGFSSKYLRALLVDDIVYLGSIRAKAHHL
                     MESEEHPEQAMSGGLDNGSLAGKAKDPALRHFKRPAVRNFILGLTHHSGELAFPARTYHE
                     MNPKKFYNTESREFGDFQKGGELD"
     gene            315652..321585
                     /gene="(74_0)"
                     /locus_tag="2_76"
     CDS             315652..321585
                     /gene="(74_0)"
                     /locus_tag="2_76"
                     /note="duplicability=0.0925636, inertia=0, selectivePressure=1"
                     /codon_start=1
                     /transl_table=11
                     /product="(2_0_S)"
                     /db_xref="GI:1002000076"
                     /translation="MPRIIMDKFLFLVNHRWRLETKTIQRGRVRKVGTEKESEKLTVNFG
                     GDTDYKVPAINRPFVGVFLVHTLFPGRERSCGASDIDENAYLAPLRLVLSESLLAAGDPK
                     REASLGCVLMRSGRYWGAYLCRISPRTLSTDLAVAQANVGRPTATVTHRVVEEAQHLHNS
                     VAVREHRAPHVAHSPKAWDWDDALSYVFKGARVALNGPASCLTSGEMVSGGTSTKIVKSS
                     PYGGKKRFANNEATGQDNARSSKGKRAEGGDRFHGPDHNPQHFDQASSGGWLSVLSDGAA
                     GYMGFQEVTTSVQLNQHGGLAQTVTDNVETAHELAYEFIRQSFNGNPISKKDCAVYEVHD
                     RHWELELIVYSGRYTLPTNTEDAGDHRLKAFGPDQEGMHESIDGFVDEKDMARSSVLGDS
                     SRNDLTDYQFGDKSLVFAAGYDDHHYVAEHLTVVKHVVSPSSDDTNLNEFGFLGSLHSYF
                     VLFVSPAVTLMGGNNADGVMSCSHGYYGGTVTEFYKYAGKKDSKTPQTFELFACFTVPEE
                     QEGLIGQKLDASQVMDRAATTKSQYYDMMVNVSPVNVLLKHLIRGDQPTKGNSCVKDDLD
                     PYRIVFIYGVDVISQVQCGLYVIRASCRIFFIEIASRATKKLLQGGAHKSSTTIFPHGRK
                     GKTDSKLTCSVILKHPVNHAKAMLSLTRVRISGNRGEELFVYASLEYTTSGTNNGVDDDF
                     TIAMLEYGPVGSQMTGLDLKSEPDQYLAARDWHASVYYFYDSVLEKPETVWHCMYGIQQM
                     GIEGRGGTYVLWYSQGLVSNAIEIRRAIYESRGHDGAPVTGSQKQEITAQYTMVYYGVEC
                     GTKLQFLLDAGQKLAAVGISPCAPLAIVLENHYAITKFGFGIPSASPAWIEKITRKNDIG
                     QQDGIAALFCLHLLADQRANEGMKLQLQWVRPVLPCGCDRQWKSMINLKLASGAGFMHFH
                     HSRKNQLLLYSPVKPIKAQQLHGMLINMYKLHSLLRRDDLFGEADDDDTNEDATAVVDNL
                     NFEVHMITQLSPESEMPKIDLMGVDVRYADLGVEACIHIANNTKWDNKKAKMGGGSLWAC
                     HDELVFGKNESGHYSNEKTEYRETLADAMKLEVALSGLGEGPYACPGYLGLTAGEAINEK
                     LPDWCIVKDAPATKIAKGVPANGIAGENGGIACCSVPLGKTKGIRPKGKFETSPVKGEPL
                     DPDGWKVEAAGVNKGGFQPRFINTSTLRGKTQETGAQLAVYTKSMVQIPFSESTFLAAMA
                     IRSLISDSATLGDDPYQCQIIDDQVVQFGKYHYSRGNKNVMQITPLAYAKPGVWMGYHAE
                     NDYLEINRYGPEFGSQVLDIGLDNGGKIWGSARLVYAKSDTVASRHSGSLLSADRKNKAE
                     KVTYLIHSKTTAKTKACTHALMEPADSPTKFSNAMVASYLDKKYGEKVALEQNYNQGMLD
                     AVFTATMYILCCLSSWARNNDLHFEQVKNIDGFQKYCTASTLHFEHVPLLSYGDALFNKV
                     DDNSLRCSLPYENLVARAPAGYDIVRLPYQYYRDYVFDSKNHKGPDEHQTLFMKLIAWGI
                     RTEVPKTGCKALVRVFRRTKLDTNKLGAEPGERLCEAYLWLIGNEIPCVGLIGIFITRTL
                     KCGGNVMFNTAHPNLGVPASYPLARTKCSALDNHIRLYPNTTACRLIERLEALIVYNYCC
                     FKLSFSMTLDKNYGTILGSIPSYDYSDEDASKESIGACKNENAKYTWADATQNILTSEFS
                     GHTLGDHLAVKVFEGVAGSLNDFNRVTEVTIIVELALAIETSYGILNFFTFSILTGQRPV
                     CTDLCDDSKKYNVALAYKNATKKTVVMSVYIKIKSIEPLSVEIGDYKEHVTEKRYTNTPT
                     SGQWSCELQLKEAKFMQIPYHTVESQYTTHEYNEDDALPSELLSITKGRAALASGVVQLF
                     NPTRLIDGENPPIAQDFNYCYMVGVYNVLAESEVVHQVKVFVDGFTMGRPGLRTNASAGS
                     PPTSSGVALSDA"
     gene            321596..327466
                     /gene="(75_0)"
                     /locus_tag="2_77"
     CDS             321596..327466
                     /gene="(75_0)"
                     /locus_tag="2_77"
                     /note="duplicability=0.6472, inertia=0, selectivePressure=1"
                     /codon_start=1
                     /transl_table=11
                     /product="(2_0_S)"
                     /db_xref="GI:1002000077"
                     /translation="MKDDARLMFKVQGYMQLKEKFILQEYDSSDYDGTTVGIAQLNVVLC
                     HDRGRYEAGCNISPSTGKYGGTIVLACAKWLSKDEDVIIGRENIEAFAGNIEDGRGDKGE
                     EHTPFIYMQAAKRNGVSGHDGSQRGRKLNKGDHAILTSRAQFCDTTQSGLYDHPLIYGCR
                     LNFVMVKVQGCEFTYDCELLRLTRGGDGSSAYYFTERSISPYKEESTVNSDRWEKLRIGL
                     RLRLMDDFSDMTEELRMANVGIDERLDQTILMYNEFAATIVLMEDGGIIGRRDHAVAEAV
                     ALKQAAGDNVQSIIVWDGIVTQHALCFEHLSDNFQLLNDLAVFVWSDIHPGVTLPFGWAI
                     AFGHYCGPWNDYLLVKQDTLGAREIRDLWEDHVGTNLWKCVLSPEELWNIGILFKGGLQK
                     GFIVPLSVTIDSYWFTKVLKSGVVYPKLTTDTLVTKEPGVYNTDEEPSKLVVTYVGDTLR
                     LKINYADYSIVTSVKDVLTEASDGAETISKQCVNSPGMFYRDEANAEGVGESKNAVIKMN
                     IPLIGCIVKLGHLYQREIQAIFQLLCEFEVGGIRHLSTIVPSQCDVISSLTDYAVAHPEP
                     LIEMALPYYLLQTFTVRKKQRSDAETPLIGPISVGGVASLEEAKPVSLSEAKEDTKTLQK
                     SRGCEIRAGDTIVSAGVQLLDSSMIPAKSQKSLDLQSDACAVLKRPASFEVLVIQLAFIR
                     TELTANTFGWSAVVAGLIKGRHFSACELDFTAAIYMEGIFGNALEKNGLVGNLKVDPKGG
                     LPRNKALMIRLILEAETVDHVGVCGYQDGADNCTPCRFPDPEIIALAYAAKAEGLGPFTY
                     VATRTDQQKSKPRSNRLLLKQEVHDRALKASSLAMAEAGADKKLSEDGVDIGAGGIDKST
                     DDTSVSLIQEMRRIVSTFKPADVDKRVTELKEFSAGTKTQNEAEQRVPNLMGLKSGNCAL
                     DAGLTIPTRVHFGLGVPTLQCSDSSRVLLAVLKLLRLMNHKWLEALVVLAGGCAVVATTV
                     GADTGRTYRLGTASAKLIMSVWIQDLCQPHSLGELDRAYLTEEDFATGRVQAQVSSGVGD
                     KDHLTVSRVDTYMCSSEASFQQMAQASSHVIKNDLTHTENDTLAVQLTYAKGAKVLFGLH
                     ANYAVFFDYSLTHRAFRGILFLPVQNGLILTALKGLFKYNDMYLNYFWVEVGIEKEDKIG
                     IGAAVPLDICIVYLKEDDGFWFLRSLIVSAHRLSEMDLHEAMLVAVLFTVLFQIGGSYTL
                     PSEFCQLEAMEEFLSGKNKIPYAALLKQGNGDVNYDPGPDDERSELDAAVKGKITSDAHK
                     KTYHEVCVLEHIGFPSVKAIFKTTDTYLRSSTLFSGTGSIQVYIQSNETAISCTSFKNKD
                     VYTKTIDSEPTELISLGKLVAGKSTISGHALNCALSDGESLTRYSRFLWLLNIARRQEGW
                     VRQGESNSLGSLMNEYAVTVTVSVSIPMPTAAVPDGAIREILNLHRYNLYLASLSPVTTS
                     LEVRMDEHVFGPSLPIPIDASRVLTSLFARLGRLNKRRELYPRSGLVTVWLHLSRHDGQD
                     EVLILRVVKGPSKAHYRLHRAPQRDVKGQQTFSFVGTAWNNMTHVTGATPNDLLEKKDLD
                     LHLFLPKHQTADKWHDQDKMDEECYPGNDGGISWMDQTTQVNLLDVDLGIESLAYGLASR
                     TGSAQDIGCGKAGQFVIEFQLPVSCRADYTVGPTYYGIYSNHSRSGAGMSKHSFGYASGS
                     SAFADPDTESDPPPEGYYYTSANEKANTLKARDRKHALLTVMPTLSCMGSAGLTNMAEAG
                     PGIVLRSGPFQKIAAGTHALGTLFQKFGTGVPLVPIIVAEIVWGNNGSGRCWIEPKLFKI
                     CDSPTTGNMDADDRKAPITRYVYVKGHNDFALKDARACILMGDLPYLTKLVVDQSPYARS
                     VCHHAQCGSFNRRAETTKMVLGGRARLGMDNEPLTVAESFEAVRDFKGPSA"
     gene            327477..334193
                     /gene="(76_0)"
                     /locus_tag="2_78"
     CDS             327477..334193
                     /gene="(76_0)"
                     /locus_tag="2_78"
                     /note="duplicability=0.197835, inertia=0, selectivePressure=1"
                     /codon_start=1
                     /transl_table=11
                     /product="(2_0_S)"
                     /db_xref="GI:1002000078"
                     /translation="MITTVCDFQVKAREGLTSQGWAGFGLTNGELLKELVDIVGGGDPKH
                     LEQHKEIKETDPSGYFNGRRVENGLNIVPIKTEGNWPVPPDARHTGHYWRARTDNTAGPK
                     RRKIKPEQGTKECQMGPFGAVTIIYVAAVQLLTSLKQHATEIVTDVNPFIVSDEGERDQF
                     ASIYSGDIGQLILGGSIEPWKHVISVAAANVGALGRRSVINLFNYVVTHRRSLGFCPAGS
                     QVRSSIKAQRIEKSTASQDKDVQTQQEDWIGRGQIIRHEKRGYGLASIDTAETFGRVPGG
                     DGIEERTEPYDCLQTEQTNASADNNEAVNGVDKVIEEGCGVRKKKMRFTWSLGVHTYGTP
                     ATDDVKGKKTGLKGTGSFHGEEKYVEYPVLAQQCENCGVYFSEAINLWQDKLGKCAVTQK
                     GKPDLMVPRDIDSRAWYKQTIHYNTAIAAGLTHHGKPSFCPNFLKLMRGQVEGVGEGRTL
                     DGRPVSLTGGIPDGEGCKALANYARIAYTESDSLGTGILELTVIDSRNIPNLETLGVCVW
                     HAVGVSARADASSIYLPYPTAQLFARAERYGKVVIHKCGLQKLLGMVLGGTPEPLEMQKY
                     GKRIIKVSGPASENGGAAIDLAVIACGTYSMRGQAFLAKPRGYIMEDLEDSPAGEAPATP
                     FPRKSVSSLCSGRFIRAENGYPFKLIRDDDFTNHYLSKDETALEVTVEALYIKVQHNFDS
                     GNGVLGKYEWWGVAELPIQFAAFRAPVEVFMIAEVNKVPHKCKLDASWYISAAIFAAGLR
                     GSKLEQRFAQVFILARDAPNGAPQGIAAGKAHIQRAKLLLAGRKKLVTDADPEAELNPSD
                     ESKEKLSAGRLHKSLYDRARSQHPERVCKGSEDAGNWENSAGLHQWEVTPHDQDKALIYR
                     DDSKFYKIPEINDVLLHKYTSHGEHVKDTPAANINSHYYDSGTTWAPEVKPNKAAVKCDA
                     GKFISYQHTFVSPNMPKTGYRAHGNLGPASTLIPFLALGGVVKVMAKQSVDNDPSNTEVV
                     VYDALSPDPSESEIHEELPMIGQTFLVDPLVGMAVAQLGMSKIWFHELSSGTLPEVLWDE
                     VLRSRVASATEEKKSFGGRDLDVADLDVEGCYEVFWAVTSRDLKYGEFCPDLTVRITPPV
                     FDQMAQVEGAQDELFVSGSGVTPFWVHIFISKECTARSESLAPQCGHSGTGEGASQTKLH
                     HSWAGTVPIPRVRMNRMGVTCLQKPEQLCVSPTKAEIVATNSFVLLPAATGIEGGLAKWS
                     VLVDMSLDGSKPVISSDRNSLKKLMKVDLVEKIFMLVVAICPLGKCRALTRLSASRIDVV
                     LSLFAKNKQRLEVQVAVSDGAPTGNVRATVLGPLKSAFDIICYAAYDEESFTMAAKTNAE
                     LACPERERVGRSKDPAFIGVFKAKLEGLSASKKSLPSRVVFVWKMRSKFVMGCMVSDLNS
                     VFTYVAIYILALAAVRGSSRPGVTVWSMANPTVSKIICKGAVNLDFWIKTLCVLEYCVEF
                     GWIHGTAGDFKYWSNAVWRGSLMQYECAYHVWISAVGQLLKDAGRSTSHNYLSGYLVSIV
                     GEGAKGITLQVDSTKLLVAFVHPGNEYLYSERVVDGLVRVASKVPPYDFDDVPDQQPKTI
                     VSNAHTTDAVTYIDPAKYAFKLLIFTIAKSSHSKMETPWLGSNNLEKEGVWTLFGYIALE
                     YKKLPLCRIKHSGTGISWKKIDSFAFAGLKTLPAFLGVKDEERKFQMDDWINSGATFLED
                     AFDPLKAAVQRQATFMDRLEAIGNVNIVFAWYGQIPEGQSPEGRITKDNFKISEAGASRV
                     AKNLVKFCSTVQQGKLHEGVERKGQPGKERNSTVQLWLMSYDTEKPDEAQFPAAAFLNIQ
                     TANYARPRDNDILRPADVHLIMYRRITDPSSIHHRWIAGPVSFFEPKLTAALYHVSLAQQ
                     NSNGSNYKFEGERCPFGHETGAECSTVHTGWTKRDRPVKLLELPDTRKIDKILKNSSDTS
                     EFQNKCVYENKVESSVNVLGAVGTLVGKTGLGKTIVSLLVSVFVDLVENGIFREIGFDSA
                     GSDTCLSYAGERVDFPRQGVEYSKDKYQPRATAIRGHIYTSYLSTCDLCYKVFSHYPTRL
                     VGVEAPTCVIFLWCEKGCVFWYIPIVTLNLKEFATMELMIVSWANTDAQSVHGVLQTRSL
                     PYKKVLKSIDTDFVSVVHLWKGLDDLGAKSQRCASKNANILNETKVDTPGLWGTMASRWR
                     CPLQDPASWEKKKNLALHILSANTPQSDDVTEL"
     gene            334204..337041
                     /gene="(77_0)"
                     /locus_tag="2_79"
     CDS             334204..337041
                     /gene="(77_0)"
                     /locus_tag="2_79"
                     /note="duplicability=0.0383095, inertia=0, selectivePressure=1"
                     /codon_start=1
                     /transl_table=11
                     /product="(2_0_S)"
                     /db_xref="GI:1002000079"
                     /translation="MGILIVNFFLLWPALTRPLTGTMPLTLVFDPVTLTCYFDMRGEGRF
                     SDYVLDMTRKPGGSVKSGERSSPGVAGSARFQILVLNRGAGDVVKALRIINKHPTSLGAV
                     CTALVCGEIDDGDSRQDERAMFLNLGFAEYLTIALWLSYEPVSTCRFVHDPEHGWVTPIA
                     GIAYVASRANSSWDTADHLISRVNLRFLAVQFLTMQKLSCVPSEREIIPLEEHPKTSREV
                     IDARSRQVNRYAQVAPVDFLVVVVRGPSKFLRFWMAEKVECGMFFKSVKRYNLYDRKIGQ
                     FLFTLTQMDGEGEYHGSNWGGVGASYCANPRTDTVGYPPLIPGPFNGQQVSLGSGEVLWN
                     LDYATSGAVNGDTTYLVPKLTEEHLTEAGSSATLVTTACFINLAMGASASGHEGLYPEVK
                     FVRQLCEKGYVNIVDPGTNHRLTGRSVSGLEDFKSSFNFSTPRFVGSKITNNKAQEYFKN
                     DFTAYHAGNEEEDEGPAALGGPEKIATWGTTLDKLGTAPWRHETIKLPDVEISVPGAQTL
                     GAVEEVLALKPEDLILVSCTEKPLWKVDTEGKCEGGIVHGSQTDDKPPDEAALNKKELQQ
                     GPFGGKTTIKCADALDDERGTREPQPQSFNSHGLHYYAKLTFGAWHWSVTIHKGDWVLVY
                     GAYFGLQSANSSGNPACNTITHVVPSTGEIVKVTIHKVLVYIYYNRPGDHETEELQLMCV
                     HKAAVAEGPGRLNQDAGFANLVLKDEHLQFQGLCTNALNGELAASSAFAKQWATLTSFWG
                     KLRARVDNKVITAPLTEGSPIIERVKFGQNFYCIKQTWSKPRTAGVFGSVLDGVVDESDV
                     ELCLAMDLLDVNGGLLESRPIHGKIAVHAARQNATSRERPEIAAPPPVEDDAATDSLVYG
                     ATHNGPYTYALSQQRFHGKDRYSKQTTMQNIIDNSTDTPPNIYYCIAKAYANTGAPAPAK
                     "
     gene            337052..339751
                     /gene="(78_0)"
                     /locus_tag="2_80"
     CDS             337052..339751
                     /gene="(78_0)"
                     /locus_tag="2_80"
                     /note="duplicability=0.0467177, inertia=0, selectivePressure=1"
                     /codon_start=1
                     /transl_table=11
                     /product="(2_0_S)"
                     /db_xref="GI:1002000080"
                     /translation="MREANVQSDPIKAVMRNLAILANNTGGAERFRGLLNKDTDDFAGEA
                     DALPDFSAMTLPYAVDFPIALMSLKYRFHTKSYDVYDGAYVDMFGAIKKQARDMGGPCTY
                     AGKGTGFHVSKSASSGTLSGTRPAFISLATIADHFQHKLYCADDYNVLEGLENQECINVD
                     KPAKDTSKLSLFKISFSSLADNHADLYEQGTLDRKAASKDPPKVFTLKSPNYQLTSAVLR
                     IVASRDSDVLQYSKGRFMSTTIHLKSDLRAEKQKFASEAAKKILVCAGDTASKQLLGTAS
                     ILAAACPLDQPINGMFRDSDTKLYFGIRAAGLCSIAYAEPERGTKEGLVVVSNARYLRWQ
                     IVEEYFDYPICKKEGWIEQFSAAVPGLARVMFTSAYPTPTLKTEEPIRKEAFLIDESVFK
                     IALFMYPRYDGFAIGFWAHGSRHAGHTNIRYWTTVESGKVSNGDDYRVKASDAVYRRFGN
                     EDYTSDLKDTLSATQGIINQGQKVGALKHTNRDVPGFHRVPTGPCLDPTIAPANIGSVDI
                     KSGHCLGIINNSEFDYGSAFEFSFIEHSVAADADTKKVGLSSGWRKSEIDLGVTPIMGKD
                     TYTEGGAEVTVGKQILTVRSNDGSWVEEAAASGVIIAKNDRKGERAEGVAAHATSGLAVA
                     VETPQHLTLGAVANVDLGQYLEGMQEILFSSVGLKTLEFTSILGEYGAAGGESVGFYRRL
                     PEDAAHADKAGYGSAIGSHTRPAKGLYIGHKLNRHLAKDAIELKYGNTAARIYQDNTEAF
                     NEGGINACPLGAPKGFPNIAMPTANTTVDMMACEYKYNERLNDTEDLQTTGEHHTQKIIE
                     SVKYRETGFSDKDPRDFIDYWYQLYNGNIDYVTATIYVCLPKTIALNDKASINNDVSSQT
                     SAKESRSFAGAVDV"
     gene            339762..345005
                     /gene="(80_0)"
                     /locus_tag="2_81"
     CDS             339762..345005
                     /gene="(80_0)"
                     /locus_tag="2_81"
                     /note="duplicability=0.533108, inertia=0, selectivePressure=1"
                     /codon_start=1
                     /transl_table=11
                     /product="(2_0_S)"
                     /db_xref="GI:1002000081"
                     /translation="MRLNMLDEGLKLGVKKAHPHTIVLFKTAVYAIITHFENEPLYPEAQ
                     DPIHKGAMLAIHIKSKIGSSSPKKMFKEHFVGADRRRGFTKEEEFPAKLFFTIDESSLLH
                     STGELAGGDVLIYYSILTPLSQSKEVALEWPMGGFKIKTNRPPNQMGIESEPSSDVEGTD
                     DKGENAAWHGIASLLRSSAQTTSDLTSDCELEGCGIFYIGTAMPVVNQPTPPKTDCDPFP
                     DNQLHYATLVGSTGQTLLTVEVKNKYWEVIYFTLTLSLISFEGKLQVTPVGFYLIRTDGT
                     QVCDSNVEKDESETPSSEVSKTLSTEDDSDKPYLSIMVIIEKDVETNLRYSVIPGSYTTG
                     VDEVNSAYGQFIKNKASLLWDYTSAHSDCAAVAAECIKCYWTFADVEESHGDSAVPVSGL
                     NTLVGKNMGERGLGVASLKAMESALGDAKHGFISVVKCCAAEGCAKISNKEENKRYLLVD
                     KVNSADTGNQDMRIVLSGKASRGILSVMKLVCAKKAVGWNAKPTLAVVYNENSDGLEAKV
                     WKLSAVVLLNTKSTVYEDGDDSCELHRKGIEDMYPKYGESDATPAFLLLVIEGCLNKDDS
                     WKRWGDWDMGDKHKSLVDQCRLVRPVAYAEQFPAEVLEKVRGDIKARPMLKAGTVPSIVY
                     VQAHNIELIGDLEITIQTVKKSKFVGKHPDRMSDNCYEHVPMVSETEGIMLDREEPVCEI
                     GYLEQLCALDLRYLLPPRGQYEKCVMSADTLGALTPESLSVSVELYSGISTESDFVIQVI
                     ALDPKATLTWIEAKMIEREQQAIVMLLGEAGLARFPGASPQTIHITLMIATVDWHEETTT
                     EQLAKNKGWAKSCDMNKKARLETGLRERQSDQLHPVEKERSGMCPPSVRIAYEAGDEQVR
                     ELGLLKLSEVSAQETGIFLGSSDKVGPIEKQSNKLVEGTLDARALLTCKRYGSPGERRNS
                     ETMICAIPWPGVNSYDSDSTEDACPDGSYEGCMVALPQGGELDSPQSHLELERKTFHGGG
                     IKIDKYGVQPKAGKHDPGAFTGYRSTLLAFTKFIASATDEAPANFLYGRYTQEAKLNPQK
                     TITPEGVVDVPHSLDPEKYHLLLRPLMDMLGDHTNELTACCTYKANLKLVTALYVNNMVL
                     LEATTVKVILMKAWELGIALQDVTDKSEDHVKNLDVMYVPITIPSAGKFDEQPVVFNLRE
                     SAADKDTIMFFGSEGTTIKITAQLKTAFAPDDHFPTFTIIGQPFELLTQRAPRDAPIGPY
                     SSYQIGESVFEVDGMHMCDLLCIRNRHIRPGGSMTFVPRASDEFAGPTFEQDDSNALQGI
                     ETMFPEGSPPGGKVSNEVEISQHVKSKNLCWAGSKNWAGFRHAVMRGLSTREKGGLVAVR
                     RVESQWPTPGGGSEFEVTFGIIFVVSPIDPNEGYKWVVSKGLASARMEQLHSANCYPSDL
                     YGGFSNLLYERAIMSHLWYRIPAGVLAGFYDQEVQCTGRLQVGLRHTSYSNDGGATVIFR
                     SFAGIGYRPKDLGGSKKVRNFIRKARFLKEKIALTVDAARPVSVLGMAFALLGVKNLILD
                     WVAAGSPGMEYKIRSTTDQTEHGSYLPTGQSIATQIAETVIVLMADANHMDFDTLTEGVD
                     IIVPALNEAFLSLYGTELIVGATVLSATAEEQKNFTPEAAACWYDYVAHNCIQVNEYEAA
                     LDDVIFIKQHATEWAALEATQEANGFHTGEKALEEKEQIRTDCDGIEAVPSLCRREKLQD
                     AVRAIAIGAKAVASQTFKANEY"
     gene            345016..349236
                     /gene="(81_0)"
                     /locus_tag="2_82"
     CDS             345016..349236
                     /gene="(81_0)"
                     /locus_tag="2_82"
                     /note="duplicability=0.391945, inertia=0, selectivePressure=1"
                     /codon_start=1
                     /transl_table=11
                     /product="(2_0_S)"
                     /db_xref="GI:1002000082"
                     /translation="MQSYAAANVEFNIVALENAPCPKEGKGRVGQADNEIYNSADTDCAH
                     GEIRAFMSPAVRQSVFLAPQTSKPYEKNRKVVHRYYQMLSKELTLHTGDNAPNLVDAKVS
                     ERRTAKMCVGQRLEIVGCDTAVERSKDKIPSFEKEKYGLAALILDADRYLFTAEATTGLH
                     AMEVKPGQKAVTYNVCFVPSVADAQRLGGKPQQWQYPAIKQATQDTVKVNIILIEAAAVL
                     KVAARRYVASSTFQEENGQEASNAPTVTILQNKLMLLTTGVSAKGSDFKEHNIDITHNPQ
                     CPWNLSPNFDGKGYRFTFENEHNPHVKNKTCITAEATCEDPIHLDQDTSIDFVACGEAAT
                     QRAISCQHKPVLYFAAYIKTKLIIHRAKEDNVKGQLCSESFTIQGVPLLMASKHWACNSQ
                     VPKMVFHDLNDLPRCLKELRRGWLGADKPNALPTLILLYNEPSSKCTVQDVGAVSNLAQD
                     NDMDENINADIYIVSAGPPIDSKRPSGAGRKVLTQYFPGMLTTQGWAECSEHTIQPIESV
                     FREVQEAGQLRRETFVVLVDSGIVPLVKERGLDVKVGDQDWERAFPLFNEVNRSRALCPG
                     KGLGTGVEAQMSYCDPSHTDWRKKVNFHEKINSPGPLHALAGDDTSKLPTYYHGKKARND
                     LDKNLPTGTGDDVSSTKFGNRDMSTIAQAAASAGLIVRISHAKIPAYKASRECYSGIHRK
                     PLGTIRGSLKAGPDLSYYKEVSHFDLKKHQLSRHCSGGHCTFQATLLDTFVSFPAAVGDA
                     YQAESLMRDYLELDDVRLTTKSGSKGPQDNLDRPVPAAYKCCHERLGRQVGVTLYWRKIW
                     SEPNFDGDWRLKGVTNRSYIRFRIVVFQGPTLDPVSSPPYRANLLALNVSPYQRLYAKPD
                     RMKLRSETAYAPNTHHKDKVAIYLRNQLDGKSMHLIGTTRENLPVQNNGGHTGGFEGGNR
                     NELVGINKEEPYLDAAMLLEVLPLLGGIVDFNQAKRQTVKAFAGAEPSIPKTSRDWIQEE
                     TRKVASSEWPSLGPHGADGKAAGSTINRKNQKGDDRIFHWFQSVDGSCRVGHVRADTAAK
                     ATAPHKPEFLLIPWGYMSEGAADTLGKARVNLTSVDVCNWEVAAQTCQKNASNKSSPAVV
                     VQWLAHKVEGLGTKLQSTMANELEKLADTSAQNSNKGLASTPAVTLGAPPAPADADEGIS
                     LVAAFLTYATTPDHCSADHKLSVLLTAIIKNQHRIDVAALQFPATDPKSMFDAEFGPPAQ
                     IKELHKRESAFKNASSRTVNDREEYNGFPVTMPEIDLYRREFRMNNYTVVLNERKAVEHA
                     HVAQDAMGSGRLGVDDIVLFPTHRAIPNAEILYKKVTMRINSSSPLCLGPQTEFREALMH
                     QSLVVKDVIHASISLAVTWPVQKLSLHLTYLGEGMTVAPWA"
     gene            349247..350938
                     /gene="(83_0)"
                     /locus_tag="2_83"
     CDS             349247..350938
                     /gene="(83_0)"
                     /locus_tag="2_83"
                     /note="duplicability=0.11053, inertia=0, selectivePressure=1"
                     /codon_start=1
                     /transl_table=11
                     /product="(2_0_S)"
                     /db_xref="GI:1002000083"
                     /translation="MSSCVTTLRNQDRCKGASRKRPFMAYNDNKIGRQSEYVILGEHGVL
                     ALRPHLIKPHKLLNDLSSALPLVYKSSALTGDQRCVALDEFDKRKAKSITMGKARRMESL
                     GRSQGTYRKMHRNRVASIGLKAPTKVGYQYAARTGDSSALIPPTKRQETIQEQHVSSLGS
                     VEKDEQSIATGKPMGGTGGQLFQMAADGLIFEWDYFYVAHLHHGSLAPQITSAHEVAHQE
                     FGIDVNTFVITKGLYEYYFLYDVVGESYNGLGSHVLGFRHVESAVCEYTIINATIDEFNG
                     GVVLGLKGKASGRLTIDNSNEDGPLDRPGNEDKNNEPEILLMPQHIRFTTEPTGFNGIAP
                     SIIKKGCDKALMAYVAAGRRGVQALITNPRTLEHTRGPINTAENLTRCFANEDFVGGMES
                     LQSEAPSELSKGNVLYLTTVLETELVLAVSFYSEPFGIEVNTMAMQEMTSCAGRVIIHEN
                     EWPGVSAAKTTEYIAFVGPGARDTHHNAVDAGQIVTPITGFLIALTWYGTIQFLALDDVS
                     NMLNYFAMWGTPVLFVMAKAIGSNLGAHKTSWEPLADN"
     gene            350949..357536
                     /gene="(84_0)"
                     /locus_tag="2_84"
     CDS             350949..357536
                     /gene="(84_0)"
                     /locus_tag="2_84"
                     /note="duplicability=0.0323432, inertia=0, selectivePressure=1"
                     /codon_start=1
                     /transl_table=11
                     /product="(2_0_S)"
                     /db_xref="GI:1002000084"
                     /translation="MSYDEALTAASRAWAADNSVPPESFGSALARTKLPMAEEPYNYKQK
                     ILAVGPEFKRYKKLKGKGITKHDTEAETNLVTGQQDLNCEMVATGPLVPALGNNHWLYFG
                     IYGENLQAGDFGYVCTLLTMSRGVCLAAPTSINCDYPIKMTKRVWLDGVTYINLFRRHAI
                     RRLIEITIIWLLEVVDMIYQKAVLAITLVEHSLETYGVLDELAEFRFYHEWGERVNGHQK
                     LWLDPAGGGMPESIMDYNRNQNVSIELSSSKSLCKGGARLIGTHGKIDPPSNIKSGAGYY
                     AINISIGMGGTTMSGVLGSYALEEAKTSYQEKYNYARREEGFQFHATKLFDSAGVYAGAT
                     KAGEVIRRQYGGDHLGYVYMDKTLGQYDLNSREYVFTPYAIGVGCNKIQGRADGFVWQNT
                     GAKFYDNAKVVHGKLGPGTLGRGIAALGGTFKASVATGNNSPMIVTHALGLLVILTTLVG
                     RRMKTILLAWSISNASSLIRRLEVSFTYNSALYGRTPSAAHPGGNEVMNTVKTIETAGAE
                     AVRSVPSRFVFVVNQKASKLTLDVSPRDGKVSMCDVYKDAVTVNVARADPELAQMGARAA
                     YPLAADTALGLDKKNGRGDRRTVKQPLSNADFEDYESAHVLGVAEAYIHCLYFKPYNRPK
                     KITRAVRRAENSKGSDQNLPCYDLKATIYAVDQPPKKAVILQSDRFGWNAMALYHMVSKD
                     VPGVTLFSGETAKFILTGVFWETLYVVKVLHLSFHVIGTCMIEVGCIVAEVRSQTLHFFG
                     HVGSSQIASYGIGFKSSDHYEAKNVGIKDEAVTAAWELNSKKYTILSMSPYVGYKIGIPR
                     LDMLQEATAILPKANIRFDESGIVALPPMIKEKDTRTYVTGLSGTHLQRSGKGFDPYDQH
                     KPIPKANEIKSCGALVPDHVKVLCNCHKCKQTVEDGNIRSISLVGSCVAAGDTDHDNVAT
                     DCVQAGAFVFDEVLRHSGLADKAAENEDGGVWFTVHRLAVNNAIKDLNRYLLETATVVIS
                     SKVHSYLINTEEVFICGHSEEPAVSMFTKNDVAVVLKGPAHPNAPNKGVFAVMDMKQASV
                     ARGMVEIYAFIEDVELRIATIPQAGGAVASWREAEPVAIVSAWFEENYTAPLSPTDTLKA
                     GKVGNGFDMDEVDNPRPACLDRALEPSSDKSTQSTYAGPIATLENAILICTVDDKKLESS
                     LDTGIKRTNIITDRTGKMETLETETNRCWLIFPFPAISPHGVISGYGANPAMEIIFANNL
                     HKKIFMTLDAGSPYPKHQFEIHAKPQSKADQSNVARTDVQAGIPSVQTALGSHGQPVMHD
                     VKALNPEAVGNYSVVVGSRPKKWKPMIGKYNHTDLATQCVRYEPSGQKLAYLKSAKEGAN
                     ASSQANIAFIIPGLTANISGKSDHSVVLPALRDLVRVRMVAIVPKAERDIIRSAGGGEIE
                     IGKKKYPQILGCVSAIGSLITALTRDAGNEAAAKPCRITDRIGKCGEDGAAGQDKEEERT
                     EMFNDGDFTMGLWTPLVAYLVFSERASACSASGFAVTTTVGVPLTVVDDVTRLFEDKEAD
                     VVLEIRLNEWAKKPAHEGGLMSLLGTGVSVYAVIQDTCTNIINPTGGDNTCRAPMLAIKR
                     IETASPIMSTEDPRKHYLVTHVQDSNKFGDKYVTTTYVGAKRKDDRCVGGAELTEEIADA
                     DFEDPLFLNSQSSPMPKLTSASMSDACLHLSKTKSAAEIVSYFIIWTAMYPFFTSCAGAE
                     FPLSDLEALDITREKSIPAYNRTVMPKPDLALQLPARNDSRLQSDLKVYPKCATTLKERP
                     DGAQDFAELHAVHVPLSMAESSKSTGEILVVWFCSCLKSSEGVRVKFVSGDINEEIYDAP
                     DLYGDQANGFHIQVDQVDLLIVRTDGIMSKGKKIEAVSEPGERTAVRLRNDWEMLTGPGT
                     DAFGFTVFFLWANAKSGKGETNMRRMRLEVFAQIIEIDADGLSVSMQGAKKTSWQNSIAD
                     AGQTGAVGTCENEFYTRWSKDARWSMTIGCAAGEIARLKPRMKEEPTRNVVEMKKTALAS
                     KTCLEQLEIPQWLYFALNDFKFTWVADPIGKEAQESPTIRDGYKIYEIGLIIQYWGKFTS
                     FHQSSQLSARKFDAGIYATLKIAPFEDDELIVPLNTAIDLWLNVTVHDNPTLQRYGSFRA
                     EQAGVAKNQSCKKIATSCCQHIKTLMWTFAPQTAGEDSPSHSLAEAGVFG"
     gene            357547..363849
                     /gene="(85_0)"
                     /locus_tag="2_85"
     CDS             357547..363849
                     /gene="(85_0)"
                     /locus_tag="2_85"
                     /note="duplicability=0.119291, inertia=0, selectivePressure=1"
                     /codon_start=1
                     /transl_table=11
                     /product="(2_0_S)"
                     /db_xref="GI:1002000085"
                     /translation="MPECGTTPGLGAGGSRHFEVSPKVLLLKLEQLFSDEGEWKVELGVY
                     LESSSLLALSASTKPVSGSSFQKLFMFDHLKNMFPLSSQATNEKKYQGLGLGPNGRDMTY
                     AKTLGAEFTGKGGSDRILNALFRYGFAPENQELENITEKRTLTGPRCEYEYDGYNETLNA
                     SMRPSESVKDHSEKTVHTPNLGSLVDDRTKGVAIGFETDQSIARPFGPSATFAIAPNCCA
                     SLINGKPRDVGKDGRHVKAAAVGFEVVKIMEVQFSHFIWIVLTEPKREIKMQREIDLMWE
                     YAPNHSALISDLHYGFHSPNAKFSQLIDGPCNKADPDNRSYYDPSPTGDRGRLYVYCWAA
                     SWTIFVGVPSGTPAHLLKDTIAQYHNWERDVLIGLTFEADPVTNYGKYDMGLAGEEAPRT
                     KTINGYALLSGLNDLVATRTTGFPSVGRLLGSVTEEEGDLTSTLESHKLGFDIESRGYGR
                     GDIVAQLLRLQGSFAGRASWTGASPKSLIHYISTAASMWTEKKFFETYSKDLTAAINARK
                     KTATVPPVIQNPLLTRFERRETIKAPPLARTIMLAVLSGKCTQIAPGRRSYQSENLLGQN
                     CKPMNLIDQMMKGRGTPVLGVFDLIAFDPAFGPYGFTYNTKVKHTPGSAGDKEQRLPKAL
                     NNGPWLDDFAGEHLFPGGWVAIHESNCNYGGEYISSTQFDDATVVPLQASVNTELLGVTI
                     GPILLLPPENSFGCTYQLKFFNFGDLEYTEAWKRPAPVHNGLANKWGADKVVGRLIDGYD
                     LGEVVYGKERGFKGLYLFSCTAASGKAGGLAYKKYLDGNGKNRLFYAQVHVKKVKGHLSV
                     CAHVSATALTYEIPGALWMSRDHKKLVTTTFEKKWEAMAVVQFFASTRPLGKSYHLEAAF
                     SHPAATGIVPELFSLGQSHVTNYSSNTLVMSAASMHKLTMKFKKLGCLSIESSVHMTRTK
                     AETLKESAAAGGCAPKGLEKYTTTYYIDLLKGFAGQFLCSAVGKLVGPTTMDMLKIPVVT
                     SPKVPTFALKVSAMDKALLQEFRSARNYKKIITYVIYTYDVSQLTHKKLAVTGLGVVVGL
                     DEGRGEYQVIWYDRPLQQVTTTGPKLKTHVWDILHHLIGPVIDKLSKVNAQLVNSHKMLD
                     LKKATGDKLKSAYHQGAADNALATEGNCARAQDAKDHEAFQATFDMQGVYPERQPIKKQN
                     TSAIKDTWEPTFTEGILQCEFVVTTKQKNLISEIALICVVILLGGSEAASVTSDRILPGK
                     IAVSTKVDFKVVGTPKLHNKIFTKSRSVTAHMLIATDDTVVAKVCAEANKAWNLKDGAVT
                     CDAYREVTGELYWYHFTVFKCRVSCKGKSEVVAPTTYFTSNAKFGFNPEEQLTTKFGDAN
                     SNKVFPNVATDIKAANRFPALTSLVNVNDIALGPGQKLYPEEFQEDLTEQMGRQDAFWSL
                     NFKKNCTKGAWALDQKFMAWTCMGDGVSTFKGFGAYVQALTQKRPKNNNRRIEIKIYSDQ
                     NKDNAQSQIIVDILNGVTTEENAAHTANLIVWLEAAFDFLDGSAYCGKKRKSNVSKKRQW
                     NGPNGGPECHMNVVGPSTPEHFKFTVVHELLATLKVGKYWISRTPAKAHDILNPKPSTRM
                     YTTGATDVDPLLASAFYEMNNDFVRTPDEGRALIYWRIYVHSLKSTLTQYNNTSNKSKSL
                     RKGPWLESEMASAHPGNIKRNYKKGDDISAWTRVDSVSDEMPEATRSNTRLLLNIGTFCV
                     FKTVDKWTAGNDRPGEALDIALREMKLATTKRPANPTPKYKDLAITLGKDDEQWSHGGEF
                     DGIEMDRTTTFCSWTHSAVPVLGVYAKGLLSVFDIDSYESPFHCVKILNEIAPIACSMQL
                     VICQAKLRVTVTKLAAVCEEAAKIRVDYKKCRHRGGITRDQILAVHKVQLLHLIFLAHLS
                     KRFGIEFSTSLQFFDEQMFDSLSGDAVEIYLGWARLYAEGNDAKHEISDFRGFNAVYGSY
                     LEALKKAIGSHLYTSEVRITYGLHSIETRILFVAADGHYALYVETGSAYNLSRDGREQHV
                     LIAKRGAVGASGAKSIKDSARKVAGVRIQYCVSNEVSLYTFESIGDVVNTYDVVDDDKKL
                     ISFDTTPFELIAMGL"
     gene            363860..369775
                     /gene="(86_0)"
                     /locus_tag="2_86"
     CDS             363860..369775
                     /gene="(86_0)"
                     /locus_tag="2_86"
                     /note="duplicability=0.359522, inertia=0, selectivePressure=1"
                     /codon_start=1
                     /transl_table=11
                     /product="(2_0_S)"
                     /db_xref="GI:1002000086"
                     /translation="MKRTNYENFCLVLQTITAQVWITDIRRKSLLVAYWELFGKDKRSRT
                     VLVEADPFLEFDIGGVKLEALTLQSTLHDAGEWGSYLIDMNIFVWGGGRKHANSDKAKLK
                     TMEGPGAPGNQRKHQCTGGIAEEMFENMGSKDEAIGPTSCKIEFGESLDYITRARPLCVG
                     SNPLGINTLGYTKIAKLLRTKGETFSFGCSWTGQNAFFDCHLRAAENFRTMFVSSPEAGD
                     LEDLTDFLACHMTVQYSVCFQDKGGELPSASAVAMYLMLGWEICESTFVQSEHAHSCALA
                     VKIADAVEYICRDKLFELEKHPYLLFTSHFDAAFMKKPLSIYELTTQNPAPKSHGHVRTH
                     ITMEVRVTIPVAAASPVIAHRQPIFPLDEGLQIDNGVNANALLPSQSIKNAAGEAITAPS
                     DNVTLNHELSSLLEHKGGLIAMDANPTWMILAGGRATELPEWKLDYVAPVQKPYEILRSL
                     LVDNGVAVTAATLVAIVFWVRPMTPAGFRVVHWGADKVKLMANTALSVASSNEQFSEDQV
                     AWEQAEKVGKELGDVREATSYIDLNDYFGEKQMKQTSVVNKVKDGTLVVWIKEPTRMKQL
                     TVRLGHLKDNQGASAQTKDDTLGIDETSAAFLTAAKWWKMYSSGQKFLLKASNVYEYGDN
                     AASGEWFYNTGDLSKKIINYTKEDNRFMYSALNKNQAHRMRGIRLIKYACTGCGGDLRAF
                     FAKSNSDQLEIKGYIIFGTVGGKMAYGGGDVSKRINKGEHCYVFMKVANGYSALTLNLKA
                     NVVPVEPPENVSKVQNNLHKGKYNGLEKNEIYLVWIVANYVYTASRASDYHFRMKPIVDL
                     DVCHRKFHAVQLGTPMGVMKSTNPKELEVGNGGESPATLRLAPSAVAMRAGQAGASAKLH
                     GASIGETAGSVSFDPPGPIYGAGTTNATHSTPTQMAAHSVSLTLLYARFHEPLALCGDKR
                     YMTRLQMGKNQQKREFSACSGSEASESTRPTEMRSPRAKSTIEGCGIEMALPWDLNDSFP
                     ENSHFVHCGPVTENYVRCDIGPDDQHWDDNRDWGKYLVLTRWGSRLYVYELTNEATKGSK
                     DAGNCITGPAFKAPESYAFDATLSRAGVPMIETNFNTLLGKLTKDTFAMTPSPVGGGLGH
                     DLSDIEGLLSDALSGRTAATIAGDQQRERKVKQCGIKLNVHVLDEHPTHVPGSVRWIIGD
                     FTTALKQATYITVKHTSRAYKGAKGTEKFKVGKICGALVNLLTRVNWLNDKMDLTDGQQV
                     EYVVTVDKLAATVLLESLGTQCDVGDGAGQIKEWFDVWYAVEQNIVKVVTFSINPWLYFD
                     PEKNLRRTDIDHGVGSNLFTKPQMLGRYLAPKKTLQLKFLVPDSDWSVTQSSKMNAYPSV
                     LMLQAGGMDKPPFLVRFPSATALKGVSLKPCIKIQHKGMTDIRYLKEEVQDRTGHAFLAL
                     SRLISKKGALLWRNGGLGMHLDGASLDTGLLVQSSGEYSKRFLYVAEFVVDAKKAQAQFR
                     LPHGERPDFHVFYLEKSANGMVNRGFEPRTYHPLTGNGRKASDLVQKRELFYVRVFGQGF
                     LKYQIDGKVFGSFRSVEVLLMIDPTSTGPYGTLFDVLREDLQQCLARSVCTDDFDGCTIV
                     FLLNIATAPLTDQRLFKKCHVGSFAHPTYKKEPEVESAACDAVLSGSAGHGCTTGNTALH
                     TVVSNACVLLVTAPPNRRASFLYPDVPRLTGCTSARWWAVTKESAWPAAVQKQSILKGHP
                     PLPLISKAVYEDAKKARAGWEHTPKAPHIRDHQASMKDAAKMLPGTHTVAEHIVQVQATI
                     QEEKYAIEAEGTWGFAFIKFKLLKTIIDEQESAYLCETGGQKHAKDRGLKSLEGGALEVV
                     CCGWFANPSVINTDLATAPKVKLTLLFLKGKGGWFARASPGTFITKIAKVTGGFSALGKT
                     IGATSANRVGGGWLVSVTEKAQFQPSLSSEPLDGTGSKGERTIRNGNLGKKRKWLGNLQK
                     QSVDTD"
     gene            369786..375770
                     /gene="(87_0)"
                     /locus_tag="2_87"
     CDS             369786..375770
                     /gene="(87_0)"
                     /locus_tag="2_87"
                     /note="duplicability=0.0192444, inertia=0, selectivePressure=1"
                     /codon_start=1
                     /transl_table=11
                     /product="(2_0_S)"
                     /db_xref="GI:1002000087"
                     /translation="MANNSNYQATGPAKQKDLSLKRSKRWNQDENGLALEGAPFSKDKPR
                     FGFPRGEDNELTSQGNLGNQMDMGAEAEMFEEGLKSIASIHTTQSTTSTRISGVDGGITL
                     IVRGIVGVGDAFGQANHLKAGLAYAALFFEGEVGWMKTPLQKAAPGSRNTGQSDVTFETS
                     PDASQTTQMVVSAHLYVVLTKDTRTLGVLSPRERSKTVSNFENLHFKRVGYLRRDYIQLA
                     DAKEPLMEKKVVDNRYTLIGCTRNLAHLSTASSLPGNDKEKRSWLEYRFQSGFDIPKEVC
                     LVCARIALLPGTYNLDIRDREYEIGSPVSVRFGGKHLRPCSGAQLLLEYKTFGHLYTRNR
                     TITLPKSTGSSLGEGGEVKANNATEMDSGQNKNPWIRSPITRPMPECPGALKMNSNLFAS
                     QAEVTGHKGVGRYEGFVIAGALYCDVPGQAVPIGSRGSKNTYRFGKSLNFAATEAPTLTL
                     GRSKAFAEYSVKVVSDDEPKQLFDATGDEIPWYKGTGEEGHPDLKSYAFGKKTQSMNAFN
                     LAQGSGGVAVGGLTAGNPTSKMARIFDADLANMVVGEELVDYDPSLAELDVREVNLSVII
                     VTVPAQALAIEWVSATENTLEADNLFEAPNAAKHPAVGPGAKHGKRCHAHEGKGGIVTID
                     ISLNNPQKDVRMLEKLGFAGGSFMLYEYNDAHTFDQTREIWEGTEDKLLMVLMNYEKPPR
                     KAAKVGPLEQAFGIVNEISWLLLDHDPDKSHTARSDGLAHELVQFDMEIVNNVISAGEHI
                     IDNLKAEDAGPADWEPGYTEAEAGDAATSGATFYEDLVTTLPRYTLWKQPPAQTLRLICL
                     ANLRGKNKYVGQVASHSTDDFELRQYMLDLEENVFDATSVALSGGCTSDFREGTRRVDQP
                     ITKWNFLLSNAMFHWDGSSSETAAHEVRLKGPGPEITTKNADKRTGITEIAICYTMRTIE
                     RHTDGPEGASPYARAITPGMAFLVSHGANLNQFASAALAVELSSAKLAKMFAYLDYKCDL
                     EQLKLTGLPELDGFRLNQAKCFDGMRIYIESLLPGTDVSLGESAGLLCNAAELSPIERLF
                     GPPVHDVKETGAFYERLLKTTVQDAEVTFSDVAQSIIPKVNLVGDFEGKTDTKSGHGRVE
                     DRSPAAVQNAFHRVAAKEAISKPSVKPQISVFLRATSMTMLLLPFIIYDRLCHNRAYEHY
                     RGHAKDIYIGAAFTFEDSLTGEIIKFPSIYVILGLAGDSGHGVEGRAPKVRLFEMGRTDF
                     GWYRLFAENVIIGFKNGLKDDTTRPNKVDYNFRNLCGRGTRTISLVRQYGDACVVKRNLW
                     RLFYPSVVGNSEDQKSGMGGMYEGTIRYTGSMFLVGRIAKSLLGAGHRKTLATGGGVPKF
                     FSGMRGLMKVHREKQMMGDCLTPKQLGSRTIVNNISPITWDETEMAKNGGLKVLVPILQR
                     HKPFPKDLQREAGLVKIGHGDGSTAIGNWPARALLDRSVYYDSTLQEAPMYEVSLRVLEY
                     SDIFSGAECESEVSQCAAECTDNNHKDDVLQRTYTLSADLGDHLYDDPQSAGMKAKQIKP
                     CIEHENMFAGVYAQGTNCDSICATGAEQEEKLEKQPQPVRASFGVGGYGKGHKVFAEGSL
                     TLTFGAWQTVFCVKASTQGYNQVVEASWVLVGTLTGNEKGYAVIKHEGHGKTFAPDKSNL
                     NVLYQTWSVSKSADLMQTFPRSLKDAGALISLELVGIGQLYPMYFWECVQKEVKKMSVEN
                     WHGCSGQGVDGDFAHSPVVMSMIILVIKLLIPGVPTNTMAQAALVIKEYDWHKLFIVFTL
                     GASDGPYDVILYITGQGAVYQDGPIFRLIVFVDKYAAGFLQYYVPVQICLPATIHMTRYD
                     FGDEDLAYGNVALAEGFTMNDLSKGKMSCHTPNACITLQGHAAIQLTVAAVELQGMKLEV
                     TLQTDQTRSKARFWIIEEVFEIDFLQIKPSHLTKLRTTKVLEGHDIRKILTSPETIKIAH
                     KTVLEVPLIPITPFPSDLGLYEAPRPSKE"
     gene            375781..381921
                     /gene="(88_0)"
                     /locus_tag="2_88"
     CDS             375781..381921
                     /gene="(88_0)"
                     /locus_tag="2_88"
                     /note="duplicability=0.682933, inertia=0, selectivePressure=1"
                     /codon_start=1
                     /transl_table=11
                     /product="(2_0_S)"
                     /db_xref="GI:1002000088"
                     /translation="MKGSTFATAWITKPPAIVPTTMKGVPMGAIVLRGNGDSISVMVTEG
                     EVAQWSFKMVHNKKAHIGSALLLTLHVASAASHAAVGVDKFKEVDNGKAGELQGILGMAL
                     EFGDPKILKHVKLREQPCDPEAESGIFHSPGLGKEVDSYGRDIPSLAKSGEYFDTVLDTF
                     QVFGYLMAYDCSSATQMQCLASQYWGSEKGDPWGAGAVECKEKVYEHHAEAAFARKITTL
                     NGFVDSVGQINKTKDDAETDFVYEDDAAVIVSANRSEQLNVVSEPSRGRTFVKRPPQAED
                     YKTDGRSTVCLTEGVVTGAVGSAQSYRGNVAIDVMLPHDSYEPQSDYDKFCPSYLGDPTV
                     GHTADMYRQRFQAKVEVNVVDIGLELKSKTMDIAAEGTGNLTLRGSGDKRIAIVDERETY
                     VSHRFVYSVLLHWDQEDVLTQAIMLTIAADATNLDGAFLPLITRYGPDQLAAEEAILILP
                     GVTFLKSEKGSITLLMVEFKTYKLDVVRKKTLTGRGPETKISSKEFAQHTGSYDDLQIPQ
                     WGWSQVAEECGERFHVQRNEDEGDTQCDAVKCLHLLEDDSKWKGSAFHRVQPDSVMGRKT
                     GDADMGTRAKASPIPNGRVVTGSGNVSLIFTAGCAIVTSGDSEIAAEFLYELGYHEALGM
                     KLLHSGTSSENIFKVEYLLAAGFTKFFHTDTVSTVNSKEADAVGVLPPMCLSLWPKDYGP
                     QKAGSPVGTLDKPSLKGMTMQNSAPGILANTINFGVAKTADDGCKYINATSYKFGRKSHA
                     YDDRNFAGLAWSGILGRVNVHAAGWSLPALAPACSLQDEAADKSKNARDILPMLFNMVVY
                     LIPEGSDTSIPQPKKLLTHVNSAVKAMKMKAILGGALVPKILPHSWCGYSYTIPQVSEKT
                     NFRADAALPESGNTVGLLLTRTKNEAGKWDDQATIGKVDNVGGDPIQICFLGNTTQTTLG
                     KQDGDWSEIVVPAIDSKRAFPLDIVSQGFALKVRLAVKGPELSVKVEASATNTALVDDSE
                     TSPELAQPKPTQLTYVVCGHDGEGLKKPKFTFLGTDELVLVFSGSDRTTTPMRLVNCVRS
                     TRYNSPTDFWLCKDGQGSPDHMDEGNKRVAETEIQEHVDACIITVECENEVTMGTPYPST
                     RSIAKITGCSYLQAERKVELFSLWFMRLKPKTATDIRLAILAEGDPFTWYHRKPQDLTEV
                     HHGQSINVTKFGIRDAIKFHDGLGFLGAGGVVAGNKSYQEQLQVYLKDIQVLGSIIDYEV
                     STTIGGKLRTTKGKSKLLYAFLFAFEGAFDPEGTYRLASASILVLPFRQKLVPHGKVLEQ
                     EMAWRRENEVVFGGGLMWCMYIYHAFASMISTYFSTIGSVIKTGDAKGQQPFFWVNCELI
                     ASANARDYEFALEYEAMLIEAFNGNDLCEKDIRGLYAYEVEQVDKSLKLAIKQIANLRLL
                     EPIWLMLTVRLVSARHPKVNRIGKSKHSELGTSNVGMPIRSMMGGNAFRRLMSAYDEPLV
                     RTPYLHQPRCFDSPYFLSLNEVGEFQLDRSVRLGDTEGLGVVSLLGATIDTSGKFPVERE
                     GGGDRATPQVTCPKMRELYPTVFELKKAGKFVSLLHTTSMEKCSSARHPIVEGQNEIYLF
                     VTPVSFDKKQDAVLRIFVQAALELKTAGVLSCDVTSYCTGFLKDEVTGDSFVKVAKTILL
                     ACLLRWSAAYILPNAVMSINLETLQYHWTAVDSINLGAGPTPDGDGEKNEGQRFSTSALQ
                     VESIPGTQEAVFKFFIELFDFRIRISGVENVRWDQGESPDMIQATVQLKKQQSAYHQKAL
                     YITAADAAPKTPFSHFDLFGLELTSKSVGAKRQYDDAWESAYGLTKGKGNFGDVYTGNAA
                     AQGSVQWYGNICLDILDEYEENAVRAAGIEGRVLTGGRVMATAVQDSLHCGPATYRIATA
                     DQGTNCGMKDTQQSMTYAKAFVSEEVVTADIDALIAIAEMVSDRTLWSWVSNWPIPFVST
                     ETESIDYDQGAVTTRALSGLIGGFQAHNDYKLIWIKGPAGGRDYTVGVVQKGAISERAGD
                     EGTTRVCKKNATNVELFRRAN"
     gene            381932..383221
                     /gene="(89_0).(303_1).(515_58)"
                     /locus_tag="2_89"
     CDS             381932..383221
                     /gene="(89_0).(303_1).(515_58)"
                     /locus_tag="2_89"
                     /note="duplicability=0.632676, inertia=0, selectivePressure=1"
                     /codon_start=1
                     /transl_table=11
                     /product="(2_0_S)"
                     /db_xref="GI:1002000089"
                     /translation="MFLEFGPILLCVRALAGRTQTKLQVGPYRRTLVTSKKDHEYEQALA
                     ADTVSGSIACHSLEYNPLWRSTRSNSSWESDIAAVFLKADVVADTGFTGNHQHDPGYMKR
                     KRVSKLEQRLMYEDRGDCQVLRGTGIEFQSKHYQEHNQPHPLEAIISSRELLKSMETVKA
                     SMLNDQGIEAQLVVHGDNGAGNSDASGSAVVKKLTGSISNLMQIALVTYDLGRANPHYAF
                     PLHGMPESPEKNHIVVSEQCQKGVKGWLRLKAKALVPEFQQREQQGLGNTAERPISSPQP
                     KYGQGLRVALQIKDEQDLSSKVLKEEKTPTTMLTIASFTADSNADYLLAASGLAGGTTDD
                     AHVKICPEENAPNKCDKLGATDCPLRGFYDNQAQQIDKKLGLSKIVLLIKDLQVTLLVGH
                     DINKYCSETVQHDLGPNAQSTTDE"
     gene            383232..387398
                     /gene="(90_0)"
                     /locus_tag="2_90"
     CDS             383232..387398
                     /gene="(90_0)"
                     /locus_tag="2_90"
                     /note="duplicability=0.835888, inertia=0, selectivePressure=1"
                     /codon_start=1
                     /transl_table=11
                     /product="(2_0_S)"
                     /db_xref="GI:1002000090"
                     /translation="MLTVYFHGNSTNTANPVEPRFPNPSVIEVGETLVPNYFHLRELICP
                     TTYAGYVWSKFTPIVRIIGIHRDGYKCASTPVTEQIQVWSYERFGVKITMSVCLAKLGQD
                     LEWASNDEGDKPKRTTSGASKAKPRHRPPKDEMWFEKMMGALPLDAPATKLSKASTSTVY
                     SLVFECAYLLIGMLILCVATSKSEVLTTVSFRMRSTGEDHDNWEANDLNAGIGFPVPTSN
                     EFLYHCTGANGDKLTSFASGNRQIGTEKKSKLGVTPLLNKAKRVQRARSKNEEFYDPWVV
                     STSVVGFNLESNFEIFCGSIIMAGFAGASVVSKVLGGFNNITEGRIPGILALFQKDKDVL
                     VVFTTVEKAWTKDVAAFELGALGQVLGVLLEEDVHHMDKSLECKTLGPTLDTAREVGALL
                     KYIENSVASFAWSLAEQCVDMASPPTAYYDTTTGRQVNFTITGKLDMKIKTVSGFDYFYI
                     CKMLDGIGPAVVVSKKTEQLLRSSYVVLGDGKYYGVHCFLLASFSESPYTQGPKNCANVQ
                     AHVNKGFEIAQPFVASSYLWPHLAASDIRITGALTKEDLRLLRAADLDGDHESGTARYTP
                     APSRVAVVREQCEGELVLPKCWDTRSDGRLEKVAKSRDYYPVNIDIHSAIAGVIRTDPYV
                     PTMKHSFEGTAVGADAGYTTDFSGDQLKGILSTRGPIPDGEKTSKVKNVFICSASGGNDV
                     LEKVYHRMAAVVHKLFLNLNAPGMTYVNGCDTKSKYAEFLIKCLYIPVANLLQWGPGVGW
                     EYCKKKSIVSSGMLWDYFKGLAGDKDSMLVLSGMYDSQLEYTWFWGTIYRTTVLGIPSGS
                     FATDYKLLKVASDDNLMWHSTKAATIVKAFGLELGRMGLGVGHQEWGCPLVMLWKMALEC
                     SETESWLDLEWGVGYKGVYADPNVKGVIFQIVAKDANHPRFDYNAKDEDAGCNGKVLLLI
                     NNKKETARLQGLHDTSLDLAYGGFAAALKICRAGKDKWMVSAKKTKPGARHEKCDESINT
                     QGVFGQEQEMLGLDKEMYGVEAQIKGKLRGLCVRTNFLTGRLHENVLVGYDLLQEFKSKY
                     FYKDRNLKRLKDVTKKAINDDLGQNLQNKKLKGPLLRWGCTSVNSMKVPTKYALLFEKYT
                     TGPYLLDDHLKLGEATCAVAVFLSEDSCLFKKCLKLCYYTAQALTKVGMGFNCKDGEVTK
                     DVKVAPFCVSQGMTFYLENTGDNTRHSEAGVDLADDATVEKIVVRNAYKVGKTGNYNVIW
                     FQTKEAANRWPDKAPANGQHDSSGFRAKPDLDELAAKISTLDARKEWHFSVSFPSVKEPI
                     FAEYPDTISKHDANAEGDPQTGEFFWVHVFPTGDNDQSSEGGEQSQLEFELQDEMKHSAF
                     QGYIRAYVRRTCFLTEYGITVAP"
     gene            387409..391575
                     /gene="(90_0).(571_78)"
                     /locus_tag="2_91"
     CDS             387409..391575
                     /gene="(90_0).(571_78)"
                     /locus_tag="2_91"
                     /note="duplicability=0.0528824, inertia=0, selectivePressure=1"
                     /codon_start=1
                     /transl_table=11
                     /product="(2_0_S)"
                     /db_xref="GI:1002000091"
                     /translation="MLTVYFHGNSTNTANPVEPRFPNPSVIEVGETLVPNYFHLRELICP
                     TTYAGYVWSKFTPIVRIIGIHRDGYKCASTPVTEQIQVWSYERFGVKITMSVCLAKLGQD
                     LEWASNDEGDKPKRTTSGASKAKPRHRPPKDEMWFEKMMGALPLDAPATKLSKASTSTVY
                     SLVFECAYLLIGMLILCVATSKSEVLTTVSFRMRSTGEDHDNWEANDLNAGIGFPVPTSN
                     EFLYHCTGANGDKLTSFASGNRQIGTEKKSKLGVTPLLNKAKRVQRARSKNEEFYDPWVV
                     STSVVGFNLESNFEIFCGSIIMAGFAGASVVSKVLGGFNNITEGRIPGILALFQKDKDVL
                     VVFTTVEKAWTKDVAAFELGALGQVLGVLLEEDVHHMDKSLECKTLGPTLDTAREVGALL
                     KYIENSVASFAWSLAEQCVDMASPPTAYYDTTTGRQVNFTITGKLDMKIKTVSGFDYFYI
                     CKMLDGIGPAVVVSKKTEQLLRSSYVVLGDGKYYGVHCFLLASFSESPYTQGPKNCANVQ
                     AHVNKGFEIAQPFVASSYLWPHLAASDIRITGALTKEDLRLLRAADLDGDHESGTARYTP
                     APSRVAVVREQCEGELVLPKCWDTRSDGRLEKVAKSRDYYPVNIDIHSAIAGVIRTDPYV
                     PTMKHSFEGTAVGADAGYTTDFSGDQLKGILSTRGPIPDGEKTSKVKNVFICSASGGNDV
                     LEKVYHRMAAVVHKLFLNLNAPGMTYVNGCDTKSKYAEFLIKCLYIPVANLLQWGPGVGW
                     EYCKKKSIVSSGMLWDYFKGLAGDKDSMLVLSGMYDSQLEYTWFWGTIYRTTVLGIPSGS
                     FATDYKLLKVASDDNLMWHSTKAATIVKAFGLELGRMGLGVGHQEWGCPLVMLWKMALEC
                     SETESWLDLEWGVGYKGVYADPNVKGVIFQIVAKDANHPRFDYNAKDEDAGCNGKVLLLI
                     NNKKETARLQGLHDTSLDLAYGGFAAALKICRAGKDKWMVSAKKTKPGARHEKCDESINT
                     QGVFGQEQEMLGLDKEMYGVEAQIKGKLRGLCVRTNFLTGRLHENVLVGYDLLQEFKSKY
                     FYKDRNLKRLKDVTKKAINDDLGQNLQNKKLKGPLLRWGCTSVNSMKVPTKYALLFEKYT
                     TGPYLLDDHLKLGEATCAVAVFLSEDSCLFKKCLKLCYYTAQALTKVGMGFNCKDGEVTK
                     DVKVAPFCVSQGMTFYLENTGDNTRHSEAGVDLADDATVEKIVVRNAYKVGKTGNYNVIW
                     FQTKEAANRWPDKAPANGQHDSSGFRAKPDLDELAAKISTLDARKEWHFSVSFPSVKEPI
                     FAEYPDTISKHDANAEGDPQTGEFFWVHVFPTGDNDQSSEGGEQSQLEFELQDEMKHSAF
                     QGYIRAYVRRTCFLTEYGITVAP"
     gene            391586..398104
                     /gene="(91_0)"
                     /locus_tag="2_92"
     CDS             391586..398104
                     /gene="(91_0)"
                     /locus_tag="2_92"
                     /note="duplicability=0.982633, inertia=0, selectivePressure=1"
                     /codon_start=1
                     /transl_table=11
                     /product="(2_0_S)"
                     /db_xref="GI:1002000092"
                     /translation="MASNGAARGENGAERKAVVEVEPVKEIRLDMLGATHDAKDPSKQAS
                     RVEVLHEFDAPPAAVGEDFLMVELTKDLTAFAGIDLTDFLPVSCAMSNSVMADLICELLQ
                     IKEFHREIPPGFFVTPDTPTLIHLTSEAEATVTPVSRVEEQQAREDFIASAEIEYRNEPA
                     ILFATGSNCASGTGNIQPPDALVPEAFKEVRVYAARGRGSSQMHFFSIKSGIASTRTEKN
                     DPNTDWSNVYSHAKSRFSVHYSLRLLMLPERMNVYNLGYTQEDTQCSLITCLQREETRLY
                     TDTCLPRLESEELSLCQGEAVNNSGGKSAFGQLNILEATYMLASKILRYKTAAQEMTKAT
                     ETAIGLFDIRMRHKAASGPDIEEKTFDIFGAAELNQEAPMICHHYYGDARGAYHQKLGDV
                     DSASTTHEAGPSPIDVVQATKDVGALRINGEKDEKRYTKTAQPVEATILVRGLASPNACG
                     TMLKVKIVANLKDTASSNTAMKRASPKAVWLSELHKPYNRAHGRSVAISMFRPFKRLCYE
                     ETVFDTGWEFRTARKRLQRQGTASGFTAFKGGIPFILIEKIDLRGQDLPKGRILLGYHVG
                     GKVEALINLVITAARKLDDDDDIIPCDDQYVNEAYGILQNCYGGLCATMLPQRNALNACP
                     MLYVATKYIEKVRYLDFAGPGLGDSLEDYERADNRKTGIPESRFLTESGMTDMIVFNLEK
                     QHTTQTIWEITHAKPRKQALENSNTGKITIEVICTKDIQSHNYYKPPLLKNLCTLKKGKG
                     NDPLSVGFCQQDSLDWVYKAAADLATMESRLPKSELIVCAGTADGEGEGTNLLFLYGAYP
                     DALADETIELDRYYFEIENIIDPSCTCPGEVCFKKHLPLRSHERTIKTGNEPSIREGDIA
                     SPHKKPQERCVTAAQVLPDVDDALGGGRDEYNDIVGNGDGVPVGSNGDSSHSFVSSHNPG
                     GEEFLSGEVNVRAVCTETEIILLASPLLILIPVAVAQVKNLETWVEDMKLKLHQLGTKGE
                     GQTESEFGVLGCIDQGEGQNGEEHKQGPFKLAACGFLAAGRIYDCNGMAIAGLESLDVGS
                     PSQVEDKEVRGFADASKNAEASAGKGVAESPNVQDSEGPESNGEPATETKAYKEDVMKLK
                     EGTSRPGSAKRSTMGKWMVSLDFKEDNLLPDFLEAFTDGKQAITAKNESSYCADMVRYTL
                     PGAESVQQRAGMAWQKLRNLAVNSFKQDKDVAGNGKKHGHTKGGGMEDRTKDLAAGMLYV
                     FGALVGESLLDSTLGTKPGAWLHADKPGYAPKSVGREQENGYPMKKFFYQAAFVCSAVAY
                     QSNIDIVFMRADGPCDRFREVVWSNRASVADKPLFIGECRAMAQHENYSIPVDYDIAHSF
                     FEWDAKAIVSRRKTWNGHGQVNKSVKECGDGFVIGLTYFDLELSVDQRLQDMNSLSYASS
                     AGLIDKTVAMTGCIMLTDGAGFSANSGPFTVYARCTYKPALLASVPVSCNALAGMQTEKK
                     PTPDSNMITTLQHEFSDEKQGKCLLGPPGFISGPDAPLCHTGSEEAEGAPYEITQPNQNA
                     LFTQNARVGQIGRRVGALQTCMVSGTMRPYAICISEFPSKREGEACLANERSAVKVLTED
                     YFGKKELGVKTMPATYFKVEDYRGVSALPEASAPKLETDVRIKIYDVLGKVWVVLYALSL
                     CEDSAGSLFIVFPHEATLLVLKEPTTGARKVLWISSIFDKVCNEQETFALDCNAPGSATA
                     AIKHESGVFTLNARIGVNRIVQHCDAMLSFGDGGSKEALWLQKGHDGVTYYYADLKGLPL
                     ICGETCSSAESAATLGRAHGSKTEPSNELLQQATDQLAWDQSHPDSASHSDPIKSKIPLK
                     YCGTIWEKKGWEYTHFVSQGGDVWGAESDLMIVLLLVSLDLRYDTETIADLFFTEMLKER
                     IVRYTSDSYEFRVNERYVVPLGTWRTIAIQSKGVRRIPRCKIASFLDEDEEDGSLGQAEL
                     ASWLEKLKKTETLPLAASGLVESSLLAGIEIYVSNQVNETLPIKREVMINRATLGCAHLS
                     RKQIGFPEFSRLVVDSANSVETIEALYQIPVSKQVVPEFPVKGDTLPIGEEPIGPGRPRL
                     HFVAKLHQGAMIMQLVPYASEIDLYFALVRVCNDNKDYLGHGNKIVLTCTRSQRKELMMD
                     PALDGAVTLAEGDLPAALVGSTIKFAG"
     gene            398115..401528
                     /gene="(92_0)"
                     /locus_tag="2_93"
     CDS             398115..401528
                     /gene="(92_0)"
                     /locus_tag="2_93"
                     /note="duplicability=0.605249, inertia=0, selectivePressure=1"
                     /codon_start=1
                     /transl_table=11
                     /product="(2_0_S)"
                     /db_xref="GI:1002000093"
                     /translation="MAPVSTGEKGGRAHQRSYLPQGCPMPTQDEGIISAEGAKIGRSSVR
                     ETTALGLLRTVRNKINPGGLSGALITGKTCQPDNMPIQSLNSVGNLVTVYNGQTAGHDLL
                     QAILAFMEDDQEYYDDCNKFKFSMNAAECDFLGFLFTNEEGKCGGNTAHFNKQVHTETYQ
                     YTTGDLLDELSRFYPKCRQKGKSQLIPPLRPTGLPLTLIWKEGFIADTIISDLKQRGKRT
                     VDGLYVALNSTSEIEENYMKLPGLGNLNDADAGMPTEDAALKDCVKKGFITESSSRNRMS
                     ICAEPKGEGNDVHAIGRVIGGITETKADNLGLLAVIIIEKVYTCSAIAFLVKKDPLTPKN
                     MELSSRVKFTDGAFVRLEGYQQFYMAKDHHGLVKEEHRAQEMTTCKVLVPLDFLLSGPLR
                     CGNAYTNERDMLIEKQWNLYSYTEHRADFWVDGVTEASDYPKKHDSGVKYTLFTSDTGGP
                     NEIFGTSNVWLRVFMNGTILKRITSFDPQAAELLCPEKWMPVDIQSAKPDFYIKRDCTHL
                     TNLILYARILNTTARKVPEIVIESLFHDKMPEANLPSDFELKKAFTLWGLERITATPIGT
                     PCQKGGNENDPSKFNIMLGYPSIDSKSYVGGHELHFAGRPAGFTAQKANTAPDLYVKLLD
                     KAYLGVGNFQEGERSDSQRSSVTIACYSEENYLSEASISVELKKSWKEEAVASLQAEFLQ
                     EIRAASLQYEGEAHGGPVGGMSKPYPILPQKEPQSPTANVHMDGGKSELASNYKILPGRD
                     PIDLGASAACECLHSFFVNVVRVLKTLQILAHIVNECLAGEHIIKAVMNNDEAKFSYNKL
                     FTQKVTNLSAAGTSENDRNEVSCEANSVESRRMGGMTPLVSLKEPLGLGISNAFAIARSD
                     SATLGTCYKKQPKDDGWAAFDEGLHRMLVLPKWKSSDPRGATAALITHHWTFKRVFGLPD
                     VNQALSAKGKCLNHFQDAVERYGRGKHHPVIKAATDGGQIKHYTRSFGSFGIFQTVGANS
                     WATIFGNDTLALEVTGRASGYELIFYSLANTPQGLDKVKVKYRPLKTGWIVLESFSGRAV
                     SDFNPAKFENRFYFLKICQATLLFEFAIVKRRAQWPGGKVLPLRDVQVSPDCSVSYTETK
                     ISNVESREEHWG"
     gene            401539..404952
                     /gene="(92_0).(394_26)"
                     /locus_tag="2_94"
     CDS             401539..404952
                     /gene="(92_0).(394_26)"
                     /locus_tag="2_94"
                     /note="duplicability=0.033733, inertia=0, selectivePressure=1"
                     /codon_start=1
                     /transl_table=11
                     /product="(2_0_S)"
                     /db_xref="GI:1002000094"
                     /translation="MAPVSTGEKGGRAHQRSYLPQGCPMPTQDEGIISAEGAKIGRSSVR
                     ETTALGLLRTVRNKINPGGLSGALITGKTCQPDNMPIQSLNSVGNLVTVYNGQTAGHDLL
                     QAILAFMEDDQEYYDDCNKFKFSMNAAECDFLGFLFTNEEGKCGGNTAHFNKQVHTETYQ
                     YTTGDLLDELSRFYPKCRQKGKSQLIPPLRPTGLPLTLIWKEGFIADTIISDLKQRGKRT
                     VDGLYVALNSTSEIEENYMKLPGLGNLNDADAGMPTEDAALKDCVKKGFITESSSRNRMS
                     ICAEPKGEGNDVHAIGRVIGGITETKADNLGLLAVIIIEKVYTCSAIAFLVKKDPLTPKN
                     MELSSRVKFTDGAFVRLEGYQQFYMAKDHHGLVKEEHRAQEMTTCKVLVPLDFLLSGPLR
                     CGNAYTNERDMLIEKQWNLYSYTEHRADFWVDGVTEASDYPKKHDSGVKYTLFTSDTGGP
                     NEIFGTSNVWLRVFMNGTILKRITSFDPQAAELLCPEKWMPVDIQSAKPDFYIKRDCTHL
                     TNLILYARILNTTARKVPEIVIESLFHDKMPEANLPSDFELKKAFTLWGLERITATPIGT
                     PCQKGGNENDPSKFNIMLGYPSIDSKSYVGGHELHFAGRPAGFTAQKANTAPDLYVKLLD
                     KAYLGVGNFQEGERSDSQRSSVTIACYSEENYLSEASISVELKKSWKEEAVASLQAEFLQ
                     EIRAASLQYEGEAHGGPVGGMSKPYPILPQKEPQSPTANVHMDGGKSELASNYKILPGRD
                     PIDLGASAACECLHSFFVNVVRVLKTLQILAHIVNECLAGEHIIKAVMNNDEAKFSYNKL
                     FTQKVTNLSAAGTSENDRNEVSCEANSVESRRMGGMTPLVSLKEPLGLGISNAFAIARSD
                     SATLGTCYKKQPKDDGWAAFDEGLHRMLVLPKWKSSDPRGATAALITHHWTFKRVFGLPD
                     VNQALSAKGKCLNHFQDAVERYGRGKHHPVIKAATDGGQIKHYTRSFGSFGIFQTVGANS
                     WATIFGNDTLALEVTGRASGYELIFYSLANTPQGLDKVKVKYRPLKTGWIVLESFSGRAV
                     SDFNPAKFENRFYFLKICQATLLFEFAIVKRRAQWPGGKVLPLRDVQVSPDCSVSYTETK
                     ISNVESREEHWG"
     gene            404963..407725
                     /gene="(93_0)"
                     /locus_tag="2_95"
     CDS             404963..407725
                     /gene="(93_0)"
                     /locus_tag="2_95"
                     /note="duplicability=0.629635, inertia=0, selectivePressure=1"
                     /codon_start=1
                     /transl_table=11
                     /product="(2_0_S)"
                     /db_xref="GI:1002000095"
                     /translation="MNYDLIATGYHAFGTGCSRDLTEKWGNAFVGDESVASVNFVARSSN
                     HQTNLGDLGLGGTFMLDELAPDKSISTITGCTSATELVPQNTGEQEGRTGRADDANSSKP
                     HKEFKEYRHDAAASSRLFHKRQGLLEECISLRFYNSGCMTKATEITKEQELHSGLSVVRM
                     PHSLDYPGYASYDDTGLTKLGLRYAAQATGFLRLRAEKKPLEFGGGDKVTSSRMWVADLH
                     LAQKFIGAANLLRLLLSQSPDTDGISQDAFQRQMGAADKDLLKAHLLLQYSVDAFVKAIG
                     GVEGSALLRVRPTSVYVDEIPLPHHNLLAFGGLRETLYKPVYEHKSGPSVSPGHIEKEVV
                     TAKSWRQGNSSFNGKAIYANFKDSGRKCLKIRDKPLKEQEGGQWPPPKKQGVAVVRVKAP
                     LRTAGLYSSSGKLRAMGLNLGISKKLSAGLSERAGMVYQCARHVSPFPITTRIMDVQLLC
                     TDPLDPHLYGRDPAEDRRRNTKTYLNKDNYAGNVTYKTVEKRATRCYEWVCKPGITNNVA
                     GVIEPTSYIGGSLALRPAYDGFERRSKKTSGTVDPNVNSWFVDASKTVCVKFTAPNQTHV
                     RYTFEVDYAIGLVTAPRKELSTNGTGCEFNAYSVVVHHADVLLSTRELPFINAGEFNLDE
                     VTIVAITFVPIALRSGVDGAGSVATVLPFKALTNLDGLVSIGDSGIVIHAQVSAISRRRL
                     KMILTGQVGAQDVKQGPYSLCSSKEEIEIDSKQTFCGKLLGMDTQLWLYKSAFYTVLDKS
                     DEAAQSYILGVVAGMLYYWDKGTSPGHNGVMDVVGEEAKIHSKAEVIMGWTWNIEPFGYA
                     PDVNLLSGGGRTCPYAENVRQSRRVLPYNECKRNQFEPSKNRLLSQSSTHQTGRDGVCFE
                     DQVETFDAIVNEHMLQPVYFSLDPGGDAGNATPTS"
     gene            407736..411704
                     /gene="(94_0)"
                     /locus_tag="2_96"
     CDS             407736..411704
                     /gene="(94_0)"
                     /locus_tag="2_96"
                     /note="duplicability=0.091503, inertia=0, selectivePressure=1"
                     /codon_start=1
                     /transl_table=11
                     /product="(2_0_S)"
                     /db_xref="GI:1002000096"
                     /translation="MKLKVPMIGPAGDGHDDPLPQQNWLEVVKWYKNIADGTVLGYKRRI
                     NKDHYQLDVCVLGVQAQPENGAEKDLAKLFITQETVYTAEVLADLNGGRTAAPLEMEVQY
                     TFVLIFSWYADSFSVDASSKDYTGNDRDGEPNEDLELGMLRAGLNTGGEMPAVYTAGRGH
                     PTGGHIYKPYKLRTPNEGFSENVLAVQGFYAECKINDLVDVTAGYYQASGAFDIFLQKDD
                     TSGRPLPIAEEDLCNGRGKSIGSELVERDHSRCVQPGNGDMFPEGEEILIVALSAGLDYV
                     STCQKALVEHPSIIEHSPGPVLCELRTVAPESRPSLTQAKGINPRYYEVTAEYGSKRVCA
                     FLGSVKLGEKREMLVEWGEGETPRRQHLMFVDGEHFEVSYGLDSGAFIAFKNNHSKRLFT
                     AVPKDSKFSMFGSGIDYIKNDEFSMTETQSKVTFKTANEFGAWYDMMLKWGKKYEFHEET
                     RVIVPVTVHAKPESSYIFVECTFSQDKYDAITKGKSNEPYGCDQTIIFENLRDGLSNKYK
                     TFDPGAKIHGGELFGLYYAVVTQSNDQHLVEYLMDVISGSLYVEVALRASSVSASNATRS
                     GEMPQEGQVSMFGLDYIQKVITNSKLAESPNRTSKAFNSALVDFSFPTAVTIKQAVARQR
                     QIYLVPVMEYGRIAFDDDWNKERALLADWQLETGAYTTHSGERPARFSSAKTTKGKHTFY
                     TTQIDRMNNSIVGGSNLAAKSRALTIETYEVEDYPPTKYIDQGRNDGTILSGEDFMSFQG
                     VVPKKEHHTGVATDLHVHKVETEAGPSDEIGYGGTFVRDVGLESALSGGFVYTSSYKSGE
                     KAFISLELLYGGKPTELYAKIVYVPAPEDCIIEPEGKGIHEMGLRVFVDVTSRIIKRLSR
                     MIPALDVSDMDYTHYKLVAVLLDNTKVDGNAAQFQLSASHNGDPAEEFVFGVALDQCVFC
                     GRSNDMGRQRKSEGDVVGPTQQLIKAFQVSQGNQHVADLSGEVLLCALKVTGDGTEFFQK
                     EFVEKKTSSVITCQSKPDFKEAGAVLSDIALQAQQVRGGSGELDDTHAGFIDKVDLGDQL
                     KVPMIITRVGFDWAADRAIILALSQGYIKVLETIEGKRNEGVYLINQALDGLTDGGTTKK
                     YAYGTEELAAWGSKATNAMLARKIKIYIVHEAMLWLGYSNHCLQLQTASKGLVYIPKGEA
                     QYNPADLALENDTVTQSVTTLRAGTLSLLGKWGTTIEIAQNGGPGTRATKNWMNFIDKFF
                     SGDLRGLDLQLAKGAKSKGEEWFVRTIQFTKCGSDLGRTATKGEISTLMINKKIPWNAAD
                     GMGMPNGDSPNKFPVMR"
     gene            411715..419139
                     /gene="(95_0)"
                     /locus_tag="2_97"
     CDS             411715..419139
                     /gene="(95_0)"
                     /locus_tag="2_97"
                     /note="duplicability=0.00951801, inertia=0, selectivePressure=1"
                     /codon_start=1
                     /transl_table=11
                     /product="(2_0_S)"
                     /db_xref="GI:1002000097"
                     /translation="MQKVRLADDVTPHDTDESLERAGGVVAILQLFKPPATAPLRMQLIS
                     TASKSRLLDNEKTDARCDRSKIGSPTLPSCTSFAFADGETEFLNKSELGCGILYVRTPVT
                     HGTIEDSPWSLRKNISMNGIVVFDTKVAKANLNTMLSPSQELVNLQRPVSGAEKTSFSGE
                     PEAVSQEVETLGFETTRTPFKPTIAQRISPVNKSYCIPVEKRGSEDAGDLDMGLITATHL
                     DTLLLKCEVGGKGDDVVHEARPGFEGGDFKMCACWGVAFPLFKLHACTHWDLDSEGTANT
                     DVKLKLFPKIKNKSSNNDTDWYLKVEAQCEKKATQIPVDTVVLAGTDVHAGHTIKEDDEI
                     TKIPFTTGIDACDSVRAQHTSLLLAEEFGGSLGQLGGVNHGASGAWGSLQYAHMTSKNGA
                     GRVLEGQGDLGSDTGARDEPHATGSRALPGLLTVEMEVEIKSHDKMAGEAIARGPTNKLQ
                     SLIPSKECSNIMSMLVNAVWDWSDHGKQATNKQEGHWQENTKSKIQDNSNEHPTVPGPYT
                     VTTALDVLKELEDALLFGGNKARAQTGIDSVEGLCKPGSSRSRASEGDYGHDGVNRNLGD
                     GSGQVASLYEDAESKVSIVSCMAAWEPKSQTCQIYADVTIRGSRHCTRTQRKLSTVKKEP
                     SVLLLLCSGPACEIEPAKPAAAPQSDGESDSYVAYNKLTIVLFRNGQWANENTGYVYAAP
                     ASAFIKVLIQTTSSDAIDDSLFAETRNSHMLMIPAILLVPTCYHSTNYDGGVLEGTTLKS
                     DIWDKSIRRTLTEYESRLPRILEEKLFVLEVITTTPMGITIIALSGLGFALSSCEAFVLK
                     TGGSKAKDQPEHYDNTVGADTTSFKIKEEDYKPARLPSLSAGDLTKPAIACVFGKQYLVY
                     EQDKGTLAGGVSVAFRAPLPGGSPQLTPLQDGTETNVSELSDWGELGAAPFQAFEGTQSS
                     WEMVKSATSSAKAYGYEQGPEGGSVGDVGVGTLNHGESGKAGRFFRGWGTIISSAEDCGH
                     AYTHVHTENDYYTPKPKAAYTATVQLDINMQPTEFVVLVGGFENMHQRTIMSCTAIQFAA
                     DSPGPVDLDITFVNLVRPRSGTGVSYLLRDNRTREPVLDYQGTDIWGDLLIIAAGFGVLI
                     DEKKQEGIPLVEPNLVMEPTYEACLKYLTIVTRPNNPTDDHHSAVDNPLQPHDVGSRVTF
                     SCVAKESKYQPFVTMNKHRNEDLNGGSDEQVAKHSDVGYLLGFLYGYKCDKSTASCGQCV
                     VKEAVDEKKPTSLKVADKKCKNIQIDLFEHTVPQFAKIQQEEFGDFFLDIQENVQFNIRT
                     MRQRVAAVEAPLTDSRKVALFIRVLYLTSHDIKTAICGCTTVGDDALFGVHTMYGEQLEL
                     DRADWQPAVRPTTHLSDNLKGWVESTRCRNYIAEVRVHGFECAHSNKNAGFFGQGLKGTG
                     GILQFVRFGVSRVVGVKGKVVRYSVRTSDGVEGTTLYAGTSKRPTCLIFLFDLGTGRHPI
                     QRQWTAVGLPSRMLFSLLGHFPAPDEEFQETDLWALLQAQECEVAAATLRLCLVIPWHGY
                     SAERKNKEEFTEAYYGFETQPARALKDDNCLRAVGDAGAGRDVGAPNSDKVHVHDKGLKF
                     LHGKKHLKPYYFEGRQIKEIYIGCHAQWCLGALKGEVASPKSEPEYIAEASKLLSAHVPT
                     DVKKGDSDEVDFYSYSQALVNDETVYPAEEPFIEGEYSLIYYLDITLLIQGNLSAKTLRA
                     PSGWFKESIKSPNLKSSILHYNIRPRAFVAMNPLNAIFEVSELWGQVAKGFCYAKRIINE
                     GKAVRKKEGMSGNKRPDWYMAKGSRDVWTACVGAIEIARGGIRASVEADEGGSRGSYAHK
                     GVTLTTCALIVARVGRFEAEVKRLHPQVRPCVVHLFRMSGSERCSHKLRGPPGEQSNSIR
                     TTGLKETHCLQMSGGDGVEDNAVGVHESFEDEMQAGQDHRRRVAGAQCPGSPKTYIGREV
                     HAVGITFEVSALVSAQSFTPDDMMFYNILGKLEINIASFMKWGRGWEMCVNEGQGVRVVA
                     KMANGEGFDEENEPEDDGDTGYLAGARKTPTMQGDIEGTCTEDGCQEGFIQAAMGTTPVR
                     DPHGFDGKGIGARESVYKDRAAKRCYPGELVGEDYAVVQVGPAAMCIVLLENSRSALFPV
                     KRLYSEVHVSHGLQALAVVLYHAQVVANTDRDEGLAGNSHYKEFGGLFAQLFGLVTERAF
                     RLYLASRRSLGVPGGYFTYKTGRHPPGPNEAYVTVDEPTVTAVGRWDLNLDHKPLYAFKV
                     NGGSTAQEQVVKGADPEKVLVEIGNQQPYGLGKAESAPRDVYRCDDTVARNEYFFGFGEI
                     KLKGGFGEGALSYGGSKNMTDGSSNKWIPDGSAQATGAAEVAGGPDMWQKQDLSDSLTIS
                     YAVLKSISAPLCGAHWQPACRVPPTKIGGINPQQCDDLTASGMTLGGGTRAYEQGSLLLE
                     ESGSLTYVQMGYSTALQHTAKNKQLKVRM"
     gene            419150..422734
                     /gene="(96_0)"
                     /locus_tag="2_98"
     CDS             419150..422734
                     /gene="(96_0)"
                     /locus_tag="2_98"
                     /note="duplicability=0.248638, inertia=0, selectivePressure=1"
                     /codon_start=1
                     /transl_table=11
                     /product="(2_0_S)"
                     /db_xref="GI:1002000098"
                     /translation="MKFANGATAETCNPVVRFILVKDKCLGLLHANGSGLVPLTQHQYAY
                     DGSETHDGTATSCNIPFAYFRDVAGAVPGALCSGYTSSKDVKDEDLEHFHVLSRQGKVEN
                     QADPVLGLQRVPNSAGTLRPYGRNPQLEQEVSEEDERHVGVSSHDLISMDNLVATAQFYF
                     NAQKANETHEFLCVIPHVELLSSTTKLANIGIVVGAHLGGLSCAMEGLITHSPVGHACDL
                     LPLGVVRRLLRGYAYSNAALYLKDRPQCPGVNKNQGHDPHTKFCSDLDGVYIVKLKEFLM
                     RGLSFLNHASKAKAARQEDLGIKASVGMVDVIVNRFRATRVLLWATITALLDLCTTMVST
                     RQHTEDFAQNYEAAKSGEDYMIPPLIGESWPEGGKIASLTSSGAYETHGWGTWTEGERGM
                     KNMDHEMGDKNTLASTNCPSLYPITGPRKLDGRAMSDTWGDRQFAQVFGPLVCSDANKVE
                     PQLSFLVGVGWKEYHLKQNVDWIEHLREDVVSVLKLHSLYITQATVDGAKACGVCDDAHN
                     IARFDYDPRVGLMGHHIQPVADKHEFVRVEKGQFTCDCPPEYWLPPHAHESATKSVIYYF
                     IKHLAQSAKHARYRSGAAAYHGEEAGNLFQMSLTTNAEFKAGILQKKCDDNWSEKQFTMV
                     KGAAWGKGDSGGDAVHKEARCHIRPQKKGAEYLVAYEILNVSTANYGVLIAKQADIISAC
                     CLPERAAPRKTGSGKETDMAQVPWRAFKSPKLVVRLLEERAGPKLLHYIRIWTSKLCSGV
                     FVRDSLSLPVGTLSATEQGWILLRGTNCSEYVGVIDDLLVQCVQVCRNLAAEQDLEAGGN
                     IIGNKCKAIETWLQYVTFGIAVRSAAMVKYAGADLTSGSDRLIYLVDLNSPLDKIRIYAS
                     YGLSDAGPDKSEIMAIESDILADRFKVCSRELLECGKMVFKSCSQVQFVNWMIQNTILNL
                     LAGPLKLEFQAVDISNIYNVSFHKYEGTPYDGEKLEVHDNESESIDGTEISSGNGRTNQT
                     PGGCKEAAIEPNQKCTIVVDKPARYLCWPGGLKQRLLSWSGKLIPWRGKQMAAAQKAVKR
                     EEINSPPFDTRGASYLVVGSFFTFKVSHAIAYPVIFGNAPSDGKVVMFNGAAALNLQLSA
                     VAAKLGAEWGVLGETTVELFVEGSALAKEMGPIQKVRIAEIYTCHIVLQRYHYKELNFGG
                     YAGDEAKYA"
     gene            422745..429176
                     /gene="(97_0).(360_16).(398_28).(401_28)"
                     /locus_tag="2_99"
     CDS             422745..429176
                     /gene="(97_0).(360_16).(398_28).(401_28)"
                     /locus_tag="2_99"
                     /note="duplicability=0.0831956, inertia=0, selectivePressure=1"
                     /codon_start=1
                     /transl_table=11
                     /product="(2_0_S)"
                     /db_xref="GI:1002000099"
                     /translation="MGAFTAFGILVRSRPFQSKWQCKVSEFVEEATALTPTLKRETKAIQ
                     NQPNLEDPTGVLGDRIVCNPEILWSDKLPRPAAKAYCMEWMSIHPTYDADLKSGDSKFSL
                     TLADKSVGESLSSVLQSVMEHSLDKWSFNPLGPGILLTEPELNVVIEEEFSGYICLCTDV
                     KCTYDGFTLADVGCLTVLGGTLSIVSFMAPYLDRIFSWDTTSVPGVKSMKLDGNRFGDLD
                     TFVAVTDQVVGCCRIKTRMFLPPTCGFKPNRKTTYNRSMFGCLPPGNSNLDNNIKVHEEA
                     DQAYDTMHKSSGFPPRTEMFEVPIFAQTGWDFNFDANTLYHIQMLTELNAYIIGKTVLLH
                     TPKAARCIADFVGGTFMNLFEVPLALKLADMKIDAKDSPKSAGGFTSAPSVTIEKPCVIG
                     DCGGEDTMASRPSWEYGPASGTSYQGIEDKGKICWQVNAMCGVRAVVANVSCYLKYYLLY
                     AFRKWALKVALIFTTKKAEWIKGLNDKAECDITLKKTALELKPDHSVLERVSTLEDEQTH
                     LTQSDVPTGHLSLKYPGAYDDPYIMNVVRIGPVVGSVLKLHQGPESFFARMKYFKGRFFD
                     PVIAAPGRFKKLCSITKVLGHFQEYTGTFPETSDSCDGQERLGKALITLNPHEGYPHIFR
                     LTEKTAVGSSYGASVFEVKLNSKSPQTTGLADSDRPAETKLVIRPYKSNIKSESDSLDAI
                     VTFDATYKKTERYPVLVLNSASQGDQDDPVITTLVGLNEYLLKQQVKYAPGQTNIEYTNV
                     VNREICKVGAVRRYKETISGTQETGVGPIHLMSIYEKEAPDAEHAVKAVTAIIQVGIGLN
                     LNENKYDKCPRQGPINNVAYPEKKEIARKASWDGEVFARIDWNACVGTTESEFVENTSGV
                     QSGTFPSASLKTQYPIPGEDTKARGSFVPKATQYGYTKRPTFQRFIIKKWPAETKNKLDK
                     RLISVPVIDISQYAIQHFISPSGLLIAGTKKNWYGGSTVPGGEFNPERRKWRVPTAEGNF
                     GGERAELAALKAHRASPSCNAPGSCEGDRAAYKIMAMGWGNQMGHLGNEPLETLIAPIFM
                     CGGAASDGDLAWRRQHTGLHRAEGTAVSCGLQIFSIDLLGKAALIELQMYACLGYVKSLS
                     GTQPVKLLEDDANEGLSKPDFCVNSDAFEDWIFKLVVHLAKVQHVWYAADGAENEYFYPI
                     WVATWGFYARTHCTNSGADSERCIKNMISARHLVSNEHDHGVEFTCKGNMRAFVTAKQYT
                     ETANEKASEKAYRNKQEGATALKIHNRILTARYMSAWGSKILADEQKQVVKLRGGNQLEL
                     FSRTNVDSKLPIHKIIRDRLDGVGLVNDFEKCLYVSTLRFLGGSFGNIALDSIVMTPDRF
                     NRGYYATTADSSSSEMQLIRNLDGGLKRETVNHQSPKHERDSRHGFYKEVYAHSAVAYPH
                     YHCDQTKIASEKGANQCVVGHILQAKFESKYKCCFAQEVGDGGKDLAAQKYKDGTEADAL
                     SSSVGGLANLDGKTYPHSVTPLNVMSLTCPVTLFKAALLAFTTSCKIEQLAAKDFSVPDP
                     ADWHCIEAVLIDYIAFHEGVYVGTKAQYAGQTITMVARITMQLHKSSKETNTCTELEDKG
                     VKIGEMLGALVVIVTGGTVACQLSLDKRSREIERKKDILFVPGYAAVLDKAEVNKYFQAC
                     KQVRWATAALLLNTLHRQHGNYLNMGRAPQIQILGSGGMKPAEHEAGKDVGYSVVKSISH
                     EVADFKPVFGELGLNQLQVYNYQTLYGHFNKARVLYTSLKHFHVWLRLMRFLTVGAQSQF
                     MGGMSEKGRCFYSSFVSAASQGDAEPTANQQGVVLDGYSIEEFRHLPLFPRRYTSDAIKY
                     SGLFEKSFGLKAGADEANSVWLAAEALVYNPLKKGQSVAIGSNNGALHTKAKTCRQAAHF
                     LLKKGPVVIYDLAEYPALMGEGKTKLSECEIEDFVRHILNFWQLPSGQAEEVENNEVAEY
                     FLNITTYDYEGLFVDSAALFSIGRNQEFSYNDVTPVLDLGLAPRDANGAHRLGLPAALER
                     LTEHFLLAETIPWTPNGSRSRTGNKSAHKLFGTLIAGAQQVVVITNFGGFGCGGTVAAVM
                     FSLLGLQYKDHGRENGQCEQFTAAGKNAMNRCSGPGGTHGVARGEAINKAARERVNCE"
     gene            429187..436554
                     /gene="(98_0)"
                     /locus_tag="2_100"
     CDS             429187..436554
                     /gene="(98_0)"
                     /locus_tag="2_100"
                     /note="duplicability=0.159212, inertia=0, selectivePressure=1"
                     /codon_start=1
                     /transl_table=11
                     /product="(2_0_S)"
                     /db_xref="GI:1002000100"
                     /translation="MNKRLEKERGVYEPIKEGSQRIVIYLPSWIACHSKIGRKKIPIGGY
                     NNKIFASRRMTKQADKRGIIKGFYLAINWDLRGWPEYSPGSTCGNKAGQAAGNNGKEGVN
                     RAANPGVFQLGAYCTARRVGVTDEENKPTLKKWDFSMLFGPSCSSSKRKSRGIAAMPSNP
                     PAPLQKGQLASEMAQEAQSDENKALKCKIGHIVKFVNSIGSGHGEFVDDGEFAINEETDK
                     SQWMKRIASKGVMIAGAELMTLVTVCFPTPVGLGDMIGVGERPKNESLKGAGKQRAMWND
                     QYHGEGKPRDNMLVTSAGMFLGQARVGKVTVTEDSGMAKQAGRALEAKVAQLSFSIGVAW
                     LDISVLGYASIIIALVVLTQQGRELESLEYLGAPAGGTGHEIKWGMYADLTRLASSGNGS
                     KFGKNRGSTFPQYNYGVVKEDKGIPKNSYSETADDPDDGDKPRAPLMKELSCCAAAVDLD
                     QTFVDGVRHVVTLELGKPQYKNLYGKMIADNAEIGMSLELLAQVKQFDIYLLKHNKVYAL
                     ELASAEVLHTHILPRTAWSGAPGSSRPGTAFGQLDFRAASLKFANWTDGSGQKVIGNDLG
                     AESWDTNVYSLRQKTERVQHSTLGGFTAQKAFLCNKKGKFMILVHDLFKVLNPKYEKTGL
                     KLFDKGYLDSYVALEVETEVNKILGYHSDGDHFREGKNEQTSARAAATKSSTLLLGYIGF
                     IEGGKSGLFCLETPDEWGKGLYLVLRYCETKLQAVYKEGKHVSPAQDGHLVVYKCIFKVS
                     RKLLLLKLEGGNTFGVDRVGDSTLGVTRAGDRVELLATNGLDPAAVGYECAAQVDGLTVV
                     KGPDEETAQGMFETMSRIFRGTASGGLLFEPWFNHRVVVASSQTMRYNAVAAKIDHHPNF
                     TLYSLEDPTGYSPPFLPEDSYAVIGRWQTGKDVLKNLEPSSYRQANASDNSQRLTEDNTP
                     KFIGTYNIVGAKDNDLVKDKKLGFVNDTTVLLAVPIQDPGLGHALLIMDEIEGKVLQVCA
                     GAMKAYYGRHAYQDLKIYKGSFKQSNDATCVNRMNLARTYELLAYKSSHERTFVQQRLKT
                     DQADRNRELWVSRVRYTNYHARLDKLTLDVSNKTSTMYITTRNWSTIYGGLLETSDTQVE
                     EFGYAAALDFRQFNQASRYTAEKCKADTIYSQEQFPQLGGNAGGRGDPVFIFEMLQLGKK
                     GQFEEGDNDVELILQVDRGAHAHVSAWDVLTVDENCLQGGHLGIINESDDTGPQAKYELP
                     YAFSQWNHKQADLILVIGTEELQPYTFAAKLKNTCFTLCEKGGVILNGALHGSIKACYLG
                     RDLKVVITPRLLIRAPSEAIPITNKLTGFECPVTQVGTWAKGKKLGNLSYGSYKAEARDG
                     CRGYVYGYAELLPKLSARFDALGDKAVVPKDNEQFRCDLSSEGDDIVGVGEGSGTDKDIL
                     KPIGSGKVMTSNQPGPRAGAGLKEDQSLKPIARLWPNGDQPRPVASMDNAAYDQNKTGKQ
                     DHIRIQPDQQDKAEPELALLVTKWLYPYAADLDANASFWLLAESENLDLLHAVVGGPLGV
                     IMAGAKWTTIDCAGGLYLGKMKLGDQTAEITAVTTKGEGEKTNYVDVKPGYVEQISLLET
                     TQCELPVREASRTSNIANFHVPLVFGIPDSFSQAFAEERKSTDDPVPCSKPLVSLHCFVK
                     GGDTEKANSEDGTKVLYHAGCAAMFKKVLIYATAKTNCITSNKPYLNLKDSKSLACRATC
                     SPKKAQKYQWAWQPDNFVPELSETWEGLTPDLNVFYPGEEQGAMSNFVPSRYFGRHKKGL
                     GPALKVIGGSTYPVINLQSGATIVPCSNLRPRSLDHVELEHILAVLIVCVEKLLGTMTSC
                     SQEDNVTAKLFIKGESEKEDTDKSDAPDNGQVHSTAMTLPDLITRVHSDQYESNHFQTGG
                     WLIFYAFDYRLSLSSDGAGYGVGDPYGLIKDCFRSLLRETNPKASKSKNFLVHAGDPDQV
                     KDNKASKNRGTPASSGAVAGTILLLFFLRKKQGFEEGYPQGLIKRQARDQAQCAHANIIR
                     MPINPFCSPDIEPHCGSYVVWGVMKCTVWNLCFDIRDLTELKYNYLSFAKSYAGDKAHLK
                     ENRKVACPDGAKDVKEKRTTGNAEQLYSTLRNNSAAANGQFFRGDGYVMVQPAIQDTYEG
                     FPNSNAYGIAIPEASDNDTLSCEYRTIPLLFLPIDLFTIDYQIQKQGSMKKVVVKHKLVP
                     MKIEKEQGWVLTHTFKVKNAGPLSEADWVPGVDMMNPADILLILRVIYYVTGTTIRVTVQ
                     FWYLQAKTNLTIGHPGHTTIIYKAVKATCPVIPWIFVKYIYADVACQLPFATEEISSTKP
                     LKKLQQLLEDSGASCDEIAGSVGALPASIELPAECGDIGKVLVVITYHLLKTPEYLLGRY
                     GHRSDRGGGRFVSDIYGYARNTKYQSVKRFVTAGDSQAMPQVTLEEECYKVVAAFILRGA
                     SRMHGGEELD"
     gene            436565..441547
                     /gene="(99_0)"
                     /locus_tag="2_101"
     CDS             436565..441547
                     /gene="(99_0)"
                     /locus_tag="2_101"
                     /note="duplicability=0.0855674, inertia=0, selectivePressure=1"
                     /codon_start=1
                     /transl_table=11
                     /product="(2_0_S)"
                     /db_xref="GI:1002000101"
                     /translation="MGTQAGMEAHRVCIAGVALEDAVVKDKGVGQKNRADIHPEESTSSR
                     AGIHSTLKGQIPGSTPLKVSWVENQGLSLAIPHQSGGLDKNNLGTKKQKEAGITEGWDSL
                     DLPADGASPRRRTFYESRRPHSWYLNAMSGIRLLDKVTDSEVVPPYILSGAGAVVAEVVE
                     GSYHKAYFDLGLTTHGTDEYEEGPPLGLAKGSLSIKITAGAKYKIFSDWMYYDAFNQLYQ
                     NIQYGTFVPAGDLKKQTRLTNTSKTDAIGYNIEKLARNDPRMTPDGGGEERNEFSHFGVK
                     EALTPRYTLGNVVNTSADSPDADLMNSADASFAETVGWQVADAAVQDGHGKVSEQQTDEG
                     VPNGEPLGKDQETATDRERGGAFYEKDMKPVRNDRTVANLQIAATFDPRKMGIKLQTIVS
                     DIAGEVAVEGLYDYGSKKPQQIVRVYLVQDYGDVPPDTGEPNTGLQMYDAVGTILFNKNQ
                     IRKMLCTFKVALSYSLVFGVFGGVFLNDILGKRLYKPFPLQGRCDAVNAVSVDKDGLGSY
                     GFALAAGVSDCNICFLARAVHSYILLWELPSGVCPLLDTVDVEARQGCLIHAHEIEFETY
                     VKAYDSTGAEETYYCIKDQCKDIDIVEYMLSVAQGDDRDNGKGGFLLLFVHTPGIITCFD
                     ILNNRKKEDQPVTYRLGKVLGKLGFVTSSSDYCIRCVYAAQFLMEKLFLACTPFAAAGTE
                     IRPFQRNLEKNLSILDVRADSRALSKAHSEAAEVTRGIDELDAQGICDEKDPKVTFFRRA
                     MLHEKGGYTCKHPNPLGEIGDPHPGNNLAVSTPIAGKSYLDVANQWFSTPGPAVDVSSSH
                     AIFMRIDGGIPGGHSILGKCAPGGIAETLKSIFGYLYNFNGLVPGADATGMVTRIGQAVC
                     DQQKTSIEKAGTGSLRIKLEWVGDGTCARKVRSLKGLLEFNEILQGPPAQPAHDFGVYLT
                     SAMWGLTLLTFATARKIHTETSVFLIAVSLVLEAEPVGVEVSVSPEASLFTPYNGSTIWK
                     ARQKDPPLIAPAATELYMERSSVTMKVIREAKLLAAGAMHDTGSVEKVHLFHVSAPALCV
                     GKAVIVECIKSAPRAGATDQGNFGKAFQQDVATDYYKEGHEKAIENSENNHMRSVLPTDP
                     AHDSEFGLITVAIDEVCTLQSGNKNECNCTTFDVKPYQVCSEKARARRCEIIGGVIWMAS
                     AAETTIWRAGDQYPCLKHLKCDYPGKKSIPSGGKTYRGASPRLSTEAAHPRFIVLNCNVA
                     EHEVGTTKVNLEVKYEPVKLFTGISREGPTPNGRDGPALTSVRTQTSHLVKYPAIVIASA
                     CMWHRSGEDGAGAVQVFETKPIKVVSLELDHSSGKCKSNLFSARHLLFTGANVGSSLEYL
                     IANYQATTTERVSSLVVVKKGKFDDGAGPEHKLLYEQTCKGESLSFQSQYWLVSDHKDQV
                     KRTLVQEFCYPAPFVEFIYSSLWATLWAGYDATLHVTSSASAHAIISSGFAVFQQLKMTP
                     EVQMPWINDNDDLNKAKITGVLKVLFLRNPRGCYEGAKWVEGILQKHYETRISLDNVVQR
                     PVLEESPSIKVRLVWSMWGGVPGEAYRRRSKDGSSVVLPMSKELSAPFDLWMSIGGSINA
                     EASGGTNTGGNWRDAVRDIDEEVGLMKETNTSADQSEADAIADQCQTRMKFAWST"
     gene            441558..446108
                     /gene="(101_0)"
                     /locus_tag="2_102"
     CDS             441558..446108
                     /gene="(101_0)"
                     /locus_tag="2_102"
                     /note="duplicability=0.48445, inertia=0, selectivePressure=1"
                     /codon_start=1
                     /transl_table=11
                     /product="(2_0_S)"
                     /db_xref="GI:1002000102"
                     /translation="MNLDQGEAWELTTGGEYITLIDWLGGVFPGCIESCKDSVIAQPASR
                     MASLKFDILATKLQNAVSSYSSSCKVLIVLSGMFYGWKAVVFKAKPGPSLRVLLGTRAAN
                     FVACEPTILAPKEKVFPVRLLDLNDTIYSAASSQVGWSQGITLAKYAVGQETYCTVAKYM
                     NQPRNGERGQIITLYRAEDTENPAYGEGSANWSQDPPGNFCTLRAITEVHSIFWKPDQIW
                     DLKPNSSAVLMEAKDPREIHSAGETGQRYKLAREAPVALLVFTQAKGGQFCYHPLTNKGD
                     EAGTSHGGLTYFDYCNALVAEGPIAVGVKSDNLKVTEENPCGDTYTEVTRADLYDTQFGG
                     AIVAVWDVPLLDHKAAGTKIVVIIVTSGLPCTSLVDSSAVTESYSFTATALAGPGEKGAK
                     IHVTGGPFELESEHNRAVVIAVASIADLKDFFDINHDAIIDQDVTDLYVILLQADIDIYR
                     DLLDVGLGEPTQGRGTAGTLHLSYLGEFAVETSQMVLRRGERTNKVVSVNKAGYDPAIED
                     PGGSITQIIEIKSTMQGHKVFQAGVFHVAGMRETNGARIDGFMLCDSHVMRGKVSGLHTL
                     VLAKPGHKDVNASESTPTEENTDDHGGNYLDPSVLNEHALSGCVVHKSPSTVGDLIIGDT
                     LTLERVICSLSNWDILTTENSSKGVKRVAATLALPKVQLINAHLTKSGTERRLIVFEIYP
                     EGLGKIILARANLLNVWLYFVVMGFVEVKISLLLEAWESNRLLLFLELKPGFVLPHLKHQ
                     FAYDRYSTSDKYVTKDTVSSDLTVVVIACAQVEENFYIVAANMEDNFRSAHSEETKGGPR
                     ESLADGFISKGLDNGEITIAESARDLEGGAQGDITIADRFKDGLKIIPFYVDVPTYRTLN
                     EKQASRLFVGQREKRDYIPFELGFEHKSCDRAASMNTGLPAGTEVTQSKGPIAWIRLLQG
                     CGGEISTQQFGPAGVSGECAYFSSLLVLASNHYTNLSSGSMKQHWYHIKALSQSNKHLLN
                     GALASFSSLEMSGGLLEHGCRDIQLYGGRFPDVAHVGKAGLSVQALTQTTVCFRSEKKGN
                     FGGVDSAEFTVLLLLLNQQDIVAGIGVPEDNWVGTTCGYATDPANEHNFTLYDGIGKDVT
                     VTTLGTIGGWIKGSGDMHTLYWKEYTMTSSLKKSADFYELGILRREYTIKDHHSTVSMSN
                     EPDVCVVNAMKFVKGGYDWYNKVGAVISWHDLVAPQEAQKTICEWWFMIGKKTSRPSYQD
                     AMHYLIGRALGGAPLPICFGAKKVHEKAGGKSPNQTYAGSPPGNGLVNGLRYILGYGFNT
                     PEYSDLPDINTLSGKKGDPDLAENYLCMFKENLALPQTLRSKFETKRASFKDLMEYQLVA
                     SELQIKGVSYDSMEQEERSSEALWSVTHVSKKLNMLLLDAEENKLIHFEEKKWKNEANGR
                     ESSVTQSVTFLANRVFVLYQYDQFGSTANYVFLSCWCAFEVGEFPKLKADDVDLADIYRV
                     LFKDVSIVTCNVAGARSTSFKSRSKAAISFM"
     gene            446119..451326
                     /gene="(102_0)"
                     /locus_tag="2_103"
     CDS             446119..451326
                     /gene="(102_0)"
                     /locus_tag="2_103"
                     /note="duplicability=0.7683, inertia=0, selectivePressure=1"
                     /codon_start=1
                     /transl_table=11
                     /product="(2_0_S)"
                     /db_xref="GI:1002000103"
                     /translation="MLGQGCKFAEIGTGGKEVVGIALNDNAHEKVEGSTEYGVFAVLYPK
                     IGAGLAILAKGILYPLGTPGDLVVEAALIATGVLAETVVILDVGGKPSATDEGTSFDEGD
                     HATIISRDVALKLIMDIKSPAFSEGGRALAVIPTVYQDITLKAPVCLEQFEAFESSYVTG
                     TADLIGKLDYAAQKGSIVEGFSGPSYYLHSGPLVGAANEFDANNRKRNGRTIYDWGKIRK
                     AGTVRGGKRGIEDKVMVSLSFQKSLTIGGLGYFKRQVPVNQAQSFTDVCAGGAPICPILV
                     VKPFLCRQFSCAGKTKELNGKVAAKKFPSYHKEKTSWLLSLYLGIGTKGHKGNTCKLEIP
                     TSYNGVKDFPVAPEGAGPLPTVIEYGVYEPDLGDVQELLVISCSYVDLTGTDHTGTVWAC
                     APKADTIKTSEYHSKVSNVRLLRKVHLFPLAGNGSISLRWLSHFTRWRLPLIPVPFEAVL
                     TQAWAKVLDALYFRPKGQPLYVDDASRGTKAEPQEDKWSNLLAAHVSLVHNAHESIGVFV
                     DSKLFEYLGRMFFFQGVKPDKSLWTGPASQQAKEGPDESQLGRDRWFEFGNEESKATEDG
                     QVAKSLIPAPTENHICERVIDGDHTAELQIIAIRGKQATNPLGFLIAEYIEYVEYTKMLR
                     LNLEDDMAESFALISRKINLETDTLKSALLCEKGEGMELSQSSGANRSGEVKQTPPTRVS
                     VQKIYTKPFHVHNYGELDPDIVLFSGKGVGSDGLAHQVVTWVSKANMHTFMGINSSERDG
                     AGEVVISYEELGELKVEDIKQEKQVADNPFGLSPALNTIEIGEGLTVSMRITARQLSKIG
                     KPGLVRHDLTHINEALMMDSVGSTHLLNDGDDDCVGSKRYAAARFMTHIRPGPEGTNAYR
                     GIYGLDVVAYAPHVAWGPATEMVFGACREKLEVGGVVSARKMLLAAQDETRFQVIPGKTA
                     VLHATVRRSAAGETSRGMDEFERKVEALEVKLIEEVGGNVLLTTVICAPTIKKESRFLRV
                     FSVFLTAVQDDVACKEISIGRHRLAGEDYCSWLVYERKHSAISAIHRQPIEAQGGLSLLL
                     TSTYDDNLYYPGTWGLSKEEYVVLVTLLSVEWSHAVQDAHKFPTRQTDIRVRIAAPTEGG
                     TPADLVVKLNKNPKIYLEFLDKICFLVSQLGQDRAWARGNYVVTPLSDTEIHTGSGIVPR
                     ILIKVTVKEKGTRLGMDVGSLFQLFRDESSIWLGGILRTLTFATSSSHSPYQSKIKGQAM
                     PAESHYEGIESGSGKCATFSRAIESALDGKEENVKPGKFHAERDGVIFYDPFAILVEGHG
                     IDEYYCNGYSSATSMTAKDTDCAKQKLWVMEVKSIPEEVHFIHIKPSSHYRALCDVSGKC
                     MVLLPTGKAAIEVPIPTSMYVNLQLGKFGQIVSGAAGEVIGQVEDETHASLVHMGYLYSI
                     TIGKTKEVGSPRIQNKFILLYIKDLWSPGGGYIAIEVDGGFQALLGANTYTAADESDKID
                     PPIGIGTDCNPCQVLPMFLLAKFWLKMSGTGRQCALVDQPHGEIISVTYGHKHNRDIHKS
                     VGDNGVLSREAWTRNKKTVLQCIWELDTTYLLIATKFVAFYLSGTNLSCFFPDWAPAFDK
                     ASYLEFQDEFNGGLAHAVEVHYGILASKNLPHPGEEEYFDRPWHRVCASGGDSFLEKSTG
                     AVLFEHAIAACGPLTKIGKVKGLRNRSIIINLVAKEAFQDKAFIVKELWGSDEGEETYIT
                     RKSIGWLNSI"
     gene            451337..457057
                     /gene="(103_0)"
                     /locus_tag="2_104"
     CDS             451337..457057
                     /gene="(103_0)"
                     /locus_tag="2_104"
                     /note="duplicability=0.0280875, inertia=0, selectivePressure=1"
                     /codon_start=1
                     /transl_table=11
                     /product="(2_0_S)"
                     /db_xref="GI:1002000104"
                     /translation="MEDASGTEANTHYGATEPYGFDNDDIRVSNFRKNISFPRKFRLTAY
                     KESNARGDLAQVVGNKRSSDMRIFLASKDLGRMAYDSSRIGGWTWNKAAGAYLKRSCKRY
                     KLSGELLYKMYIDLMEVNWDGLGSAKGDVLVGAAIGDYVPIRLWIKNDKGKLQSCDQGYE
                     SLLPKLFHEQRAEDFKIRKEVASRIMVAYIVMQASKYDILVWSKCEHDVYLFVGKRSGAE
                     HHLTPDPAKEEAVNLLKEWFGNKCKSEMEARGKGNRALYVLVPSSGWIDALVHPGQGVTI
                     SPGGANKVCADSVIVDAPRARLKWPAPWFLGLSLADVHGKYEDGTRKRRGLQAASTESYL
                     PFESYDAAGSIGSALSPQWIDLKVTLYAMGSAGKSTRALTKAVGSAANENASHVPDYKPF
                     LSRRKRTFGLKAIDDPTGPLEVAEIRDAHLKISVPLGLEHLSTIGVGFENVRPVLKQGDC
                     DGKGKQPVAVVSQRIWGAGLFQYASKIQNAVAAQAEFRYIAMQVPFTPSGTLEFGTLACY
                     DVSNGLPSAYELAKAPTKICNKPASRKMGNFLPSIVINDWHITVIGERWKGSHSGNGAIG
                     AVTKGAATVDVCDAISGCFSPLQNLYSRPPRMQKFAVSEMSLKFGSIQVQGGCCSTLSQE
                     DPAWDQGAGTTDLDNMFQIIVLVENNLGGRMLKGVAALLNGGTEYPFAALELGAAAHKAY
                     AASDKSDRSAEKLKFISDYLEKSSYERTITQLIALNGMGEPASSGQSVGWTASTKFDSEA
                     LPCFLPEYFLAKFRVAAANCTITNKQKINTTDPKGTSIIHKHKSAKRVIKEPRCDREAGV
                     FIGLLNVLADLSGRYIAEADDVYHVPPLIFDRSEETGYLGRYLLFAVLLQLAIANDVALF
                     SLAGGVMNAGGPVYPKLLKLIRFANTDCKPYKVLLHPWLAKEDLKYYFSAFGQEGIRMYR
                     GCTFPRCSVIGSAEGKTISVSGQKKDSGLHPGSCWVIQKVSTAQLPVYTEAANYAICEVN
                     GNAKPRNTLLFPGHGMWYGDMSPGYGWEYLKIPKFVRDPKAPERQWLKYNADIAFWANSH
                     EHETVSADKFEVRWSASVTVSYQDEYELFRKVSIYVTMDRGKANPSIPVYPRTKEKWAAD
                     WKGRERTDVAYLAARADGRCGAPQEFEGPSGEKAFLKELPGATNYLFGPRALNKGRIKAS
                     EGTFPIQPNIPFNVSVSGHGDNHQAFAVVLELDDNQGTWEVTSAQAFEIDLGPHQSPPAV
                     VIVMSAVSGQWHRPTLISALRIAPDHNLQNGPVGAYVVTVNIIVNLAESFGQVKGQEEES
                     KGTLLKLDDSFVVKSGPSTEGEASRAIAQPSRGIPERSLDIPSGNGYNSVLEQDSCDEVE
                     RYFTVRGEKNKNRFPLRDLLMLENPPEESDVLFVQPTDDLYLKTRPSRSNVATAQNHIYM
                     KSVSFQIYHDAGTSSPRLLLPGHAMKNKKFLLVYFTVVPESREEAYTCTIIELRYLTKKD
                     QMTRSHVFEGSKVAKGTATSPDGHPRIETFSDQSYLPPIVSSKVEESVSQEAGLDGRFGV
                     DEGVVVDADTRDKNIERSFYMPHFTGFYMYKRWSAPLSFVVAFVRTAGKTLGTDKDAPGG
                     EADHLSPPGTAPLTGSDNKQNTGQAKMGKLNVNLECKRSTFDTTIWYWMFDELAIYLCQK
                     CLVRWKEQSSVPNAYRFDEAGTACWLVLGPPVGISTEPEQVVSGVKLAADYKYLPLGQAN
                     LSEQRNEMEKAHLRGGPTVHVSRRVAIVGDRAPAMESVNKAHSMSYAQRAPSRDHKARVL
                     FYNKVLFICVMAWNEVSEEKGLETRAAASDSGIENRLQYVKCAENWNGPQALPKNLKKAD
                     KKGATFVVGYFVGNRVLAFNDKREWGLVVFPCTFAKRKSLEGLSSPDVKSLLPPESKGEA
                     C"
     gene            457068..462788
                     /gene="(103_0).(356_13)"
                     /locus_tag="2_105"
     CDS             457068..462788
                     /gene="(103_0).(356_13)"
                     /locus_tag="2_105"
                     /note="duplicability=0.567289, inertia=0, selectivePressure=1"
                     /codon_start=1
                     /transl_table=11
                     /product="(2_0_S)"
                     /db_xref="GI:1002000105"
                     /translation="MEDASGTEANTHYGATEPYGFDNDDIRVSNFRKNISFPRKFRLTAY
                     KESNARGDLAQVVGNKRSSDMRIFLASKDLGRMAYDSSRIGGWTWNKAAGAYLKRSCKRY
                     KLSGELLYKMYIDLMEVNWDGLGSAKGDVLVGAAIGDYVPIRLWIKNDKGKLQSCDQGYE
                     SLLPKLFHEQRAEDFKIRKEVASRIMVAYIVMQASKYDILVWSKCEHDVYLFVGKRSGAE
                     HHLTPDPAKEEAVNLLKEWFGNKCKSEMEARGKGNRALYVLVPSSGWIDALVHPGQGVTI
                     SPGGANKVCADSVIVDAPRARLKWPAPWFLGLSLADVHGKYEDGTRKRRGLQAASTESYL
                     PFESYDAAGSIGSALSPQWIDLKVTLYAMGSAGKSTRALTKAVGSAANENASHVPDYKPF
                     LSRRKRTFGLKAIDDPTGPLEVAEIRDAHLKISVPLGLEHLSTIGVGFENVRPVLKQGDC
                     DGKGKQPVAVVSQRIWGAGLFQYASKIQNAVAAQAEFRYIAMQVPFTPSGTLEFGTLACY
                     DVSNGLPSAYELAKAPTKICNKPASRKMGNFLPSIVINDWHITVIGERWKGSHSGNGAIG
                     AVTKGAATVDVCDAISGCFSPLQNLYSRPPRMQKFAVSEMSLKFGSIQVQGGCCSTLSQE
                     DPAWDQGAGTTDLDNMFQIIVLVENNLGGRMLKGVAALLNGGTEYPFAALELGAAAHKAY
                     AASDKSDRSAEKLKFISDYLEKSSYERTITQLIALNGMGEPASSGQSVGWTASTKFDSEA
                     LPCFLPEYFLAKFRVAAANCTITNKQKINTTDPKGTSIIHKHKSAKRVIKEPRCDREAGV
                     FIGLLNVLADLSGRYIAEADDVYHVPPLIFDRSEETGYLGRYLLFAVLLQLAIANDVALF
                     SLAGGVMNAGGPVYPKLLKLIRFANTDCKPYKVLLHPWLAKEDLKYYFSAFGQEGIRMYR
                     GCTFPRCSVIGSAEGKTISVSGQKKDSGLHPGSCWVIQKVSTAQLPVYTEAANYAICEVN
                     GNAKPRNTLLFPGHGMWYGDMSPGYGWEYLKIPKFVRDPKAPERQWLKYNADIAFWANSH
                     EHETVSADKFEVRWSASVTVSYQDEYELFRKVSIYVTMDRGKANPSIPVYPRTKEKWAAD
                     WKGRERTDVAYLAARADGRCGAPQEFEGPSGEKAFLKELPGATNYLFGPRALNKGRIKAS
                     EGTFPIQPNIPFNVSVSGHGDNHQAFAVVLELDDNQGTWEVTSAQAFEIDLGPHQSPPAV
                     VIVMSAVSGQWHRPTLISALRIAPDHNLQNGPVGAYVVTVNIIVNLAESFGQVKGQEEES
                     KGTLLKLDDSFVVKSGPSTEGEASRAIAQPSRGIPERSLDIPSGNGYNSVLEQDSCDEVE
                     RYFTVRGEKNKNRFPLRDLLMLENPPEESDVLFVQPTDDLYLKTRPSRSNVATAQNHIYM
                     KSVSFQIYHDAGTSSPRLLLPGHAMKNKKFLLVYFTVVPESREEAYTCTIIELRYLTKKD
                     QMTRSHVFEGSKVAKGTATSPDGHPRIETFSDQSYLPPIVSSKVEESVSQEAGLDGRFGV
                     DEGVVVDADTRDKNIERSFYMPHFTGFYMYKRWSAPLSFVVAFVRTAGKTLGTDKDAPGG
                     EADHLSPPGTAPLTGSDNKQNTGQAKMGKLNVNLECKRSTFDTTIWYWMFDELAIYLCQK
                     CLVRWKEQSSVPNAYRFDEAGTACWLVLGPPVGISTEPEQVVSGVKLAADYKYLPLGQAN
                     LSEQRNEMEKAHLRGGPTVHVSRRVAIVGDRAPAMESVNKAHSMSYAQRAPSRDHKARVL
                     FYNKVLFICVMAWNEVSEEKGLETRAAASDSGIENRLQYVKCAENWNGPQALPKNLKKAD
                     KKGATFVVGYFVGNRVLAFNDKREWGLVVFPCTFAKRKSLEGLSSPDVKSLLPPESKGEA
                     C"
     gene            462799..466971
                     /gene="(104_0)"
                     /locus_tag="2_106"
     CDS             462799..466971
                     /gene="(104_0)"
                     /locus_tag="2_106"
                     /note="duplicability=0.409258, inertia=0, selectivePressure=1"
                     /codon_start=1
                     /transl_table=11
                     /product="(2_0_S)"
                     /db_xref="GI:1002000106"
                     /translation="MRSFIGALVSEMDGKSDREETEVFLTRHMNNPQDKDAADKAIEKVG
                     NQAKVQNLVCDLRGEPAHYLMLGSKQGLGVFIQMRNLEPLYERCKMTQFYKGPDNRYKLL
                     ENAGDFQYSCANERLLQAYNGGDDFNDPTTEVLPDATFKGVRDKFPCSTDSNESKPLEVA
                     FVEAQSSLDQGKAAEIGVTAPSKMIEAAHRRHPMSAYTPQEAGWESNGMFKMPGATIESG
                     ISHKSAVITFQFFVIFFMRFEMDQEITIPGQSEKPWPMRLVQSSHYDANNSEVGIGWGHE
                     PRIEPRVTSAKAELCLLTRLPGFLCNRERKKGKEGSKLAAKFTKAYDSDMPKTATDAAEK
                     DAAGTRFWGGGCKDNVRNRIGFWVLLIGTSVNAEFRAAIFFPLFKAGIKNHNAGIHRDIE
                     NSKYVVSYMWQGIQRKKSVPYQYTEQQLTLVNDPATIKKGPGDTIARGVCAEEFPATSPW
                     VSGASITAPKKRGTTKAQFGATYSEELDYDSYTVQGSIFSNLWRKPKAEQTDNNERLCKL
                     RTQAFTASVKGLFEPLPGVGSPMQLQLHKHAKRIGDWGALVNLLAQGWKAPQDFDATRRH
                     GRGILDLFDHTAGRVVKESSWRIFGVNKYKKICSITNDGAINVAGGMGIVWQRTLIDTHN
                     TRTNTGGSSAHRPYTERFCHRSMRAKGDKTPRSEHITLAQALVFQCNTKVCGLVADWQKV
                     LVAQAYYLGDMSVVDLTYQKTMGEQNAHPLTQNTYEYGHGSVNPAADGILTLSNTATYLG
                     VAKNRWGAINSSGTLIGPDPASFQKKIFAAVTSFEIGVSMFDDVYKDLVDKNYQADLLRL
                     EPTKASADEEASMTCVDAHPGTNHVGCRIVLTPRWQDEWLSVMTLATFGSNEISVYFGWA
                     SLLPEYIVEANKVSLGVEVVSSDEVKDMQKLFGIGPQLDTYLTIPKCSASSKYIIGGDSL
                     TDTPILNGASSCNIEGTDNFTLIHAFKEKYTDAYLVWTERTQKFDQYAVGGCDVLYADNG
                     DRSFKRRATIEKGDDFWALQLEAKSQKDTAVWLDYDIVNLVLTEATWSAGIYNVAERCAI
                     ILREWWLEPVAATSATFIGTVESGIDMLCALLSHSHFGGGKTVDALTQFVSTVSQAGMRL
                     GVKLLDILCIGEIMPLFAVQPWSGGESQRDICFSGDKMENVAVRKPGVLPGILSVFRVNV
                     CLPLNTPDASRLSAGNITGVYVAEPPQEGSRTGGGDEKNSEEDAMHVVKNKDLAQFSWFP
                     SVGTAKLFPVLLQKEDGTVLEKQKEQRFATWIANKRGPKVMSGGRFFSKFAEGLEYLHEK
                     VETLEAISLEGLKPYWLSAGAGTWLGHANQGSENFDPRLIGADVGKKYREETLLKCESVS
                     GVRIRAFCELKYNHGHNYYRVIVEE"
     gene            466982..471154
                     /gene="(104_0).(379_23)"
                     /locus_tag="2_107"
     CDS             466982..471154
                     /gene="(104_0).(379_23)"
                     /locus_tag="2_107"
                     /note="duplicability=0.102677, inertia=0, selectivePressure=1"
                     /codon_start=1
                     /transl_table=11
                     /product="(2_0_S)"
                     /db_xref="GI:1002000107"
                     /translation="MRSFIGALVSEMDGKSDREETEVFLTRHMNNPQDKDAADKAIEKVG
                     NQAKVQNLVCDLRGEPAHYLMLGSKQGLGVFIQMRNLEPLYERCKMTQFYKGPDNRYKLL
                     ENAGDFQYSCANERLLQAYNGGDDFNDPTTEVLPDATFKGVRDKFPCSTDSNESKPLEVA
                     FVEAQSSLDQGKAAEIGVTAPSKMIEAAHRRHPMSAYTPQEAGWESNGMFKMPGATIESG
                     ISHKSAVITFQFFVIFFMRFEMDQEITIPGQSEKPWPMRLVQSSHYDANNSEVGIGWGHE
                     PRIEPRVTSAKAELCLLTRLPGFLCNRERKKGKEGSKLAAKFTKAYDSDMPKTATDAAEK
                     DAAGTRFWGGGCKDNVRNRIGFWVLLIGTSVNAEFRAAIFFPLFKAGIKNHNAGIHRDIE
                     NSKYVVSYMWQGIQRKKSVPYQYTEQQLTLVNDPATIKKGPGDTIARGVCAEEFPATSPW
                     VSGASITAPKKRGTTKAQFGATYSEELDYDSYTVQGSIFSNLWRKPKAEQTDNNERLCKL
                     RTQAFTASVKGLFEPLPGVGSPMQLQLHKHAKRIGDWGALVNLLAQGWKAPQDFDATRRH
                     GRGILDLFDHTAGRVVKESSWRIFGVNKYKKICSITNDGAINVAGGMGIVWQRTLIDTHN
                     TRTNTGGSSAHRPYTERFCHRSMRAKGDKTPRSEHITLAQALVFQCNTKVCGLVADWQKV
                     LVAQAYYLGDMSVVDLTYQKTMGEQNAHPLTQNTYEYGHGSVNPAADGILTLSNTATYLG
                     VAKNRWGAINSSGTLIGPDPASFQKKIFAAVTSFEIGVSMFDDVYKDLVDKNYQADLLRL
                     EPTKASADEEASMTCVDAHPGTNHVGCRIVLTPRWQDEWLSVMTLATFGSNEISVYFGWA
                     SLLPEYIVEANKVSLGVEVVSSDEVKDMQKLFGIGPQLDTYLTIPKCSASSKYIIGGDSL
                     TDTPILNGASSCNIEGTDNFTLIHAFKEKYTDAYLVWTERTQKFDQYAVGGCDVLYADNG
                     DRSFKRRATIEKGDDFWALQLEAKSQKDTAVWLDYDIVNLVLTEATWSAGIYNVAERCAI
                     ILREWWLEPVAATSATFIGTVESGIDMLCALLSHSHFGGGKTVDALTQFVSTVSQAGMRL
                     GVKLLDILCIGEIMPLFAVQPWSGGESQRDICFSGDKMENVAVRKPGVLPGILSVFRVNV
                     CLPLNTPDASRLSAGNITGVYVAEPPQEGSRTGGGDEKNSEEDAMHVVKNKDLAQFSWFP
                     SVGTAKLFPVLLQKEDGTVLEKQKEQRFATWIANKRGPKVMSGGRFFSKFAEGLEYLHEK
                     VETLEAISLEGLKPYWLSAGAGTWLGHANQGSENFDPRLIGADVGKKYREETLLKCESVS
                     GVRIRAFCELKYNHGHNYYRVIVEE"
     gene            471165..475499
                     /gene="(105_0)"
                     /locus_tag="2_108"
     CDS             471165..475499
                     /gene="(105_0)"
                     /locus_tag="2_108"
                     /note="duplicability=0.556458, inertia=0, selectivePressure=1"
                     /codon_start=1
                     /transl_table=11
                     /product="(2_0_S)"
                     /db_xref="GI:1002000108"
                     /translation="MISKKWYVEEKYIVDPAKAGVSLLNTEEALGCSVQGNNLPAFSITL
                     SRWIAEHYDHSAAMLDKAALKTDRTFDGAAQGCTAAVAKDNDSGAGSAVGLCSNCGVSGA
                     LEFRPGEIQREDGYFSFLGKDLWQTPEAAGYLALQTAPAWVILSRRPVKGVAIGISVAGP
                     PMGFLTAKWHDRDYAKLNWQTANVDMQPFEHGCRHCGLISKSPGSTVAVNKPGKAYDCIP
                     ANHACPTAPAAKLSVLVIWGKRPGVFRLSAATYDSVPVTIDTEGETEGIPIDWKHYLVTQ
                     LIDTRQPNKTDNDNEELVDLYLNATTVLRDLADKSSWAFQMMVDTVLKAWVHSQEAREAE
                     RTTASDAFELFVALLFEPGMVDQSATSRVTLPDAQWSPRATQDVNADYNSELTEAMNRYT
                     GVKIYGSQKIEKLGNVIPLANGTSGGPTVVGDEEELVALEPFINTVQLLFTAILGTGLAF
                     TGRSLATPDAELDLYRMLHLRGHGDYCEDQTWTGHPEDERKLGTSKSWGLGGVERFYWVA
                     VQVDYNSLLQMQNWFQRPHIYSGGYDDFLGDVVEQVYTEGMSDRQEETAVEQFCRFGRHR
                     GEVNGLKLVLGVQILRGTLSHRNKSVLVENNRNEAGASIWWNLTVGCVELLRGPYQAHIF
                     GFGSTAKQKSDHDDSFVPYKCNVYVLQAAAKIALVLSDRCHALVSGNTATAEGVKQELEI
                     IHFEGTARTPLLGKGLQNDSVEFQLLEGNLGQYNFTKAADDDCNTFIHGVHCDPSNGSAP
                     GGPAAGFVGQGSGMRAGISKDAVSWLWTQHQAQKAAYRGPKNTLIAKVTQCCKCVVTFKV
                     QAAAVGKKLMECGIAAGFIWDTSDLAPTSVLTFSEGKAISALNPTNQIYLPGAELKLQTI
                     FALDMQSTGGVSSVSWGPGWGNASWDPLWVNCGAVPSNQDPDSLSLSTLGAWQDMFSGSS
                     HVGTEKGTFFVKDPVDPVVILKLIRPRKWPLRKQPAEIQCIATCAPKEWKENALGHTRHG
                     TEDVMQLFDIDSFDGSPRLQVTRGTRDVKGLLLSTNLMGAASSSKKGRRDQSYEQCYSDV
                     HTSRQGRNASLDSVPSHPMAAKKDQRHIVEVPQITGGNMLEAGEDGFLETMGFLYFNTED
                     RLVIAMLLLYNLHVGKLGVQLVFAFPPTDAGITKSNGAPYVFWTNEGNEPEKTIGRKLKC
                     AVQLKRTDGSHEAISVGDALPRGEVGKRWARCNVHIAIAIRCGGLDVIFLHFASNKLSKQ
                     DTVKLDQLLGKIKSAVVSIQVASNDGVDASISREISVIDAMRPTTLQVTGTGRVLGGSYD
                     MNHGLPITIPEDRVFIPTAFNVPASMIWFRLGTGANIEHDSVMGVPVHKLEVFRNTRDAY
                     SDFVFPKIRGLDLIHLIYGEDGTEGIAPESKVLNLTIHVKHAKLASSLLEVWSIDRWSTA
                     EILKCPSRLDFEDSKAHNE"
     gene            475510..477030
                     /gene="(106_0)"
                     /locus_tag="2_109"
     CDS             475510..477030
                     /gene="(106_0)"
                     /locus_tag="2_109"
                     /note="duplicability=0.733446, inertia=0, selectivePressure=1"
                     /codon_start=1
                     /transl_table=11
                     /product="(2_0_S)"
                     /db_xref="GI:1002000109"
                     /translation="MPEVKENGQGDTGTEVKIDFASKESSNYGYDNRKYYQLELAADFEA
                     SAEFYRSVDYQQKSGVEAKFDLENLLAILLTENTMEQEWPWDFRLYDKDYGISEPLYAHH
                     GITLGSPRQGVTSIVRNSDAGGPRMRDIFLIEGFWVGHKIAGQYNYPGKCEKGNKDYIDG
                     NHQFLELDYEVTLGASATLRVSSEFGAKIKKLNLWGFAMMEDLCDDNTVFQEHTKKIAFD
                     RAYEAIGNVRGWPPGKNAGFKLPEFDWASEIDADAGYAVLGVTRVLDSRAKQLPDSTKLS
                     MGETAALIIGRMLDNKPGYYYMDTPGEDIKLYTQKRKANHLGRPSCSRSGVNTISVAELE
                     GAGLGVFKRESVTSTGLQAISMYVSSIGARNIPTLPDMPDCEPRDMAWNPVIVCTPTKNS
                     ALALSTKVEHKSLLQVTMAYHHGKCQLTDRNCGKYHRIAGGVIGSKLFFDSIKGSKQQGS
                     YHLHGAGYGRLRLIILYAMNEAGIDSDAIFFKFETPAYGSE"
     gene            477041..482206
                     /gene="(107_0).(413_32)"
                     /locus_tag="2_110"
     CDS             477041..482206
                     /gene="(107_0).(413_32)"
                     /locus_tag="2_110"
                     /note="duplicability=0.220507, inertia=0, selectivePressure=1"
                     /codon_start=1
                     /transl_table=11
                     /product="(2_0_S)"
                     /db_xref="GI:1002000110"
                     /translation="MYRTTMAEKGGQTDHFERIQVKNTGSRPQTLYKIVAAGHALPPTPG
                     AGAKAKALPRRIDGDNLAEKIHCSWKQTTDLKLIIYAKESNIVTVALTHEDLCAAMEAPK
                     FLKISFKRAICESTVVLDAHGFELYNFLLLVEWEAIGDGNMHTVGLKLLILISGTTTYGD
                     LFTPPIAKHTGANGKLGWSAVTGHPPFRRRPEDEITTDPLDKRGPKELIRAPFSTVNTQA
                     LKTQTQENENAKVFAGCVGGNDFKTGVLEFVVYATVLRDTLCIEKKAAGLKSSAWTRAAG
                     ETSVEENSLDVFDRIGATINDILSIFVYSYFGNKKPLAEPSARYEPNASIRHINGYYSSF
                     KAGVMPPAPAGNTPTLTCCKGMLDSAETTEKIKTLPYLDESVRTEKSAVHTEAYLLKYKK
                     DRYEWSPHLYGIVKSELTDLYKETRTGTPLAIMGEASPAVGTELVRIGQLIFDPSFEGMT
                     SISGKADYGFVAYLPYGKDFKQSPAAMISAFGWGGALSPIYEGRDHNGRGHFGTTGIIEK
                     KCAVVTKTAPEKMDGLSLFNILSDQADLGKGTSVTVRDLKRKKSGLDVEQIEEWSAGGGY
                     EWHYVRMYSQFIWFQLLLGVSEHVSVWDCLGNHVSTRSYRDCEESLHANGRPCKMMHVGD
                     NLQCLINKVDSIEHLHMNTAVSKKRGAITTPHEVIICFVFPNRDQVVLSGEEPHVIKCES
                     RLGLLALLRSSDTTLWLQPASKELGRFKRLVEGVEGKCLITYEKNHQDKFGLRKQSEVIV
                     RIKCGCGKAKISTKELSMQELNDIYELITAQSYVGLLYVLGWTERVISLAKQLGKQAVCS
                     RNRDEVKQHVTTLQLPRKMGNQGYKKMSKYTLMLTENGFGSISDVSNCIWTAMVCKSKFA
                     KETGAMCGNLPLDSLAEYDSEILAKLPSTMHFDLGFPYIGVTERVTFERTPKISSGDKEE
                     LYDKRQNRYPSDGQLMSHVPKELNINVKAVLGQDGLNIESPCYIKKAAPTVSSQKKPNQP
                     RSLRANSKGNSQAKVTHDTLIEEMVVCPNKSSAERGQMSGATPQLTFQCESWLKRSLNRY
                     ADESEGDDTHALEYIVEIRSKLSLLEIQIDDPALDITTQENDCGRWWVLSFKPKYKLTLI
                     AKDSGEESGAYNEDIYAEQLKREEKNVKQDMKLKDTLTGAHGDRELAIKKIPDAKRTSSR
                     DVNGLMCANRVTPIDKGRDNLQIVFIPSGGVNATPLEWVHRSLEEGVEIEMHDRISVFLH
                     ANGNNLTADQVISDANQDYVPLKSQNAKIYLAESPGVPTVIITSGAIALNGNGTSWSMPT
                     LPENWIFDNLGPDPAQKHSYDRVEFYASGLEGRGLHSAPAHSGCGCCDDFNWVGVPYKPV
                     GDNTYWGKKFREWRSRCVSIDRSYMAKIKTAAADKIPKAGTRDQLPLGTASAGCQSIYNH
                     GCSQTAQDVLQDYAGYVRGRGLPSVHAQVVKANANAWFMGISIKFKVVCLNGNRKSLMAI
                     YPKSATAIFVILEDLAEKMHRELWKSFEDASPTIASVCVPLAEEGTYEVERRLVVERDGC
                     SGRFPSLVDGGEAMCFSISEQQVGYVFNIICTVGNILDAGGVAALLARLNNPVYGNEDET
                     SQGHPLVGEAYEMYHVLVSLRDVAFPAFQVYREVLQQTGAVWSPTKLGLLADEGRTGWVS
                     PAELSVAETTSGDVCVPDDNERKHFHVYMGRRVPGVPAAATQLDSTGHKDVVDSVS"
     gene            482217..484916
                     /gene="(108_0)"
                     /locus_tag="2_111"
     CDS             482217..484916
                     /gene="(108_0)"
                     /locus_tag="2_111"
                     /note="duplicability=0.597292, inertia=0, selectivePressure=1"
                     /codon_start=1
                     /transl_table=11
                     /product="(2_0_S)"
                     /db_xref="GI:1002000111"
                     /translation="MQRANQPIDWKEFKGHVLVLLKLDVNRWNHISKTVPGHGYALIPPI
                     EGDPSNATAYAPNAVQFSLDIELGPMFVWVDDWTSANKIIDDLAQDLVLVYLTVVYFTEE
                     WDTVVLTALISVKEFFYRGKINGKKGMNKVTYYLTPRLKGVIKICTQPKVFSNGCDQSTV
                     YQSVYAATDDIYLIDKDYELCPKIMPTDYSVKLVRFKDLDVASDAVFHPVNGKRHAIVGS
                     SVQPYATRELTLPENKSYMPPLCTEAMMESAKTLQELFWDILVAYCTAKALDAVTSRPAD
                     NKDQRWVTNFTIAVPEETTSFRRDLEQSAFQTKTVLTFQCHKKKVQLTGAASEKDEAFMQ
                     QVKIMPGALLNLAKKLLSQGLGNEGKPATNMKEFLAIITLSDKNHSFEEMKELTCTVQKG
                     DVDVELPIDRSCSYGFIYGVLPTDTSDPEDSHAPGLKGIIRDLGGPTEHLCKVRSVSSFG
                     TIEVKKSLGIGKSPSSAKMLDMKLEGQIKVNVTTGTGKQYTDTWTGEEQLMQLVKTAYNG
                     DRALEYRKLVHASVGTLFILPGALPQCKLRTAVIAHCAVYFRAQGFCRNKGPPAKQTCDA
                     TKLKSFKHVLAVFLQIASGYIELKSVREAQNTLVLVLLFKVHYAAENGTDVSPAWDMTNA
                     FVEALLMIKFWDEGQEGKATSAVMTYASAAIAVLGKPWNNVQLGHVDVIAFGALYCKLQS
                     YLTVVKFAPADYWDMDQYATSLDRPDLAEIDRGSTKAHGFYASREPKQIYAMTGFGQNQP
                     NGYDFRGWAFGILGGHEGEKAMYEAILFVFEKEHNVEMPEQPSLSEVEDMDWLASWLEAN
                     IDKEPAFIVTGDVALLCRVHSYAPIDTSRWEDEGDDVKRRVKISLIGNILCAGTAVVNLH
                     ILLIASSYGLSSLE"
     gene            484927..492030
                     /gene="(109_0)"
                     /locus_tag="2_112"
     CDS             484927..492030
                     /gene="(109_0)"
                     /locus_tag="2_112"
                     /note="duplicability=0.0758918, inertia=0, selectivePressure=1"
                     /codon_start=1
                     /transl_table=11
                     /product="(2_0_S)"
                     /db_xref="GI:1002000112"
                     /translation="MTGDQEGVMVALREAGPRTGAEGVILDVAVASTPWATVVITQDELP
                     SDYGQATIDQNWGQDQLCKGLLVCVLYEIAKKSHPDGLVLVEKRSKQKRWKLLALEANIM
                     QFSNHYSKAFPKTNIFPHVKQEEVRRIALVLMCYLGRYFDDHRSFQLVSASTRMAVPSIN
                     EAALFIYEEMSNALLFVPIKTLSSLLSPPRYERTLSPNIFNAVTNSPQFGAPQSWHKIQA
                     VDFTSPLQYQGYLTFAAYFRPRISLNSFFDFVLHPHMTEVHSCGAFINQNLTELEKGIME
                     SNACSFLGGEIYYCEWNLAYSNYLSVAMYKVTSKASYAWNALDDIGATGPVDLRPYIRQV
                     AKRMQPGALMKKEHIIHGDIRVRDVMYAISFQCTVESVNIHDVASTLAERCWSSLRRVLL
                     LARCSNNGESFNIGLNAVLGQAGRVALEPPLIYLTESQFEWLEKDLLNAGTRGEQTTFLL
                     VGGQRSLNSAPNSGIKLAALSPPTTLSAFKAALISGVPIYWILATTVASGRQIAGLVKLK
                     AYIVPGLIVAAGFVRATSVTNATSFESWIRAINDAVKQVVSEAALIVRPADSGDEVSEQC
                     TNIKRGNTMLLLFIPGLTLEATGVEVTVGGTFHTGREACCLLRSYWNTLGPFGAKFVKDA
                     FVVHETTTADEAVLSHGDGVGPVDGITWLTLWMPGNESVLREDHVRELGKYLFSDNPTGH
                     IVSITYEIPIAIGIGATTWVAQEYTVSRLDYISDIEKYAVPESKCAEIADLCTDFKAQKC
                     GLMVYFGQRRGLFPGREGYPRPGSAGLADDKPPNMGMPMGVAAASELALKNGNLELTAPG
                     YTVIRAQDYNVTLGGALVTTKASGGKGGPGIKVEQLLIHGQNSLIMPANPKEWDIQSNIP
                     IWGLGKPKILFGHKDSRSLFDILVGEYESLHFFMEFHNQKGAHEELLSLGSGRATCDEMP
                     ELLGHPAYTAQMLAQSRQPALYVVAPGIVVYLSLNAVFKVEALEDDWTFKNLQIYDTDNK
                     PKPGDGYKLTTAFYYHGKIELSGDVMKGFEHPMKQLNRWRSLAALHQFRSRDTENYDSAL
                     QISLEQGQVNVKARNTKMKRGKARKADEPAIWMSKEENGTIYHQPNGLCELQNYPFKQVW
                     YEQLYADDKTAGLGPDIKREEAAEKPVETGPHQFLDYQRIRLAEDTKQGLPSSRQAHSLV
                     SKYVVWTDSDETSIDEYDGRPKVNPGKKWSLGPWDVLFYRDHDAFEGVGFYSRIIVAETE
                     TDGGFPKEAVQAASSRARCRVNILGLCPVTIGKDVTSYGTYLQPEADCSLEDGQKPISSA
                     LELEWKTDPMNNAESGETVAETPDWTSVVRRTTTAGQLAKFAPVGQSPYPKLTTTTKAFM
                     EAERVVAMYWRAVYLEAGNKAIASLSETPTGSGKNERVSCKITPQKGLDYGGGSRQGDHA
                     RAPTDTTGLWKFISFRQRVQCQAPGIETQLPKKEASPGRVTYNNHFQSEILAVILYEWVQ
                     YTGCKRPLRATSSQVHDQDVLKTTAHAHTSKHTKDHLEVLGDASVTNARQSNIRAFHGYL
                     YFLIPALDCIAVVRSESKEVARNEHPYKDTTTAADYWVEGAGILHTHTAGTLTIKYSSEY
                     DWQRGEAELQIIAFSEEGPLEPFVIGCLHQEQDSAFHVFECTNSPEEGAWAHNAAAFKTL
                     ICSPEGTTKCSQEHGFSYYNQTTKSFGRFKDLEEEQSRLRAVGVGWSINDVIGEIATTHL
                     ARANLAAAPAGLKHELSMLIGTMPVVQGHLGPKARHFITLVDTSLLHARTKPPDAKVSLV
                     STISNIEYVCDNKFGCNKHGTIVNYGHQNKLVGPSKKACGPVADETKNYKVGFWEKGVML
                     DKALEANALPMFIRSHYFIADAVKRTAGTVKPVGLFFDLNVRVNNGVAERTADAYLGILY
                     ELARVNDKEWTWAQIRIEQDFESIPKIITTIFLSDDTMEGTTAEQLNRTRVTPSGFAEGL
                     FDRWTPRPGGCGIQHKNVYMDYNSGFFAKLAVYNVAGYLETYGWVTVLCLINALEASLRP
                     AWVQKMNQVRGALMTLKAAVRLKYCGAVLLKDARHERSHWSEEPLTGINAVLEKKADEQA
                     LKHLMFIYQSQMMIEAEVYTVNVESQLNGVVLTGAGGRGDKHSGRVMYVSPIEPVVLAAY
                     PNDDIIYDSLAFKYPISSVLAQSAPEINEKKREPCSAFIFAGLIEFKWIGEGLETFREAT
                     VGVTGCVGCIGLDSEGEAARVATFGCPKVLKTDSCASEIVLSRPFETIGDQICGKPKGNA
                     YLKISQAVLTSAQIAVDWKVTYGPLPPFCIISDSDAERGEYDWRGGRFFCCKELATYILL
                     ESRWEAPVTEQTNEQVNSEPALLKVFRVPNALNAYRRYFCKG"
     gene            492041..496273
                     /gene="(110_0).(489_52)"
                     /locus_tag="2_113"
     CDS             492041..496273
                     /gene="(110_0).(489_52)"
                     /locus_tag="2_113"
                     /note="duplicability=0.222968, inertia=0, selectivePressure=1"
                     /codon_start=1
                     /transl_table=11
                     /product="(2_0_S)"
                     /db_xref="GI:1002000113"
                     /translation="MKLARIKGNTTDATAFFEHCNELSMEPIVEIQSLPFAAGTSDPLLR
                     DNGEHRPYNMKGVPDLLGLWEIPEVALKFGSHRGGDSCSCVRFGGYQRLLITGPFSEQLD
                     SLGMASAGLTWQTCKFVIKTLWYIVKGAFQKKAGILGGGIEWLGVLETFRIVNDKELKNS
                     RRTTGGDQQSKGVLGQSDGLEEATGTGTPTYTGGGAKCHPITGGSSFSREKVQFRQILAV
                     TFFPKPLRSYGFIYAVFSLVKYFELSIIIEEMESIGELLESYVWANPAGRIENGDNSVPQ
                     INPIHHMTTGKQGTETVQAPIYMKDRFGVLLWDGMWVIGIFGSVLEGGIFPNVSGEGDGF
                     NTGKELLANWYLASAVENFLATAQGGPYACPFREEIRKQPACIAELRVQVHADPVDQADM
                     LKGDTMQALKGVADKIAAQVVAVEEPERQGIPGLADPLEERISPYTGQGTLFGGDVDKAE
                     WEPKVRVKLKYSGYFKWLPKKALANPGGAKSAAIPTLSSEDYYNDVCEGDSEVWMRNGTM
                     LDDTDVKAHVVQSKKYCTDRGDSRIRTFLTFAINQTKIEAAAGSSKPTSKTHPQDKIALT
                     LSEVNHESAEVGWRDSCSESAEVTQSKAKGQVAVREGLGVDVRGICVAGMFHKQSPGEQI
                     EVIAYTEVHVTDHNVLEGCMKKPAILYLGAPSQPIGRPTVLESCGEFPGAPFDKYFLVEY
                     HETNADEENVWTSLLVPSSYVGTSLVTVGTEPFIPGQNYTGSYKGVLINDIILCPEKVFI
                     ERETRLSQLLFFIALYKDTTFFYVGDGLNHYKISHGRGGFTSEGATLIVIVLQYAIQLEC
                     GKAFQVGDKKYGKVFIKIFGMSLDCNPKETSDQSFHPKSKVNLDEPGYSVAALSGNTHIR
                     GGGVDPKPLGMTTSPEPLDNIAVVRPAKKLPLPWLANETKIRCKHDESVFADNVVWEGVE
                     RLLESIKIHSPSTMNPFWNNPTGEVCQPLAARIFESARELESERFPVAGLVSGTFLHKQL
                     KQCGSSKCGLIKTVSLVVEVLEGDGVGWSVWKGFFMIIPWSDCTAGKEPRDGSLSPFRSH
                     YSAPFDGKNKVVSCEVPIATIPRASRYIVVSHPQHLVRKNGKLVKGPMVLMVGNSLPGSD
                     AQSHSSYSPARQNGDKSRASEVLQCMEKLLSGLISEDDDQLTFPNDSNTPARVVFQAGAL
                     GAYVPANPKVEDLCWGARDARKQLAAIQAGDWSVQNPNQMTVEAAVKIQAWYYLMRKPGI
                     GGLTYYARVTDSTKHIEKGNVDSVRIPQGANQAVQEAARAAISPKAPVRGYVLFMHFLFA
                     INKQQHRDNITLIAPEALHGGRFGNEVDTISAIVRDFDSLAPRPNVVHSGFKMTPGAYCL
                     LGNIIVIANIPALEQRTYVTIANEALWKAIRVAKMLVSYLEEYGL"
     gene            496284..500516
                     /gene="(110_0).(489_52).(569_77)"
                     /locus_tag="2_114"
     CDS             496284..500516
                     /gene="(110_0).(489_52).(569_77)"
                     /locus_tag="2_114"
                     /note="duplicability=0.404, inertia=0, selectivePressure=1"
                     /codon_start=1
                     /transl_table=11
                     /product="(2_0_S)"
                     /db_xref="GI:1002000114"
                     /translation="MKLARIKGNTTDATAFFEHCNELSMEPIVEIQSLPFAAGTSDPLLR
                     DNGEHRPYNMKGVPDLLGLWEIPEVALKFGSHRGGDSCSCVRFGGYQRLLITGPFSEQLD
                     SLGMASAGLTWQTCKFVIKTLWYIVKGAFQKKAGILGGGIEWLGVLETFRIVNDKELKNS
                     RRTTGGDQQSKGVLGQSDGLEEATGTGTPTYTGGGAKCHPITGGSSFSREKVQFRQILAV
                     TFFPKPLRSYGFIYAVFSLVKYFELSIIIEEMESIGELLESYVWANPAGRIENGDNSVPQ
                     INPIHHMTTGKQGTETVQAPIYMKDRFGVLLWDGMWVIGIFGSVLEGGIFPNVSGEGDGF
                     NTGKELLANWYLASAVENFLATAQGGPYACPFREEIRKQPACIAELRVQVHADPVDQADM
                     LKGDTMQALKGVADKIAAQVVAVEEPERQGIPGLADPLEERISPYTGQGTLFGGDVDKAE
                     WEPKVRVKLKYSGYFKWLPKKALANPGGAKSAAIPTLSSEDYYNDVCEGDSEVWMRNGTM
                     LDDTDVKAHVVQSKKYCTDRGDSRIRTFLTFAINQTKIEAAAGSSKPTSKTHPQDKIALT
                     LSEVNHESAEVGWRDSCSESAEVTQSKAKGQVAVREGLGVDVRGICVAGMFHKQSPGEQI
                     EVIAYTEVHVTDHNVLEGCMKKPAILYLGAPSQPIGRPTVLESCGEFPGAPFDKYFLVEY
                     HETNADEENVWTSLLVPSSYVGTSLVTVGTEPFIPGQNYTGSYKGVLINDIILCPEKVFI
                     ERETRLSQLLFFIALYKDTTFFYVGDGLNHYKISHGRGGFTSEGATLIVIVLQYAIQLEC
                     GKAFQVGDKKYGKVFIKIFGMSLDCNPKETSDQSFHPKSKVNLDEPGYSVAALSGNTHIR
                     GGGVDPKPLGMTTSPEPLDNIAVVRPAKKLPLPWLANETKIRCKHDESVFADNVVWEGVE
                     RLLESIKIHSPSTMNPFWNNPTGEVCQPLAARIFESARELESERFPVAGLVSGTFLHKQL
                     KQCGSSKCGLIKTVSLVVEVLEGDGVGWSVWKGFFMIIPWSDCTAGKEPRDGSLSPFRSH
                     YSAPFDGKNKVVSCEVPIATIPRASRYIVVSHPQHLVRKNGKLVKGPMVLMVGNSLPGSD
                     AQSHSSYSPARQNGDKSRASEVLQCMEKLLSGLISEDDDQLTFPNDSNTPARVVFQAGAL
                     GAYVPANPKVEDLCWGARDARKQLAAIQAGDWSVQNPNQMTVEAAVKIQAWYYLMRKPGI
                     GGLTYYARVTDSTKHIEKGNVDSVRIPQGANQAVQEAARAAISPKAPVRGYVLFMHFLFA
                     INKQQHRDNITLIAPEALHGGRFGNEVDTISAIVRDFDSLAPRPNVVHSGFKMTPGAYCL
                     LGNIIVIANIPALEQRTYVTIANEALWKAIRVAKMLVSYLEEYGL"
     gene            500527..507309
                     /gene="(111_0)"
                     /locus_tag="2_115"
     CDS             500527..507309
                     /gene="(111_0)"
                     /locus_tag="2_115"
                     /note="duplicability=0.189526, inertia=0, selectivePressure=1"
                     /codon_start=1
                     /transl_table=11
                     /product="(2_0_S)"
                     /db_xref="GI:1002000115"
                     /translation="MLMFHLLEYGWTKLDVRIDRFSPQDWSFNLSGHRHKASYPLTKLHT
                     LEKVGEISLRANPTVLAYRILLNGEPVLYGDAWKTYCMETFVETERRANAHKHEAQQNWQ
                     IQDSATLKIDLRCADGAKDERKVVTKDAYVRYSFGDIRFLMRYVFSSKGQVDMSLRKGGC
                     LITVEPTKEGPASDRYRNSPDSLGAMTDAPLMYAAELTIATLWLALSQGIDTSRSTNTTG
                     WMHPRVSPCFGRQNSYTVKGKVIEDGAWEEFGRTAVGEAFIHRADTSRLTKQLGATEFFS
                     RGLLIMTSGQKEAVMNFLLDCSTDGRFSLFTREVQVGAKSTAEPHYYFLLHGLLCNLDLG
                     VGHCFKKLFMDVGAVPALTHLVSFDTVFYAGNATIPTYQFYLELHGKIDTGFFAGGAIIE
                     LGLTMPKSYVRELILPRLTKYLYNFGLVFSKAGTSVQSRQGATTIVPPGMSWLAMEPWRG
                     HWESQSNPLTKTSGDGLCTRRLITMSPDIVTVVAKMNGRNIGSSTEDQLENPSSCASLDL
                     ADTHVIYSMPAYVDWYISRYAPQPLDSSEEKVPLLATQVRIIVSVHKHPFKKQDAAYHRS
                     HESGITHVLFRPAMCALEGKGAVCEIDKAGMPPLNPREKYQGLGSVTSCLELVSGFFEAT
                     EDSFFIATQQQALCVLNAYTSQSNGYKWPQTEKLTAGGQQYCFIYVSLGGTLEDRNEFLL
                     TLADRGAPTYKTPGRVNVARELIVIGLKISRKRCNGSLLAFIKQARLQCDKLLSTGHHSK
                     AKDAGSGEPLKSGGGESGLLRTYRKKAKWGGMKAWQRAEVPSGAVEEPYETYLGYLRGST
                     YVVDTGSIPFRYPYRDDDKFSEVTKTRTDVNHNFRLDGVKARVTGSPMTCGVAVSAFFVM
                     DRKRLEVMQEYDYRFRADIVCHVDTAKGNFAVGGCGPEKTFYKFHQDPWTKVAELDISKP
                     MISLASKLPTPCGSSRVCSAACHATRLYSKKHRIVHRGKCKAFYARKFLYILNNYKIILL
                     LDHAEGIVGTGILQFCCKTSPPSSQGLSVPSLWDTKQVKDRSAKTDNFVLVSLKKRGGTL
                     VATLRQDDVLIGTSEDRAHVHPKLSGITLKLPKAANHDRTIYQSDKLVIPNWKQASRCVQ
                     GQTKDRYRVLLRGYEENPGEELHPWYAQYVIGCGDAVATLVEQEHQYEAVSAVEYSREFD
                     VHLFSEKAPSQLARSYGAVGSGKTRLAAMDLATPECSEFLLILSRACADTYAKSGTHGQG
                     TIRCKIFGVREKQFLKGSMQFERAVPSNSLLVLPTGVDESVGEGYSEASSRTFWIAAAPQ
                     KKSVGSPVDVVKLRLLPGNDSVVLDDMALFYAQTRSVEVDAVAPPAMGFAGHNLDVMSQV
                     CAGAIALEYFLPSTDFAPTPISHCNRKIAGLHPSKELGTMNRAHITPISAYSELYTGLIH
                     AVEAGVSSYNPLAQFPLALILAKEKPQKYFTLVPTQDHISKLPLSIKRAECLIQWVIDNP
                     GCGWGLVARREREESEHTWHMMKSGPVLLETQCIVMARIGDVHFSGMLCGAILRGAQDLV
                     QLSESFLGQINASPRWRQDHKGNEGYLNFAFAASMIPAIKPHGLFLWDGLNHLEWRATVD
                     ANPLCCALELFAWKYRSEAGREAGGKASCPTRGYSKDNQSAQSSFVLVRYLDKPNCGLEG
                     KSYIIYLEGKIVSKEKVETKLNATQYSKNLRLYNRIPGNFLCKNGVKTIAKLFLAIGVKC
                     MATNESELVNFKNATGMDNPREITQLVDLTPSVADELTAVSALLAQVKLKAYGFIVWEIP
                     GKNLVQELDTADSSTVTDDLVCAILDRAAIASSKPCQTVSLGCANSPLARMMCHPPTPEV
                     GQSMFANVHEIYTSTERPAVNVMQLDLKQQQASAPWLLSDIRGTISMLMSPYEYVKTKKD
                     EVGLTEAGTIARTLDWLRTATWCNNNNEMHRGGNAAWSAQKSENTSLAYVAPSIAGGYPE
                     ANKALNRVTVPIRHDPAWEASPIAVYLSKKIRVHGLELKGKTEYDNWDVTIIVKASTCVT
                     PSHGLVGFSLLRSEATDLAWPTYLAKFFIPCWGVSKKATTERVKLYALKNELDQDLNDRF
                     LTIHLYSDLDGSSRRVVLATPQFHTNFWHKMPRTHCALCVSTPIVGFMFYIPDNNGTHKR
                     YVDMAYYTIIFGCAQWVQPPAWHIILADTSTKGDGQEYAGGVYLDLNTPGSVFRDKLFPS
                     SKINHPWSLAAVIGANLFRGMNLKTAADVSCSYLQGQAFGRQIPMDMAWYRFKDY"
     gene            507320..514102
                     /gene="(111_0).(505_56)"
                     /locus_tag="2_116"
     CDS             507320..514102
                     /gene="(111_0).(505_56)"
                     /locus_tag="2_116"
                     /note="duplicability=0.346509, inertia=0, selectivePressure=1"
                     /codon_start=1
                     /transl_table=11
                     /product="(2_0_S)"
                     /db_xref="GI:1002000116"
                     /translation="MLMFHLLEYGWTKLDVRIDRFSPQDWSFNLSGHRHKASYPLTKLHT
                     LEKVGEISLRANPTVLAYRILLNGEPVLYGDAWKTYCMETFVETERRANAHKHEAQQNWQ
                     IQDSATLKIDLRCADGAKDERKVVTKDAYVRYSFGDIRFLMRYVFSSKGQVDMSLRKGGC
                     LITVEPTKEGPASDRYRNSPDSLGAMTDAPLMYAAELTIATLWLALSQGIDTSRSTNTTG
                     WMHPRVSPCFGRQNSYTVKGKVIEDGAWEEFGRTAVGEAFIHRADTSRLTKQLGATEFFS
                     RGLLIMTSGQKEAVMNFLLDCSTDGRFSLFTREVQVGAKSTAEPHYYFLLHGLLCNLDLG
                     VGHCFKKLFMDVGAVPALTHLVSFDTVFYAGNATIPTYQFYLELHGKIDTGFFAGGAIIE
                     LGLTMPKSYVRELILPRLTKYLYNFGLVFSKAGTSVQSRQGATTIVPPGMSWLAMEPWRG
                     HWESQSNPLTKTSGDGLCTRRLITMSPDIVTVVAKMNGRNIGSSTEDQLENPSSCASLDL
                     ADTHVIYSMPAYVDWYISRYAPQPLDSSEEKVPLLATQVRIIVSVHKHPFKKQDAAYHRS
                     HESGITHVLFRPAMCALEGKGAVCEIDKAGMPPLNPREKYQGLGSVTSCLELVSGFFEAT
                     EDSFFIATQQQALCVLNAYTSQSNGYKWPQTEKLTAGGQQYCFIYVSLGGTLEDRNEFLL
                     TLADRGAPTYKTPGRVNVARELIVIGLKISRKRCNGSLLAFIKQARLQCDKLLSTGHHSK
                     AKDAGSGEPLKSGGGESGLLRTYRKKAKWGGMKAWQRAEVPSGAVEEPYETYLGYLRGST
                     YVVDTGSIPFRYPYRDDDKFSEVTKTRTDVNHNFRLDGVKARVTGSPMTCGVAVSAFFVM
                     DRKRLEVMQEYDYRFRADIVCHVDTAKGNFAVGGCGPEKTFYKFHQDPWTKVAELDISKP
                     MISLASKLPTPCGSSRVCSAACHATRLYSKKHRIVHRGKCKAFYARKFLYILNNYKIILL
                     LDHAEGIVGTGILQFCCKTSPPSSQGLSVPSLWDTKQVKDRSAKTDNFVLVSLKKRGGTL
                     VATLRQDDVLIGTSEDRAHVHPKLSGITLKLPKAANHDRTIYQSDKLVIPNWKQASRCVQ
                     GQTKDRYRVLLRGYEENPGEELHPWYAQYVIGCGDAVATLVEQEHQYEAVSAVEYSREFD
                     VHLFSEKAPSQLARSYGAVGSGKTRLAAMDLATPECSEFLLILSRACADTYAKSGTHGQG
                     TIRCKIFGVREKQFLKGSMQFERAVPSNSLLVLPTGVDESVGEGYSEASSRTFWIAAAPQ
                     KKSVGSPVDVVKLRLLPGNDSVVLDDMALFYAQTRSVEVDAVAPPAMGFAGHNLDVMSQV
                     CAGAIALEYFLPSTDFAPTPISHCNRKIAGLHPSKELGTMNRAHITPISAYSELYTGLIH
                     AVEAGVSSYNPLAQFPLALILAKEKPQKYFTLVPTQDHISKLPLSIKRAECLIQWVIDNP
                     GCGWGLVARREREESEHTWHMMKSGPVLLETQCIVMARIGDVHFSGMLCGAILRGAQDLV
                     QLSESFLGQINASPRWRQDHKGNEGYLNFAFAASMIPAIKPHGLFLWDGLNHLEWRATVD
                     ANPLCCALELFAWKYRSEAGREAGGKASCPTRGYSKDNQSAQSSFVLVRYLDKPNCGLEG
                     KSYIIYLEGKIVSKEKVETKLNATQYSKNLRLYNRIPGNFLCKNGVKTIAKLFLAIGVKC
                     MATNESELVNFKNATGMDNPREITQLVDLTPSVADELTAVSALLAQVKLKAYGFIVWEIP
                     GKNLVQELDTADSSTVTDDLVCAILDRAAIASSKPCQTVSLGCANSPLARMMCHPPTPEV
                     GQSMFANVHEIYTSTERPAVNVMQLDLKQQQASAPWLLSDIRGTISMLMSPYEYVKTKKD
                     EVGLTEAGTIARTLDWLRTATWCNNNNEMHRGGNAAWSAQKSENTSLAYVAPSIAGGYPE
                     ANKALNRVTVPIRHDPAWEASPIAVYLSKKIRVHGLELKGKTEYDNWDVTIIVKASTCVT
                     PSHGLVGFSLLRSEATDLAWPTYLAKFFIPCWGVSKKATTERVKLYALKNELDQDLNDRF
                     LTIHLYSDLDGSSRRVVLATPQFHTNFWHKMPRTHCALCVSTPIVGFMFYIPDNNGTHKR
                     YVDMAYYTIIFGCAQWVQPPAWHIILADTSTKGDGQEYAGGVYLDLNTPGSVFRDKLFPS
                     SKINHPWSLAAVIGANLFRGMNLKTAADVSCSYLQGQAFGRQIPMDMAWYRFKDY"
     gene            514113..518273
                     /gene="(112_0)"
                     /locus_tag="2_117"
     CDS             514113..518273
                     /gene="(112_0)"
                     /locus_tag="2_117"
                     /note="duplicability=0.543926, inertia=0, selectivePressure=1"
                     /codon_start=1
                     /transl_table=11
                     /product="(2_0_S)"
                     /db_xref="GI:1002000117"
                     /translation="MSFALRRKDAHLQNHLKAVSVPPSDVVGENGKGSGFAGIADGKIQR
                     IEFARGELCRGYRKYGCIEVFESDPEVKTNALKEDKIWTFGDAYSVAHEPYATSYDADRQ
                     QDVLAQVTNEVETQAGILGEVFFKEGDKKAQEVNSSTKRTGRKLNIPKAARVDEQLEVGS
                     FWGFSYGQLVEIRQVGTGGVLTSFANELSGRCRNTGDHIGAPIYSCQTRMLVAVEAIREK
                     VAPAKGAEACYAKVDLDLTRSYSAARETLVNKNLPDVAWVEIFSSASSSSNSMQGLNSLF
                     DKGAAEKVTASDEDHEEEILYYKQNSKYSHDSLRFTCLYNKHLVLVISLKSPVKMKGHPF
                     CEKGVSVASTKFKIYLTFNGVFRGGALNVYKPDLKSCIAVEPSGKTIDYWKKNLVALTFY
                     GKKLDQLCAVDLTRYLKMTSISTKESPESPPPARVETEDLFLFVFSTQTDKAQSRRKADR
                     VMCSEESRAEGICGAATAGEAGDGVFECLAIGQSSVCGDLSHQDWMTAVVDDHSDNNGYP
                     VATLHVEAAVAVKANQRALIVDRFENWTPKKSSYENEAVDSNSSKMERLVIMQTDCGGSD
                     HEVPGEESDKGFESRFLKSGHHELDVRLDLDKGAGEDEAGSRYKTVFGEVEGMLYKAGLI
                     DANGMGGNVDKKGDVGVDYLLVGLEPSFDNLTGPLAAQAYTVSDVGVKQARNVDKLNTDD
                     WPVVKKRSFLTKRQVLIRTVCVADQYEWRLSKAQSKNRQKCKMDNHVPGRMVIGREFESG
                     ISGYFFSAGSAELTGMKAGGNEASVAFGLRSNSLSKSGINNGNPSHTEGKGSHGDVLFGT
                     AADRPEVIRANYYSRYVPDFGIGDNQTDLNTDEEDWGGVTAISGVPGHLVFIGGLQAQYT
                     VITHLDELAVVGKGFVVVNGGFCLYAFRSTCAANEYANVRVRNHESMGHLGTESEDEGFE
                     KIVKTPITAKKRNALYWTELLTNAKVIPTDQRISEALGVVWYPTFTGTMVWWLTVGALYT
                     AAPGASAAKRAVTIGGGPLVATLYISLVKDPIVIKDKTPGTLVPTNGNNIQGPNGASASY
                     EGDATHLFSVKIQLEVGGEAYGTEKDESYLPGSARQIDECLSSAVDKGSVLHSDPKGWIM
                     LSQAAHILRSNEKDVPRTTFIFPRAVPSGSYTGYGITVIGPHSGIFNDLNAHTQTMNKDA
                     KVAHSINDPGLTLAETAEQTGAGYYDKPISAPVICTSPLGLALPESPTPLVRAEKKSRVA
                     PWAHKIAHQWVGNFIVDGFAAGDDPGRFALLVDTRGRFPPLEEEHYKVYKHVAVHVLLQE
                     AVNPRLLTIYHGRDFGDQKCFSHARLKLKAKHISSSWTYARRLAGPQITLAAFLDQRFPV
                     APLSPRSNLEIRQRASKANLY"
     gene            518284..523485
                     /gene="(114_0)"
                     /locus_tag="2_118"
     CDS             518284..523485
                     /gene="(114_0)"
                     /locus_tag="2_118"
                     /note="duplicability=0.0709259, inertia=0, selectivePressure=1"
                     /codon_start=1
                     /transl_table=11
                     /product="(2_0_S)"
                     /db_xref="GI:1002000118"
                     /translation="MDGKSGVYEVGLSVAETASSDDKKDMPRTSFDLRNAGKVMDVKGRV
                     PAMQFGPIILSTSLSYHCNVNAFEVPGKAHKTISKSVFGYWYFEATKLVLGEADTLELGK
                     LAKVQSQKGVTSADFLPAKTKILTLEARGNGTKEEGYIGSSTIEAQSIYLHRFYKLVAVE
                     RLNSETPAGLKAINDDGEPDAQHANTGGAPYTRSIDRLATTLFATIGWYAAGELFAHADL
                     RHCSDWFIPPPNTVTSNDQGLCLTDISVTKNFIRAKREPQEPPDADSEDYPFEYDVNKGE
                     PDVWSRPLQFGQMNLPCIEIMEWQLAYIQNAAAIVFPRPHPLCKGIEIRVSPVFVPKPLG
                     LKIYGLISLMRYEDTEIEMRSGTELGFQFNALVAVMAEGTKEYEIPKVTGEFTGFLALYV
                     ADAGSYKLSAGDEGGTVSCFLREDLASGAIFFCEEKAIAIKAHFSKTFSYCTYRFTPYHG
                     PPSHADAHTISQDFKLGYVLQTESERKPVVLVADRAEALGKDETRKKVMQIPQNVVLVDR
                     ATVGRLGDQSLCFTTGEATYSTESFDLLTKLDTGNAAVIGYGNTTGPLVIYYKVTMFSEP
                     DEDRYTYMQFDKTDNKGTSVSRIKGHDHSRGKNELAENKKSRNYSTNRDVETYKTAPGVY
                     GDVFPHTAMYYGSACLAFEGAVTWAWKMVKKIKGVTQSAGITIVQPFGQDCLGICPNLLD
                     QNIQDLDGFSLGSIANYDGLADDSTEVDRAQDLVGKANDDFALTDYAPNKASEQNSSECS
                     IGQLWESCTMIAEAKEDVHGEALEADCTSATARFDGKWWGAEAPEQMQIRGHYFEGRDYR
                     TAVNVGTGANANWTAKSFDIFRYPAGYASETDGFLNRARQFAVFDHPFTPQKTFCMGAFF
                     VEMNVEGKPKISITLTLKSKFGANMPEIYKYSSVAKKYANVRYEVANPSHAAKKYEYVAQ
                     NLYCVERYSLVMPMNPGHYSLRTAMDDNTKGPYYVGAAVIEPYPRMQAHDIAWAKYAFSG
                     RYNGFEAFAIDAAPVATAVLVGKTDSLTVHKPTNNPSMGGQLTGGGVDLYAGNVAGIDAL
                     RRTGSHCLSKYNSTTTGSAGYPGKGTQNALQAYSCDTDSLVNDTLVIKARRMYEKRHSYA
                     AVTGMNLLEAFARVIIVEGAGALSTEDSGDKAAKLVAAIQKGNQGTRGLTKVYHCKSVGA
                     KHSSSKTTWDYQYAQQMSAIVITLGGRVREDVERDGIVSSIDKVVYKTFVYHKPDKLSSR
                     SLNRLLWFPKGELKNLDVTPIVTGMESAGQHDIHTIYTDTFVIKIWAKYSPHKVVTRALE
                     NKLAPAVFAKNASQQTYIGKESCTGRHFILKMKRTLTVYVESHVKWSELWHVAGPVGCLV
                     QKSAYPIASNDCYEEARARFELIRIATKMLLSSAANSDGLSCHYYCITLMVFKKGTDATN
                     SKPMAGVNLKLTMRKYVSSESLFTASVLVWQDVGCPPYGKLGKIYSWTLSEGLGRAYTQS
                     GDFWCPQSAGELAGPFLPGRELNRQIAEDMFGAYASGNVADKDVDVCIAFEGFETGYEKG
                     GADCPMESISYCMVDAADVWVSCVAHVSQIMASPPQVPYALVLDDKALGVNDFLLGGGPY
                     TVSYLRSPPTLPINFGVRTICDVHVAAGGGTDIGVFDDGDDCRPSTRSLCILAFVLITMG
                     AAVIESYSNFFGRATDCSIVNRSTNTPKRMTIGALVNPVDHTKASQGLIVSLKFGAHNLC
                     IEFSFKFM"
     gene            523496..530050
                     /gene="(116_0)"
                     /locus_tag="2_119"
     CDS             523496..530050
                     /gene="(116_0)"
                     /locus_tag="2_119"
                     /note="duplicability=0.266304, inertia=0, selectivePressure=1"
                     /codon_start=1
                     /transl_table=11
                     /product="(2_0_S)"
                     /db_xref="GI:1002000119"
                     /translation="MIIKCLYTSQLLPMYFYNSGNLCTNWCNKPGQKHIAVALGMAPEVV
                     KFRAIAKPIALTFSPILLPAHSGLIQVDRKEVEDTDRMTQDCEEEGFMQWPVNMVVDYQD
                     FNTEDKTLDQQVREGVLTKLVTAPKVFVTGKAVSDSQYFRTPYTKIKLLFGIATVMASAY
                     ELGEQGQIWDKYKVESNCLKQVMNATVGDGVPGFTLLDTSAGTPLAAAVYVAITVASFLD
                     EIVRNRKVTPNSVFRLPPVADFSLRTDKHIALGYASVWDIAMEAPAESEGSCEENVVVLS
                     VGAQENVLYLGHSGEELPIEQTLCLAVTVVQVAEMNNAPGFILARQVSKLVGIVAGAGDN
                     LVRWATVKCQLTMDCDVDLGVRPIGGQRAPTEMATSGWDTSQSDGRFSINAIVACPKCRA
                     EVALGRDKTGSQSALLVDHEHYNRIPQKADSLPIDVYSTAESVYKRDLVMAPVTAMVLGI
                     SESDDKYERDRVSVDGTEMYPIALGHKSTNNSNVGHDLAETMRLVSGFISRSFYIHIRVM
                     QCDSDQVKDVQTIESAKLGNAAPDLFALEQVRSRARPSNSTRPDVLREFKLGLDEAMRHG
                     SGTTFVSRQKEPIGKYSAKYQYNSVEYNVPAVLCDGILVIICHAQVSKLLLEEPEVTATE
                     YVARIGEEGAGGIVAVDLWTRATLEGHSVNFQKVLSAIIYDMVDNIVYVLLCLGPKMGIQ
                     GAAGQAKRQVGLGEYACRPMKTNVARLAGFLYAWPKAEDPNPVLVPGLVDYENPVVVELW
                     VRIDGKFQYNGGFVDDGYSQAEQSRMGNAAACPYQYLGWPHKSSGDASCQNKMGEAVIHL
                     VRLTLFRSTQCAAQKGQCYGLVFAERSHKLGKFAERLQPTHLQPGVTKSTCFLETKEVTS
                     SILDNNTPRKYGGWGGPVSHCGTGSAMMFPFSTVRFWGIVAGCVLGTSTGRYFAVDGEQH
                     RDGGRNVVGTINSRQGTCALNTASYIIWNNTHLAMKNIELAYRDKILFCDHAGADSQGKP
                     YGKNQPRVEDWIEPNGTLKFYLTTFMITLGWWQAKKYSDGSQFWLPHFRRSVALLLAEVS
                     AKAKGCVFQLYLYNMQQNESYCVYISAFSFYWVNLTIGTAECWEVVKCVEKVAVHQLASF
                     HYRCPKEILNLSTVMVMESNLGWDPVSLLSDYKMDADFHGALTWPTLPTRSYNEGNTTGS
                     PDEQQMLLELMSNCWGPLLERKIDWTPDQHTVVRNQLVAKVKGSEQGEFDGDTACNQDAQ
                     LNSDGITNDFNKKKVVAALVTEKMVINGFFIAEKGERANVQIKYRVSFNALAGGSAPVAA
                     PSGFNYGNGMATAETNLYLGLLGMAKIIIGESCSCFILGHALKQLTLGAFTHKSNEYERS
                     MLDERKREGDGARSKDIMLTLKLGAVLEASVDPLRRALPLYKKGGRLITPRGWIEKTDLR
                     HCHNELEFLSLCKEAVFFPENRYDAHIELSHNEYTEVSTALLPKLETYLTAFDAYVAYCC
                     GMNFLIKIPGAEEKQGDKDGGVLGSGSTMGWVRIMSADPRLWEAPGFVFLDEEFHNEKNK
                     GLTELHTGTPAALKQFLGLGGPQEDFGPELAVSVGLNTGAEIKGRACDIVLLGYLDDFAF
                     IVATYKAHYDGSPRIIRVMVEGVAYDNEITTQAPITAPSSTQKDDANNLVAELEEKGATL
                     RKKYPGIPHGYPRGTLRYKHRPSIFVKRINLRTCFYWDLKTAQTPKDAAVAAGVAFNIVT
                     TTPFDVGDWDKINSDLGAVQELARDCIASPGTHLKSWYDGAVNGTAPGLGMDPYDFTLKG
                     DSTEQPFQLGKKLAVIDPDRLIMSKTNPCHLARAVLAPVSLPVFTFGLSEVTHCNGATTA
                     GEGPSSDRFAVKRNDFPIPEESPEVAKHYGKLVRRLLGVRGMEDYKTLGANALAFYKEGR
                     IWNVKALETKGVVVLKFQARAVTQVTRFPQNVPEIGHQPKFYQKLRREIMARLPEIDAGG
                     ALARASDLVPGLKMHEFAHAEGPSQPKNYQQVIMHSARGTELLDSTEQANAAMLEPVIYY
                     ILQKSALFQEVDIVEEKPALKVYKEMERNTGIDYGYFLFAPFEYPDCDGHQECLDKVIAY
                     VVRGHSLQHRKVPPKEWLMKSPAFVNKKATYREALEELYVSIAKQELTGVAFLANPQNRK
                     ELEIGKAEDEPPDVTKNLALVNDGMYFKRRLIVWEIADL"
     gene            530061..532037
                     /gene="(117_0)"
                     /locus_tag="2_120"
     CDS             530061..532037
                     /gene="(117_0)"
                     /locus_tag="2_120"
                     /note="duplicability=0.118198, inertia=0, selectivePressure=1"
                     /codon_start=1
                     /transl_table=11
                     /product="(2_0_S)"
                     /db_xref="GI:1002000120"
                     /translation="MDNTGQTVLDLLKGNAVNKVGLNYVGGALVKKIVNDLPPSSREIES
                     QDFTQKGLTAGKESPAEIFTPWVNMDVSGRPVQSLSMCTIGGCKSFRDKVQAYWKPHNSE
                     YNDAVADELLAVKHAHLCADSQTRAQTKSSGRVGVALLYAAGHKESGWADGEPGSAFPPE
                     LGITATKMISDYDHVLGTSYGKPQDWYVSKHFLVVLILPGSQVNVCRKKNRGLIQIHGST
                     GTDEKATFDVQEEYMHSKAEAVYRTAENWDAYLDIDVMCNCSPEVLFGASKYAHDEATFL
                     ASAQFKIIHLRAVLSSQGHRKSEGRLVVCVPDNPQLIMMTLGSRVGNPNFFNEKGIYDTS
                     NGLGIYLFWTEDLIQGKNFFQLGSVQYKTYHLKYRWRRCCPKSLAMPVGHQFFSLLYGKR
                     LVTADGYKKLTKDETPLPDDAKFLDYSRTLFNLELSDLLTDHDVRKCQQNAFDELVTLSI
                     CDSSDGQETNARGMPKRKSVDLIPVVATDFSGLIVCGNNQLWDGHVRHQALRGIFESIDL
                     IVISNYGALKSAKGNLYTSFTGCVQDEFPNDGTKMCCMGLALAQTKYGAIQGKSNAQDKL
                     SCSAGNAGVRTGKTYTGFPKKETQLGTPVVSLTWGACAVGRAPLIQNPNVKQGRYVRDLE
                     FLVKVTPKAFTPM"
     gene            532048..535110
                     /gene="(118_0)"
                     /locus_tag="2_121"
     CDS             532048..535110
                     /gene="(118_0)"
                     /locus_tag="2_121"
                     /note="duplicability=0.28979, inertia=0, selectivePressure=1"
                     /codon_start=1
                     /transl_table=11
                     /product="(2_0_S)"
                     /db_xref="GI:1002000121"
                     /translation="MVQLIALKNFAEMGEERGPPCFQAFRGLLVWFLACTYSVLVVVFRA
                     HEDLNAQYLMVMNWQMQHLVPRAVTIEADRLFVLVGLKDGPIERKIAYDFKVNMRGCQQQ
                     AVQDGLDAPTPSSEAMWDGKYAPYATELVSYTSRQLKACVRLLGVVEYDLALRLMKLMGA
                     LRGYSIIDTAGGRFFYDGALYMAPSCGEPGLFAVAVTDRNEPLLHFNITLNPTKAFPQVS
                     GGHDPQNTFSGLQYFRNASDKSYACDLDEAGVLYFQWYVAPGKLHVFWSAQGYLLEVKLV
                     WLPNDVSDLSLTGFFEQPTVSSFACEWGTLKKKFDASRVTSCLFIHEVNLLYNTAPTTPA
                     QKLMGMKTSKVSLQDKAYYTAIQELGVFGEDTGYGDASDRIMGDNVQFMMKLVKESFCFG
                     DKTAPATAKADEARQGAGWAFSAYVTLGEDFKAELATDSPADRMGIMEETKLGLEWPYDY
                     PLMFIHETTIRGSTLMRVSWRSRDIHIDTAASKKPVEAPGATGIEGHMEDADDAIYCNFK
                     LLKMAGNKPISKIICLKNTYLTHLMNIDRVAHNISIEVMDEGPYFMPHCYYMPETLADGS
                     AALKPILTKAVKEGKSETRSRSSAGKLLTAYLDIDCKLWTVKLIGKPLEQGDEKPHPSRA
                     LSVLSEDEIHLTGKEAIGKALEVSEVTDPVASTDSKAGAHAFLTYASTPVLLNGCFLTVT
                     FVKGRAGKSCTVAAHLRQEHKNTTPDTTARYLALFARRDLNSLYGTDRVCVLAPWKGAES
                     LIVFGAAAFMGCDVEIRKFFHSVVIKENGGRIVCMEEVVPDMIESFREWKITYGIFVSPG
                     KEDHEALTEVFEGAAGQSVAQLRGVDPAIMSIPKLALLGLGGGDSESNVLKLSQDLGTSY
                     SALRYGCIFWTVEVYSLRVALKFGTVGNQWWKPSHSEMQYKAATYCWPKSPCNDEPSCVE
                     LWELLARFGWVVDRTSIDRPKWVIVMEQQDLLVTVVEAGKDNLPTQCSAVKFRAEGSVKQ
                     VTYFVIWDAPTRFKS"
     gene            535121..539977
                     /gene="(119_0).(359_16)"
                     /locus_tag="2_122"
     CDS             535121..539977
                     /gene="(119_0).(359_16)"
                     /locus_tag="2_122"
                     /note="duplicability=0.787068, inertia=0, selectivePressure=1"
                     /codon_start=1
                     /transl_table=11
                     /product="(2_0_S)"
                     /db_xref="GI:1002000122"
                     /translation="MYAACTVVSTLLVLDTQAHLRVLTAQPVGSKNAGMKSFLTFMATAA
                     ESSMATSKYASTKNGQNNSPPKMSWFHQVEGVLRLFGDSFPEAKVYTCSAQELAQWTGVS
                     SATHLGIRKRDQITTEILWNGYTPKKVAPQQAPLMERNRKGKPVLEHKDVYMEWIGKDID
                     CHLYKLSSELIPERRTSLAEDSELSASGCFESAKGPTLAQQQMQVTMYDFCAFPRSVRQK
                     DPICNNGQGFISKGESSFLCMYAVEPPLIKACTELGGAGAVGLFNQETGFSDSKRSQLHD
                     VAYGIISVVQFVKKALSLQSYPVLPDGIEAIRWRVGECRSPENMDLCGTEALLNVTDIGE
                     PVVLPMKETRPPVSALHSYMDLESGRLTDSDKPTFVVSLRGRLLAEGITTGKGPHIGAPL
                     PAMTFSAIILSQTGLLSLHTAITSMFFPLQPRLGICPLTGGLFEGNYAIDSETDLMMTGC
                     DGPMSPHFDVGPKLVPRDGYKINLPLNFRLKWPLLQYGSCSRRILTHRDGSPSGTRDITK
                     IAPGGTKHSPLLRALIPPVLVNLQPTTALGLDDGKFLNEDLTSVEHEFMGPATGYQAVLV
                     GVVAEVVLFEQHVNLNSIGMICQDSSEGKAGVNLPSRQFYTKPGQLKGVDKAVNQAEGPD
                     SLLKLAGIEKATSCVQGSDTALLWAELKDARSNSTSTDFARVLLLWGFRTLGVARANVLN
                     DSGLFYFQNDQIVWLKAPRSPRQATEPKNVARISFTYITFFGFLKLTTLIDMGVGGLITT
                     MIFVHSVCIWVVTIAPCDTNTETEIDVWKGNFNDEQWSDYVTWHEAFVMPKKDGAQADGY
                     KQEVGLSNQAENGSVFPPPIQADPVREVEDGGNWAGTQNAAGRLSKTAIVENVITLQSMF
                     CIAASPACGQTDNSEVGKPNVCYVDAMLKGRASVCKNIESVVGEKGNPKPFVATDVSKAD
                     HIADEKWPKCAELGTASGVAGIGIDSKTALFHKMSTLVETASVIFQEPVHESKESQISTS
                     RKVSLWLIATSVMDAKGIFGAGDRCTPAIKLAAPCVAAEDSPTDDTAEEFVGLTAIVEVG
                     TTRVATADLLQLYVNQKKSIYAVAGDQSELISEAEVAKQARFLKRQKRNAEVLVPPNKYD
                     STEEDYGLPQYTKGMRVPTEKLLVIGSGLKKGLAKEPDGNDPGMTHLKWAHARTYINHQS
                     MNQLESSALLERGLGYAATLNEIRLNMFVIAVLSTDHDQERYWGSSSKPTGNLPRMNGES
                     TADVNLCVAIMKPFNHEFVRGTHCQDTADNERNALWMSVVSFPRLDKKPHQAYAAATTGV
                     NRPEVPGSGGLDSSTPSQLRDAAWAFNQSCRKFTDKGNLQFYQISIVIGNKKGTYSLEVD
                     VSDSILEVNVCSTKGIYDFKLLTAALVPGYAFSKIRGDAWVDKGDKPETAFTDVVPDVAM
                     PVIEPPPYECYFMFMKVVFIPRFSQIDTGFLYETHSQPTFTHAISKAGRAAYLIDLAPAD
                     CSEMQNLSRADVAYEVENKMTAALTRFASNEGDAVLEKGGRQKGLACWAYPKEQYGSNTY
                     LLKGELPSSRPIDDCLGAAGFMFAPKETISIKVQGLTATLKDGKKIRHKHTSMSPHVFAR
                     ALWIKGNTEESAL"
     gene            539988..542261
                     /gene="(120_0).(593_81)"
                     /locus_tag="2_123"
     CDS             539988..542261
                     /gene="(120_0).(593_81)"
                     /locus_tag="2_123"
                     /note="duplicability=0.126037, inertia=0, selectivePressure=1"
                     /codon_start=1
                     /transl_table=11
                     /product="(2_0_S)"
                     /db_xref="GI:1002000123"
                     /translation="MTDAGAQMKVTEAETDLLGLKDVEVMVYHRGIDIDTQNPAEFVVVG
                     DSVPGVYLYSDLSLCGQYTIKTLVCDNSYNGYVFTDAWADYLVPPNNSTTCVILSATAAL
                     GLCLHVQAKLREGGAMFGDYPTMAVLLLCKAGELPNYKYCNLYPGYSHAGMTVLMGAATI
                     LFLVAAPRQSERETPMFPTFRKDRKNSSAQAAAVAATEIAAKPQMSKAAFFLTKEKQLEA
                     KWDFTHVQVRTLDDDLEAEQVPASSPHDLNDKAPIKLFVGDEATFGNVLGEPKFVRSVTR
                     GGGLNGGRPIDSRGRFAQDWAQWTQACYLEGCNKIHQDVKRGSCPMLAYAEQVGFSSTMS
                     ANTASHYMSYAGNTLEGGITFQQYVAVGILSLPEHESGLIAPLCGVTASSVDEEAVWYRS
                     QLVGMSATGSAGAQNENEANTSNLLPLRSQALPWIKSTFDDVQFHEVKAIGNVADADGTY
                     FRACLDVEPIIMVQVVEKLDSCEAIRRKLVGLCQDCDETDAEKNSSYTPTVNCMQQYDSG
                     MYALLFTTSDLSSDEILPTDSVEPTYVPPMPRYTPCRVEDHGEINIFTLLHLFISGEAIA
                     SSSVLEIGEPAKPVAFLIFVGIQNARLEALPREGYFAKESITLFLAFFKFDGRKLIQEPT
                     VKFQQDVTARFLTRGGIMRTMVYSVMKGSYLINAPAPEYREARDPAFALGGISYILLKWI
                     TVEAAKVAALGAVFKRLFTPMSAFLRYEKTPRWSLVACNIGVHIAKYIIWLI"
     gene            542272..543870
                     /gene="(121_0).(574_78)"
                     /locus_tag="2_124"
     CDS             542272..543870
                     /gene="(121_0).(574_78)"
                     /locus_tag="2_124"
                     /note="duplicability=0.203481, inertia=0, selectivePressure=1"
                     /codon_start=1
                     /transl_table=11
                     /product="(2_0_S)"
                     /db_xref="GI:1002000124"
                     /translation="MQVKGVSGASKKGNDCTGEYQTMDAFVAKTVAETYVQGGASATGAS
                     AHGDALAYVVCRVGRIATMRERNYMFGACCRLVPSSAKAAKFDRCAFYFYFIVTRTVGKE
                     FVGVEAHNLEALSLAWMKCYALPQATIAPPPTCATNTLAIELLVKVDLVSRKAERGVKVA
                     NVQDTGYWVQVEPFVVAGSVDAGDDVDEDGACSVVQWETTKRFLHNVLLVIDEKKCSQQT
                     RMILEVADNSVTEMYSASFSKDQVYVISTLSDLGSNGLLQALEASVAVKAVSHPFRPRLA
                     WNQSQAFAEFQANGAVIAGTIALWAVAVLKYYLDAAVCWNIQIDHKEGVDSDLSAKCPKA
                     NKLHMSNVCSKVCAGHSPSPTIRYAVNEKKKIYDREPIHTAIEGVGQYDLEYDSSTFFNS
                     LPPVGLYYHPPPSGKWTFTQHTLYWPLPQLSDFLTFPVGFFRGTGRQDDAHWRGSGFLKQ
                     LHDLSDKDYLDNTSYFTPAFLADSSIPLHKADYIGLPLSSEQGPYVFVGYAVAIKAPEEV
                     GFSKGVG"
     gene            543881..546727
                     /gene="(122_0).(433_34)"
                     /locus_tag="2_125"
     CDS             543881..546727
                     /gene="(122_0).(433_34)"
                     /locus_tag="2_125"
                     /note="duplicability=0.214111, inertia=0, selectivePressure=1"
                     /codon_start=1
                     /transl_table=11
                     /product="(2_0_S)"
                     /db_xref="GI:1002000125"
                     /translation="MFVTGTNMTLFLSLYDPVLRGYVKFRVLGEADGAFGVAKLWGFMAL
                     AEAIFFIPARSYELLNPKLKEKRATDVFVSGGRFLQGPGPKMPALGKCKEHMQEGQNTAA
                     KIGLSEDNENLLGEVGPLCASNESAGPSALAQTFLINGSVSISIKTDPQVHMFDGSKGDQ
                     IKADWEETTGSISTDTIHEAITDGRLGKGTEDLANMRDRLHDADVDEEFYTDDIQDEEYD
                     SYSAKSYQEHIKSNFEEELESNHTKSEKAQNEAYFKLHKDAPQVCISKVGPLLRWLGPLF
                     ASRINDINFFAGMAATPMGHVLGYPGCDTTGIVVEALVLRDKAQKGGEGVAMLPSHQLSL
                     DVAVLANQSVGFIPNMDTRSRDSEGAPTRDAAKEQPNGIEQYQEGHGIRNNDLGVIKDTA
                     EKKAPEYTLVVVLDLPAIGMHEATRQLPSEPLTQSSTDPYKGKAAVYYKLMEGYGVESPM
                     NGGPPLSVQNSEICGESDSHKGVLVMSYSLMCDWQELSVCLCLYVAIGEHYWLPRLNVAT
                     RILKPLIAGKRGDVVVCLLTIIGQKNTKYGGSDFAEECKDLQSGGHYAHLVPIQAKKDVG
                     HTAANYTLEQIGTLFLHNEDADFSDPSACVPSSNKTLAIYQFAGAFGLDKHHMLSSNIEL
                     YIGHTFINDFVGTDRLAVSNGLAGIDVKHYPGWLNLGDGMIGMAVLALNDVCLQAGVGAE
                     LCFGGEDLFYGACCYLPHTKTLMAPFEKVVVEDLSLVSRLGIFIALVVDSIFLHQDDVLV
                     LNTSWELLVPNNRDVQISSAGGGLKLSDKADRPSPTWKQIEYRGEGSRPAWMVLYTIKLY
                     PIAIRWYDTGTWRYIVPRKRLEPYVLTPVSDIEGIGRSATFKDQEAIQTVEKYRFYEELP
                     AQIAFTLEQDDEKCPGQPYLVIFCQLLGAFAAGLNLVNRSYVVGQSMTTITTPPKDGTHK
                     DRF"
     gene            546738..552134
                     /gene="(123_0)"
                     /locus_tag="2_126"
     CDS             546738..552134
                     /gene="(123_0)"
                     /locus_tag="2_126"
                     /note="duplicability=0.547909, inertia=0, selectivePressure=1"
                     /codon_start=1
                     /transl_table=11
                     /product="(2_0_S)"
                     /db_xref="GI:1002000126"
                     /translation="MGKIDVSLKTHIPGPSAQAEFTGKRSFWLAVFTASDVGLGAWLFKS
                     GIVYAFTEGHWVFVGYAPRIVIPHNHGQAIIPSPTVTAYVDVEYEAGRSGAARTDKEARE
                     YEGTTGKEQYSENPLYEWGLFQKFNDYNLPIFFLQVTGDLIVPLDETRMGPRSFSEVAWI
                     WKMADVVSLDSVLAKGPKEKGHVNEPRCLLLDAPRVAQPAMRNRKEAVMAETTRMFAEFA
                     GGIFGLIAIRNGLEQSGYSTAYFPLVTKSGDKGSKVVPAMVAIKLMGPPTYPDTVLDDDE
                     VYEALYSAASEEVRTVDLAAVGAALSQLCTMTINARLRQHYIWGGGADGQMVMLEEPGIV
                     PTHSEQQSCYAVKDYWTMTAAYSVDISGMYNSIPLTAELLPGVVMDKAWYLRMKGGADAL
                     RSLCTFIRGAWPLNLIRVMFPLQSTKCDQALGTQFSCAGCIGVGNGIFNYFIEIELLSEC
                     IVWEEPSGASLIRLAQLYPVPFFGSCPDPGVAYSGAGSQRSTLSQSVSGCKGADHKQAIR
                     GKQTKTKSTCEPNGMGSYSFSQKSDGRGSLSSLLTNWTRGVSIHFAHLIDVSMSDEGLRE
                     ELQSAEYNGIAPILAAVLSELISEFDKVARGNTYEALDEIPFRTDGHVDISGIQGKICHA
                     PAEQSPSSSGADAHLLLSVRTELLRQQVNLGVVDDFYNVKLPKPPRGRTTLLSWALPLPA
                     LTQTYTRSGKVSMIYSTKMNRKIVCTRPGLDIVPTSTQADPSIVTLQLGRENQGTIREYR
                     STGYNKTISAIQLVLKISPTIISNFAKEGYKTETTEDNKAQAMDKLIYEKCVFKPSASKG
                     QQDGAVCEDGIKMASDGERVRDGIEDSEGVPQGSNDLDVKKNSGWGGLLWFTKLLLGMRI
                     VIKAIVDTVVAGVMREAGLFLTMVTFKIAATLFYTGPGGLGLTKVHGIEQKPGTGISKLP
                     GPTAGYEWEPTQADLWETYRDRGRFIYVGAGKLSSYDAMVNSEEVNMYESDANSSMDRQH
                     FSVDRLDTASTVKGRKELLKRLSIDAGEEDLAGVSSLNGNLTAQNERNPVKVQSAPDFKL
                     WDDMRFLLTTAEALRMAILNTIDDQKKLNGLRNAACYFELDGHVSLAGLVCRSNSLGGLR
                     EPCVVYTATESNAIASILQVSNPVRRKADGWVIPPPFLSAVDYPFTAYSDDTAEGGIVVM
                     DETQMSLKVRATQRCEECRHEKQGYVSGVQVNVAPQEGASETVKLQKGLLKHYDSNIFKG
                     GGSQWELKDKLTMPKGQTKHDRVDGDAARRADVSSQRLYFACAPPDARTCNEERCQFKGK
                     NDVYRGVSGDLQGVSHSIDSEMTWADHFAVTDEAARLVRATDKKDDLGDLKSSDGMIAIT
                     LEVNLHGVQERHDSNQKGGGKKPKADFGDAKITKPDLEGQDKLDGDMITFLIAEESDPDK
                     LTEGGKTSGDLLVETKAALVNGSTIPFGKLSYNLEATAAITLERKTNFDETLNFNSFSVK
                     YEWLELGGVNKSEILNTLVNSFGVTGQRRQSTGAGIVRGFNDVKFGPKEGAPGSRNNLIH
                     YDDKNGNQKAIYAIKTTEKTELKGTTALQAALEVHEWEGARLQKVRGLKEPFFDSDPVWT
                     IQVMRTANVLQMEWLDAVSCVEKSCSDAMPEDVLPNAHEQSGKSKNLVVCTSISDIVLQR
                     VLPIGGPHCCHIYTAYQKGKFQFVLKCKSIELLSSVEDASCHFTKKHELKKEDPGSFNHD
                     GGLAVPVCHGNVTFGTQSLVNKFTVPLGEKHYRLGMACGIKDPAKEIKHPVTTHNGINHL
                     EGGASKNLSPALQ"
     gene            552145..557541
                     /gene="(123_0).(514_58)"
                     /locus_tag="2_127"
     CDS             552145..557541
                     /gene="(123_0).(514_58)"
                     /locus_tag="2_127"
                     /note="duplicability=0.101568, inertia=0, selectivePressure=1"
                     /codon_start=1
                     /transl_table=11
                     /product="(2_0_S)"
                     /db_xref="GI:1002000127"
                     /translation="MGKIDVSLKTHIPGPSAQAEFTGKRSFWLAVFTASDVGLGAWLFKS
                     GIVYAFTEGHWVFVGYAPRIVIPHNHGQAIIPSPTVTAYVDVEYEAGRSGAARTDKEARE
                     YEGTTGKEQYSENPLYEWGLFQKFNDYNLPIFFLQVTGDLIVPLDETRMGPRSFSEVAWI
                     WKMADVVSLDSVLAKGPKEKGHVNEPRCLLLDAPRVAQPAMRNRKEAVMAETTRMFAEFA
                     GGIFGLIAIRNGLEQSGYSTAYFPLVTKSGDKGSKVVPAMVAIKLMGPPTYPDTVLDDDE
                     VYEALYSAASEEVRTVDLAAVGAALSQLCTMTINARLRQHYIWGGGADGQMVMLEEPGIV
                     PTHSEQQSCYAVKDYWTMTAAYSVDISGMYNSIPLTAELLPGVVMDKAWYLRMKGGADAL
                     RSLCTFIRGAWPLNLIRVMFPLQSTKCDQALGTQFSCAGCIGVGNGIFNYFIEIELLSEC
                     IVWEEPSGASLIRLAQLYPVPFFGSCPDPGVAYSGAGSQRSTLSQSVSGCKGADHKQAIR
                     GKQTKTKSTCEPNGMGSYSFSQKSDGRGSLSSLLTNWTRGVSIHFAHLIDVSMSDEGLRE
                     ELQSAEYNGIAPILAAVLSELISEFDKVARGNTYEALDEIPFRTDGHVDISGIQGKICHA
                     PAEQSPSSSGADAHLLLSVRTELLRQQVNLGVVDDFYNVKLPKPPRGRTTLLSWALPLPA
                     LTQTYTRSGKVSMIYSTKMNRKIVCTRPGLDIVPTSTQADPSIVTLQLGRENQGTIREYR
                     STGYNKTISAIQLVLKISPTIISNFAKEGYKTETTEDNKAQAMDKLIYEKCVFKPSASKG
                     QQDGAVCEDGIKMASDGERVRDGIEDSEGVPQGSNDLDVKKNSGWGGLLWFTKLLLGMRI
                     VIKAIVDTVVAGVMREAGLFLTMVTFKIAATLFYTGPGGLGLTKVHGIEQKPGTGISKLP
                     GPTAGYEWEPTQADLWETYRDRGRFIYVGAGKLSSYDAMVNSEEVNMYESDANSSMDRQH
                     FSVDRLDTASTVKGRKELLKRLSIDAGEEDLAGVSSLNGNLTAQNERNPVKVQSAPDFKL
                     WDDMRFLLTTAEALRMAILNTIDDQKKLNGLRNAACYFELDGHVSLAGLVCRSNSLGGLR
                     EPCVVYTATESNAIASILQVSNPVRRKADGWVIPPPFLSAVDYPFTAYSDDTAEGGIVVM
                     DETQMSLKVRATQRCEECRHEKQGYVSGVQVNVAPQEGASETVKLQKGLLKHYDSNIFKG
                     GGSQWELKDKLTMPKGQTKHDRVDGDAARRADVSSQRLYFACAPPDARTCNEERCQFKGK
                     NDVYRGVSGDLQGVSHSIDSEMTWADHFAVTDEAARLVRATDKKDDLGDLKSSDGMIAIT
                     LEVNLHGVQERHDSNQKGGGKKPKADFGDAKITKPDLEGQDKLDGDMITFLIAEESDPDK
                     LTEGGKTSGDLLVETKAALVNGSTIPFGKLSYNLEATAAITLERKTNFDETLNFNSFSVK
                     YEWLELGGVNKSEILNTLVNSFGVTGQRRQSTGAGIVRGFNDVKFGPKEGAPGSRNNLIH
                     YDDKNGNQKAIYAIKTTEKTELKGTTALQAALEVHEWEGARLQKVRGLKEPFFDSDPVWT
                     IQVMRTANVLQMEWLDAVSCVEKSCSDAMPEDVLPNAHEQSGKSKNLVVCTSISDIVLQR
                     VLPIGGPHCCHIYTAYQKGKFQFVLKCKSIELLSSVEDASCHFTKKHELKKEDPGSFNHD
                     GGLAVPVCHGNVTFGTQSLVNKFTVPLGEKHYRLGMACGIKDPAKEIKHPVTTHNGINHL
                     EGGASKNLSPALQ"
     gene            557552..564619
                     /gene="(124_0)"
                     /locus_tag="2_128"
     CDS             557552..564619
                     /gene="(124_0)"
                     /locus_tag="2_128"
                     /note="duplicability=0.0891699, inertia=0, selectivePressure=1"
                     /codon_start=1
                     /transl_table=11
                     /product="(2_0_S)"
                     /db_xref="GI:1002000128"
                     /translation="MKPTCESDLEAFYACIEDTIMVYSAVLGETDHIPCNMDNVCLGPLV
                     FAIWGPVQREILTKIYPMILTGMAPKSANLLGVALLRSAEGYDQGALGSLAFVNVSTIKR
                     QIRMPRITVEFEKSPCETCLSHTEGILRSRTANLAKYMKGNGGLGLVGPGRYIQNEFFLM
                     ARVGAESPRLCCEVKNWVVLYGEVIFVWDEQIVTSTCETFNVKRTARLNVALVAWLEEHV
                     IASGQGAAESMGAENVMAHSFPQWGTYRSVMQVFAANASQLRNDDHASSFTWLFTQERPI
                     ASGLEGLEDFEMIIQCELRWGGTDTYAGKQQQFHASDDQAANGRVDLGSQAREQIETLYG
                     VTSLEHALLPAAPVVTQTARQHGTGAYSPFNECTDGTYPSAVESEVLATGDEGRLGLPAS
                     GLRDYNLIYSMANARNSMKSKGFPTENKELSAKNLTDLFLLVLVSKDSESLETHEKACIF
                     QFLCLDTGPTSDGVIRSSEEKVLQPKACRNTGDIAYTHSALGMMVTLYTETVLYDEQGTI
                     AGGLKLSDLINPSVRQADRFASGSARPIENHTQAQFESKMLLPAMTILRKSLYWVNKKTL
                     KAVRPGIFSLMLSFQAVGPAGARQQLKGGEYLMYNGEFMKGIPDDAYGGIKGKKWPPAGD
                     VISKSPRKTSLQAIFRDGVGLGMDHLDVAEHFCLFELVTCVNAFTLVNDSKMTNVIGSMN
                     WSCELVCSKSEVMVESNAGWRPTFHVCGSGVMAAGLLGMTIVQTAKVLSNFLCKGKYVQV
                     LTYTFVISARWEKYSTTGQPMSLGPSAYKTLIEAEPANGAIKAIVDWLVRRRVTSYMGDK
                     FRMNVTRGTWIPWVNGVNGTGHNDNSSLGKICQGIPCSIKKDVLSRLHVALHEKETDLSI
                     GEALCNKSLRQDIPLSDSTSQQAQLHPWKEDFDLTVGFKIKTLLVYLDDMGPGVKLATGI
                     KLNGDEDNIIEVLGFANVPEALQIMQTTMVGMWLVIKVKGRYLDWNYYVFTTFNSLSIKV
                     LQDFIGADSANGAIEREGSLAFLELEIWGQDTSYQINSNPHNGRYRVTSKAQLDSCLHTD
                     PIGLVGRGHNVFAAEGDKVPVYKSPKGLVAYAFDEIAYCKEQIQDKGPHTEGADKYALDF
                     LLEAHPLVCDRNGEQDARLFGLNTAALPPAYDEVERRTQAVSFAADEKLHAVWEAIDSLF
                     QRFKDSFFSAALATEVIQDITPVKPCIVDREAVRRDLGHSKQKCRKKVEFGYFWTHETQD
                     KPKLHPAAKTAVAITSAVLAQSPEVVKTLAVLIHSNTDTEVTYGPNSVLVSTSYQQRSHP
                     EPHGMHRLISKLKVSTKQQDIKTVIKAGFSLSLDPVELWYEYGEASQGETLGNSSYPPQC
                     VVQLFLTCPRLAGLENLGTGKAIAEKELDLAYYCKMAWNCDLDSEAKPGYRLVVTDNSIE
                     TVMWPSPTGMINVNSDTGWGGETGQGTAVGIKMENKLNMALGCNPYERLWEGKGDLLNLK
                     TPNKDAPTGHQGIQFDSDVGAGGATDPLSPQLGPDQDRHDLVVRLEYTQSLQTGLDRVGA
                     LRKDLLITPVEAYIQEMVEIDASLNVYTLTIAILSNTTDIKLLRSSDTMFGSYLAPEFGG
                     TAYALLGLEEHAVKNCLGGFAFGHKWNWSTKDGIKPARDHDGGYCWAPDYLRATCKRARF
                     LSAIVLKDRENTVSWKKTKYIWTKDLWRRMGAAHDKKAHRLLLQSTPKIGASYKYFVSPP
                     TLITCAMTDEIQQNKYIGDCTSDDCPSELSKSITQNRPEPFEAGTKAVIEYYRVNGAGLK
                     QDFNITQADLILRLRVQLFPKSVVPPDAVKMAKVNQPAVDELGVNYVYDAGFTITLIECT
                     IILGWVSDLGRRHPCTTVYLTYDGNHDPIQIEIHSFDRADSVCGENKAGANGYERAQKTH
                     QLATILALNVFSSGKSLAIWANSAENSAIQGTIYGQKWLGKNMYDRNDDMSFDLAPGYRS
                     VKICINLGIVPDELRRALVDGLILRSGWSYAEHSFFRGESLQDVKPVKALGENGGMLDGA
                     TEAKGHLKLCDKGDHALYYLNKDEKANTVDSGQDGDFLQPWSNPELYRQVRLKGMIFLEM
                     KVYKQDVTFAAVVALQLQARGDDDLKPSESSTHADITSTDDDLQCCSPSNLDRHKFCHAR
                     SAQITCPTNDAQTIHYFKAKVLCYDDLENSPTWAEEDNEKEMVLAQLLNKGYQLELRLVR
                     LTNAGGLVLVLGAAWGPDAMYFIKYHNTPYVITFYDGYTPVNGMTWNEEIPLGVSQSGYE
                     SSLIGYDYIFIVGELSGSRVGLRSILRKLAVWVGLSMCAYATSQIYGAELTDTFEMASDI
                     ISGASILSDENTGADKGMYVLKLMHFDVET"
     gene            564630..570731
                     /gene="(125_0)"
                     /locus_tag="2_129"
     CDS             564630..570731
                     /gene="(125_0)"
                     /locus_tag="2_129"
                     /note="duplicability=0.175309, inertia=0, selectivePressure=1"
                     /codon_start=1
                     /transl_table=11
                     /product="(2_0_S)"
                     /db_xref="GI:1002000129"
                     /translation="MTKDYNLCSSIDENETIQGDSTFQAEYESVLNYFDPKGCFTKPEED
                     RDLSTTINRTEANFAISPVRQLFTNLFAEAVYSQKSPPKSDYTGADETASNVMITRAQHD
                     GCLPVYLPDLSKEWIKEIAQADILIAKDHREDGEPHIALTKVDEDLRNCLTRPDYWTQNR
                     LQGVLAMNGKTGDHVFMGHRKPRYASDNENFGHHIAVVGGLLGGDACDNAQRSALVLGGF
                     GPLMPKRDIPEQVKLLVAGDSLTLSVYRLSLLEKNAHASMGLSLTSQRELVTEYAPRLVG
                     PGLKQFDDENAGAKSAFLLESVDRDSIIRLELACQTQGKSMLSEKASQLKGASGFAPQAL
                     NRETDATYLDEGAYNSKEYGTAFVQTAVEPFVIVIRNKLRQFKNNQSVIPPCNWATKEII
                     LYLLKAYLYGPMAVQVGSCITLCKLDIENNTSKMVTDFKPCKTWQILVGTGRKRAHAILG
                     NKKLVPPAGVAGFIRACPKSGTQEPKQYIGKSFYGHFKVATLGGLDQEHPISLENFMIQD
                     HAKKLHVISEESSGLNDYLTIEYKIGPDSRRAESFDQRVVKTTLGYKAGLNSSINKYVVR
                     AKFCTLAHIANIIQASFQQSGYLGSAVLDVRFIDLKAQSAFASGYSNARTYRIDQLGIPL
                     ISTTTGAKVFSYQGYPHLFAILSTEPTLSCGKLLVSGPTKAKCQSFSCLMDVARPYFAIF
                     FQKLSVQWATNGAVSVKKVAHQRTEGSCSLTLVYTWIGAKFIRPADLLFYTLPLPWEYIR
                     FANEEADPAFVDGCAVAGLSEYLFITSQSNEQGQFKKVLDMGSTLYYSAGKSTDHSRKKD
                     AMKNHGRYLGSLQAKVNRDQCLREVWDRNQGVHPSIQVMVPQNIVRLDSLSAPVELEKKN
                     LWPNPILPARSCNVKAWCGLLHAITLQVASWVILKNICRWKNRAGQRSNVNKSDNECDSY
                     EQKKQLSGRGELAHKVESDDAHDLSLEISTHGIFAPTVKLILALGGYKDSTYVVILSDDN
                     LSILMADITIDAKGMTISFCRLGMDLERDSSGELDGGAVGIESNAILKDMLHSEVFQKPI
                     IAPVETFEDKIFEPCYRATTAKYDHGSVLVNSALDAYKKIRLGRDERDLEHTSAIMGTPL
                     FRPLYSYRGMSECRAIQRLIQGVSSRRPIYADHQESAIRMSYRGVHKKKTPWRDEAKIGH
                     QKQMDPHVKAYTVWGAASDEDGATAEIKLDNRVAEGSLKCLAVSSIHHILKENPQDTNLI
                     TDPADYFGNLLAQWLCQMTHCVVIPTGDGPDLGFVSSSSAYVLGLKAISMTTSARFRGKE
                     GNAVASGPGSGTNVKASPARTNTIAGMEIFWPCLPAHEKNNMRNRHFVCSNMEDPRWVAC
                     FELDWARRGLLTNVAGLKDLNKQATIAWVGKGGIDVGHIVKVFGDRADSKYNYASDSLTP
                     YLTLSIKDRMDIKVVTYDRVEKGSSNVLVQSIVIGTLLAKPITGLFIYTGAELTFQNALV
                     YLEAPFQSELDTQDIIDVDSELYYPLRCADKFEKPFHGQLWSVPEGIIGSSVDTQSNSIN
                     LWSQDYDLKSVQLQTEGVIFSWNYLHDQANDVKVENYYEVASKPTYTAKSKRTLMVRVKQ
                     LEATSLEGLSASAPTANDVLQIILRGTDSEKAVTQLCIDAAGEFEVEHLNKILHGPFIRM
                     EQQYYGSNLGIHPEYTRLTAMIQPKAGMGKGLLGYPGPLKAGCTLVVGLSVSVYITSARP
                     VTDLVIARKVRGGVRRLLKFGDDGGVMSVDEQGEVEGKAWYNVGIESCGRLIRYYIYVGA
                     HGVGERVTFSIEEARAEVLIACLGATAVTTTAITGYCIAQKFARDFGILDFGLLYLVAGD
                     FKFSETGKIGLGKPLTLLDAVPLQVRVAGPNPHAFGGRNNIASPIAKSFRQERTGTIKGG
                     ELGPSCHEYNFKDHNTNPTPQGKIGFYGVGSMLNVDLQSMPLTTRAPYAVTECEYRYTKG
                     VVEFEASLAGVECKADKINNPGVFKYWKSTKSTALTAAFHSKILAAMWFCIMDPKFMDDN
                     LAITCNMD"
     gene            570742..577668
                     /gene="(126_0)"
                     /locus_tag="2_130"
     CDS             570742..577668
                     /gene="(126_0)"
                     /locus_tag="2_130"
                     /note="duplicability=0.251192, inertia=0, selectivePressure=1"
                     /codon_start=1
                     /transl_table=11
                     /product="(2_0_S)"
                     /db_xref="GI:1002000130"
                     /translation="MTTCSGVDIKPVVAHLAVQIIPIDVFAGGFSVKPKGADSGDSLCTP
                     SKPAIMFSKALPDWLRAKIEKTLDDQGPPFASNAVLVYWDSMTDKSAFRTETTLCDVYED
                     LKVEGSQDVHSYLLQFGDTARAAAASSLLPAVYHVNKDSMINCFVARWEQPIYDGGTTPI
                     PQGAVTNSLDLVSPHPRTLRLQSSSTTHWQPRHRESCFGTLEYYVFYGGLQYIDDAIGII
                     PSRHTDNGKNETMTPIMVNLGELIKLRVRVTAARKEVLSPGPMFNIDSTDGRTTDSMRTN
                     TLEDSIYKDPAEAYIVYTIESNTGLSAASSWDRWRTTKKLTIGTSKISSSSVRTVGILHP
                     AACGLIIMTNEQEITSYVLRTILPAETIQFQRAGVKLLKSVPEAGGPTFYAGLVATCAQK
                     YASVRSNKMILAHNAEDSLYPSCGQAILYAGSTAQLAERPCNKYTSSSGINLDKLWAKVR
                     NKLHRSKQKEEAGFTGLYQCKEKEEQRQHRLNYQEAGFALEDLDPQIKNVKGPTDKATAE
                     SFGWRKQKLPWVGFIGIRLQDTDEKFLGQALRARFEPEKDPAKEAERFTYSGNKAFETAA
                     GKTFLSTLHANMGACIATIRASEAKMNSRIFNDHFKAGSANDHKFSNWEDVSGPGYWKTQ
                     KSDEYENLTSSYTEFGLEHRNAPATLSGAVITPDDKSKDGWYRGRSIRCTQGEGNHGSKI
                     AAYGNQSLVPTAYKWYSRGLGQNRPIMRVVLEDNSEKFFPLSLPTFDLAGTVNRAAGWES
                     FFKLNIKHQILLQSKRASPDAAASLFSTEGFGGLLEEDSTVVTIGGERGCKTDTGEWFDT
                     LPTNFIQHTAEKEDNLRRNRRPAYLEETVTVIIFTESVPPDYRLTNTDLPRPTYPSKTLY
                     LNHQVSIQNEINKPFKQSRYTAQLWEGLLVSKATWGFAKKRAYSQLKYTVDSTQVAQPNR
                     RPTVSRKRNWPSLIVIKISRKQTESLRGGDGMKSSAVQDFEVVVPDSTDVSHRYGNKFTK
                     QYDFTAKKPISAISIAARKFSLPYRLSSLLFPHRTALSRAYPYDSNYNPEPSWLFTIAAE
                     SDYEPNELNRWARKTAGALAIFYIPAGCDLMTTTGTAAIPNCADSEDDCNPAIDRVASYD
                     PPPTGDDNTFSTAEYVENPGAALDYGEAKAVSFIPSHCAIEHATECLIDVYKVEWEDRDI
                     RLLESPMTGIAVLISNDGFAPGSLKAPLMDWEAKILDVRLSIEKYGRQPCPLDVPLGERV
                     MWCAVPHTAPKVYIGKIRGDLQSTLGVAELETKWMFFGITSVVNNAWIRSLSTKGGGTES
                     MDNQLGSPAQTNYMQEFFHKFLKAVTDTECNEAVAFDVRSGQTAATVGLSCYCETVHAIF
                     VVGTSSELLHPVWVAFKEIGALNQYKFNREPNTEPSPPAFGARFPISLISLIFTLHVVKK
                     GRLQFDCCTVNNVRGVKLEANSVYKVGSSTADGYVVPGDANGLRNNNWALVLLNAKRHNS
                     MEASAQGASSRVLVRAAAVGTYECQLAVPIKADSATAYFVGAHHATFVEVSSAVDSIVIR
                     HPQYIRKKKEVPHPARLMAGWLCASLTEFKGERNQIAWDLLDNEGFEIQKPLNSLGRLIR
                     AFSDTTSVPNEGLGLKSQTELMAGGLAGNMDSSDIKDLMASILGAASLISAENFAEPASA
                     GPGFKKDTVKYSTTAERRKFMLLSDSPLTYGRQNWLVTTMIPSSGLQEDQQAPSAKHALC
                     VVVSPDGVQVKEHVKVLLLWQAIKPLANEPHTEKGALQPAILDSPVEIEDAFTEGCQETA
                     DAASYDGGSRSVPTLTDGQISTKVMSTAWDCTDFIAFTAESETLPLLQWLRTGVKSFAHV
                     TIVIAGLFLWSDNIAANTIENKGGSDSDLDVLTTSNNAHSGDRVHAGLTSATNDKPYEEL
                     AHKGHDSTGKSPGGRKGLIIMVEPSTQWCVDSNNKGTAPTSSDGDAQYWQTTLIMVHSQI
                     GKLINEEQSADESRATLLRKAAIVCGNLCRAVGFLPGPEDFVIGGSLRSGIQYCSQGDLE
                     YDAAPNKNVERTVMPKLTDDTPPVAHIIAFHESHLDLTHINVSRTGLVLIGKCVEEIVLG
                     LMVRGKTEDWANSYSPPSADFAALREEACFLVDAFADTRDYGTCIPADEKRTLGGAPNSC
                     KFELTHASRKENLNTPVHGQTQDTRDKGLIPVVLALWTMYLVIGYVGPIGHNCGYPWGDG
                     LVAAWRAADCVGFITSAQSEFTKLPAFYLVEPDFGAQLSPVNPYQTMAVPGRVKVTLLPA
                     VHKFTGHPNIAAKFPAHSVLFMGVVLIKKHQRIKGTGHKKCHK"
     gene            577679..580069
                     /gene="(127_0).(547_69)"
                     /locus_tag="2_131"
     CDS             577679..580069
                     /gene="(127_0).(547_69)"
                     /locus_tag="2_131"
                     /note="duplicability=0.681612, inertia=0, selectivePressure=1"
                     /codon_start=1
                     /transl_table=11
                     /product="(2_0_S)"
                     /db_xref="GI:1002000131"
                     /translation="MKNLPQLVFNSKEIYEDPQLNSLCQFDWAEMTICGIISRSNDGSKI
                     GTPNVGECTLGWKASILRGDPTGNMLEDRVYKEAYCSGLDKSPGGWEHECIIEPKEGTIL
                     GEPNGLDGHQSKLPVVYSNVAHELVKKKISTVNAEWFDYCRNHEGGCQDDHCVHLPAHAM
                     ELAVAKEAPEKVDDAPDDNFLNFSGEFVSELTDYESMWKSGLPRKMEIKEKAVLAMFLCN
                     KVAMGELALAKTKDEQGIIEQSLSTGIGYKANTLNYGGKCTSIRFTYSTAVASTESLADT
                     PRGDELEKTWEFATISVTAAELTKFDQGGGVENGAYTGGGDASYTASQQPESVSQRAVLM
                     QRAECIKKPKKYIAIPLLNRLFRLDILKGVKLLDLCFQAEPSDEEETANLAAHVSASSKT
                     KSIAPFMLVVTAGVTYIGRGPGATLAASGHSCMDIASQKSNIEKTLIYDDVGLHTESYLA
                     SPGITTVGPIQTLVEEVLKAVTFVQADAGGQCFQGSSEADRKKMVYIDTQGIAFRKEASG
                     CSAGFRNPEGGSMLIMKWYEAAAHCYNNSYKMLGVQRGHTAFKIVLPISARAAPMLGDVI
                     IGHVILGQGSTAVTRAAGNILKYTTLSGPVRLNRCNDVCLGKQFYGKLEVEFERLADGHQ
                     VLIDGGESCVLHPSPVYEMTIRQDLNWNQEVMGERASIWADRHKGQVVLIAPNCESGPYK
                     GYIRLTAVQIQRGIIYKTSRYKVGLVKKISILSGLCCQYESGTRYQQRGRTSVSTLQAGS
                     ALDALSAKDELGSSSDLTPRIQSTTNDSRGK"
     gene            580080..585848
                     /gene="(128_0).(601_82)"
                     /locus_tag="2_132"
     CDS             580080..585848
                     /gene="(128_0).(601_82)"
                     /locus_tag="2_132"
                     /note="duplicability=0.190215, inertia=0, selectivePressure=1"
                     /codon_start=1
                     /transl_table=11
                     /product="(2_0_S)"
                     /db_xref="GI:1002000132"
                     /translation="MEPRTKCKTPAEPQQPPKGVKVNSASEATLLTELFLGELTSIEFVL
                     AKFAEKPGLRLSTLTSARPIHVPRLRIGEKNTAGIEGQGGKWKPQVRNFAIKVQRLSDTV
                     TCRQCAAGDESNKTEYVSRSEWRSDESAVGKSYEKYCLEAGAVFNNWRLNAHPQKTDAVE
                     YNVTKVIARRELRKMATIGTKAMIVEANELTHSADGLRIFWVALLGDLGRTDGRLMEAVD
                     HKSANLQCLWYWKKMGTNKLHTSVEYARNEYLDFHGMWSSDKLAKGSAYPQEQLAAQLRK
                     VKLKMTPLNNFTCIIPTITGASPDAHRYHMNGLVVLEEIQATIYPSRQYYTGFNEIGTMP
                     VHLILKDEACGQVADYGTMKLIAIVGPMLFHKADPKDERWHQVEIAPFLIFWVSYTGLFL
                     QGEWSDPKNSGETGVPTPDPSSLFRVWRSGVRDRLVAILTMACGHQTCAHVTPNLFESGG
                     MFVSQETPIVPIVPCLAQGAQALAHKYSEKISPRATGSPAAVTEASDSDKTKIGDTEWGF
                     KEHEGQEKSMKDHAMSVKVCVPASGSAMGLKSQPQALFGNLGRNHGLGCAHCQVWQSEGM
                     AVINTRTKFYKKIIVKTGWLDYNMIKGKFEVYGLCMKSMGGDSPPSALTANNKTFYSFLG
                     AVSVNLKSVACVKDRDYCSHTKAVVQAYQALKDEIERLLAGYVLLCLRRRALLTWVEFNL
                     PCGLQATSCKGTNFDKADLGKVIRTGALAEYSTGEQTFVSPSWSALANVEKYVVGQSEEG
                     SYNAFSGWSSDFKSIDPAAIDIYFEKKESLNENYSLSDRHDVTVEYSPLVLFTEKLFPAF
                     GGHSVATGYFPAGGRAVGKISLLCIHAEGADSVTSYVFFDTSTKLSKRGFTTGIGRKPRK
                     RLETEFEILDAVRFTMGYFDNKCVFVTMERVGVMRLPDYSKAAYKGLGEHEVEEVNSPLY
                     LSEPTACHAFDYSARSNDGTIPLAAEDGQECIILAESWPCVFADDELYVANKSGGDLVGI
                     QLSKGYSECGAEACCEKQRSLYGWGILVTFLVFMTFRAERVYCCSEKVKRLDRHADKTSS
                     SMCTYRFGANGTMTGTPGRHTLYWVAYDVSIKGADRSNTTVSLTGLLGGVLLVIADTPKG
                     FKAEQSDAKNKGKQTFTCMRNVSVARYKKKWAVVVGSFDKPEYGLSLFFEKQKVLRNNVV
                     VLVKFAPILREGDHELKAENPSGFGEVWLVIDALTHLNSFDDARDSEKMGFVPLKLTRVW
                     GYLYCSAIKEQSQVTKTGGIGASVTLNNDVTILCVRGKQEIPPVREDGNFWARSGQSGPG
                     SEPAEGASRKKKVVKIAGTEGNDSLWSFNQFIAPGDVGRRAGRGDKFQYGALFTLAKTGL
                     LALQHGSFTTFNAVELNDTPNQAVVCVDTGKVAKAPAEIAEEYENMAHNQVSLSPQGVVT
                     ESAFSGFMSDDSDTTTNYKKLIKFAAIRIAMNSRGPAAVYYDLKPDSATRHGCTHSTWYK
                     RPYRTLTHNPTDSMAMKDPKSSVAENTCQQYTGNIWASPLQDRDFGDTLQAYRIPASTSY
                     LKERAWETWGAFAEPVGNTVRRNQSAQPGLVKAKKIDLNIAGSVAEFVHPTFLINGESWG
                     DNTLHLSFFSEPGGMMNPRPLIGGYKLSDFYLDAYSYCEVPGEANAVWHNTLKSKTWSMP
                     LGDTGETGAGGAGPAIDKAVKVAEKQQCWFSMVAWSVPCSGYSCPLHKDVSPYTGHDAAS
                     IKDQDPGSFAHRGWAGAQGGDESAASFNSAVLIDDGKPVLLKEHDAYSAGSSPTRGVAST
                     IFEGWGLANQTGILAFMAEPCVDLALDSNFAIIFHCRKSPAEGQVTLKFLAPVTWTTNTY
                     EVAGVNQFIDGVQKLRAQQDPFCNKKRTPNNQVGTTETPRLGAADAKKAGDYTGQEFNDD
                     LSAFDANKRDNRTTADD"
     gene            585859..586983
                     /gene="(129_0)"
                     /locus_tag="2_133"
     CDS             585859..586983
                     /gene="(129_0)"
                     /locus_tag="2_133"
                     /note="duplicability=0.0594576, inertia=0, selectivePressure=1"
                     /codon_start=1
                     /transl_table=11
                     /product="(2_0_S)"
                     /db_xref="GI:1002000133"
                     /translation="MIERHLGAVLVPASQMVLLDVHNEYWESNEAKSGEAAASKVGIIVV
                     ILVSYMEVAFGRAEAVLKCGGATEGDMPQADGCSHRNSGPSVKGYRSLPASDVPMRWGDG
                     LRQLERVGHTSEAVCCNLTFTVQENQAEDHKYLRPKTPYSDGKVGQYFIKAAGQPHLTSF
                     EQGVATAGVTEKKTSFSKTAENCAVKKGYATTFMIPQQEDERVPAYIRNAETCTPLHALL
                     LDVPGYHGQNVRSGAPIIGIILTLPCVSTTDFCLISVMKPITRPKDLCLYIDHGYTAQFS
                     VLVGSVEQAIGDVLLTAAAYPKLKRDELEFPEISCPCKNEVPSNDVGYWTLGLALPEAAL
                     ANRPQHKIGPTDQEECVATDLLAGAQEEG"
     gene            586994..592699
                     /gene="(130_0)"
                     /locus_tag="2_134"
     CDS             586994..592699
                     /gene="(130_0)"
                     /locus_tag="2_134"
                     /note="duplicability=0.617374, inertia=0, selectivePressure=1"
                     /codon_start=1
                     /transl_table=11
                     /product="(2_0_S)"
                     /db_xref="GI:1002000134"
                     /translation="MVFEDSYVRNPLYLTLEGQGTSFTCFIGLEEMLVLGKLASGENEKG
                     TEEYQEENHHGSTLRVMYNLTKMTYAADDINRSAESLNYALPLKHVKNLAQKITINYLKV
                     TLRKESFSFETEKDSDFYQEEQLAGAWVLLVVLNQFSDEAKPQEGAARLMLWFDQNLYLL
                     ISKPNQRPGATLPVVKRAFNVTVILEASLCVYPRQAFKIDRSESARATQRLLNVAKSGGF
                     NLTAGDNDNWHVKNRQINPAKGLPGDSLLALKAVPDHPQHKSPAATNLGCDYDGAQGQWE
                     QGGDYAELDKTAAQIDFYELAVYIGFIDLRRWPPNFGWVHACTTRQQQIEWKPYGYAASM
                     ADYCWGLRGGMCGSYKEGGATLGAKSGPAFTADKAPLDNPDWGFATAPTGGEYALTRAPQ
                     KLLTSAMQARAYFNDSILSWDPCTLEDAEKDDSFENMKAAMHSNLQYLVITKAGMNYQAH
                     LGYYLELANMHLARIDGASMTGKNGAVGTKVREGDEGSLEGEHETGYMRKNQYFSYCQRD
                     HALHGPSFGSTFRFQGKSLVTYKICCGKSISAEHSSDDSEDNIRSLEWIMQLKNRHTEVV
                     LTPSRQLAPMKGYKIRRPSVCAVGRTLIVVPDMIDRLEADVWGVHNTSAVCGYKPDRLKA
                     LGGRSRTIEDDHKFTTARDKGTRRIDAKYDGQYEGVFVLPAHSKLLELELEYLNVPVSEV
                     YQKVRVKKRSKDEFFLLSTSQLEAKFRYVTARDKDLKVHMAVPKNHKSTKYCLATVHQDN
                     NEYQLDAKRESSQIERTGAYIPDDVDYLDSLRLYVAQGSFPPVKKANGVVDSNTKCRVWV
                     ELFLIANDFHAGVRGLKGDSDFLAGSPAGISVCGELVFTVEETMPLRRAETENGSAAAEM
                     GTLQLRASFIHQDMFEEGYPASGTAGGAFVQDAPQNHEEECARIVVLVDLRALNAAALTF
                     DAFDVGFAMPKSIDQHGFLSIDFGPDNQRRGELVTKIGFLFVLGVFHDKTSCCGSLFGFM
                     SWINHDGFWPNTAVRTVVSAADESLNATRAVVHAHSFPVHYSESALSLVYDELTKTCVGS
                     LSLITNAGLADTAFRLVVFQRSSERVDTASMNAAFRAERQVSINSAVNGNGAVKAFVKSN
                     KLSDDVERFPTGKAKLDGGGYTGSVAHDYLKFHPFGARIKEDGVKYFLVPYPQAINPSII
                     VIGKTTQGKLGPYNAIYPRNTNKAVIGLSLASSARAQLKRKGHAANVGRANPMSTSPAPS
                     TGGTGLQEKNVQATPLIFGGREFTKLTSEPAASGSMVSETGSIEQMLTMQGGLPLVRTDD
                     PIRAIYGGVECLGFSGELNCKTVYSESPVWGWISTPFGATYCRVRLSHSKSSRAHRADLL
                     IVSLECLTFSIGVGRGGMGSPMQGRAEYQAWYLAERGTIIHAGAVKTGSTRGPFGDSARS
                     SKFKFKLRCSKELEAKQTPSNFDQGQFCHFLIPKQWCTVVITAQLVVLLPDVERGPCSGL
                     YRQKARPFFYKGSDGTSIARIRLIFDMTKFGQVMVVTGKTVLARPIAYSKFFQLTVVSFA
                     VKYFYFDIIGRSDLGNAAFTAPFGVELDLRAAAAETLADYENTGGVLEAFRLETTIIPQS
                     EPSTNWFQIKDAIDTISTYAGGKTRHQDDAAVVGDSPYLGTINEFSIIFEAPDCVVDSKE
                     RDKSKNFKIEDVSWQKAFSESSGHEWTDPKEVILEGNVIEGRNSGHVVENQSLVPHTYAV
                     KETAHAVKASAPFRLLATPVASSKAGQGTDSPGNRGPNTTLGLLTSTYRSSAMLSVCNSN
                     KREYQMGVVFALLWNSGNTESVLRNEKLLAWHEEQKAISFQKNTKMHQRGRKLNTEWFSF
                     TVYCTDLKDSGKIRYILLDVEFNDIESHQKHKQCAYLGFYKLSLYPFNKYDKCVLV"
     gene            592710..597503
                     /gene="(134_0).(600_82)"
                     /locus_tag="2_135"
     CDS             592710..597503
                     /gene="(134_0).(600_82)"
                     /locus_tag="2_135"
                     /note="duplicability=0.162671, inertia=0, selectivePressure=1"
                     /codon_start=1
                     /transl_table=11
                     /product="(2_0_S)"
                     /db_xref="GI:1002000135"
                     /translation="MPVAVYDEQRADMTPGELMASAAIRKDPPEKSFVDVEHTDAILNSH
                     TCGVGSDRTPMWFLRKALGQKDPIITFEKSWSDRTRLAVANVAKDVAKTEMVGGGIVLLL
                     IPRLSEILRWLIVVKVYGDLVKEEWQVWNLSDSPARGVLHVIKITRKGYTALTLFAKYAC
                     PLNEEDEHFLLEGRYGGKRGASIDAHQDLQLSTCPSEKNSAFVVCLSLPTFPINYLVGTD
                     HAFWALPKLNPTAKEVFKSGAKECPEPCVDNSPHEDYHQNIKFGLSNALPANRKLKETTL
                     LKDMVCALLDYNVSYKCYNTIYQLTQAHAPLEGANKCHWEFERLERERKEVLTINVSAYA
                     DGLLGGEQQPNLYAGYYPLFAELNGLLSPVYTIWRKKTMYGVAKEESAMPEKKVYTSKEA
                     VLNEQPCEAWNLKGTGKAQRYAGDRGAKNRADYEMVETSGVTFACSRQQAMDLIHRSFLG
                     LWGAWAIGSNWHYMEATEEQQDLLYIKVIAATTLLLHVTGSLYGLKGIFVSILLAQLLNY
                     AEAAIRTWEGGEGELCIAKQLRSVRDTSNAELRTTVHFAELNLGQAGRNGKEAAIHGFSG
                     YGCNDLADTGGCKLGCNVPLLCEWKYSDMSAGERLGLLGKGPYWKRLLISVLVEVKPGKC
                     YVYREGIQQRDTQVMNHAVQQDRCVQELHTSMDDVAVKPLAFMGASVVADSALANLKGRS
                     DMQEDGVTFDVKGKKSSLPSSLPVLDRETAAKRGRHANANVLKGKPRRIYHIHTTSNTTI
                     EYAGPNTGYRPAVMKRSEHRLEKNSGPYSPLVEMLDESEAMWAVAVNAYIGAMRMGVIDS
                     AIFTLRMMMETTSVTWKELSGGSEGKLFYHNAGEPHPNWSEFSVTKLAYGATVWTACLFL
                     HLAWDQKSIPGTEPSGWRWTDAKSGNSLLSVQATCVKFSVVYCNDFEKAPRESDATISYR
                     LLQIIVLKHKGVKGITCDDATQDDGGAAEEPAEVFSFTTDNATEYCDSKGPMNQVDHGGT
                     EAEYLSEEQAEAVKAANISNLIRRGDLLKMCWCYGFEPIVRVDELFTSVRGDTSMVTSSG
                     GDAKVTSKAMAGVWTACLTDAVSPKSGILFYGSKPEEQEVWAERFIKTRDSSKDKEQCPA
                     RFHFDALTFQIMQVAGDVVLAELFAVLPGILYVAQAVAMVKTVEGIPLEAKSDNRDQALY
                     ALLVGNIGEGSTLLDLGSEFHGSRYFTLLSSKRSMPVGGVIAGRNFFTYSFMPDLILLIF
                     GSIEKLELEALEPDWFVWADRTEQPFAAAIVCCVVFLLGERADESWEAVLAKILGLDLVE
                     VGHDGSIKLKTRGTGVPTNFNYDKVSKMDWQQAYGSCSPQDACPVLFLESNAVHIYGSTS
                     GIVALFMTYGSAVQDDSFGDILRGGAGKKGNIRDGHKVATKYRRLGGVVTNDSEPGGLVI
                     ALTTDGQEICYDRFIVPPIYFEQEHPIKQAVSQELLWPRPAASTGLYSREIDGRNAEQKK
                     RYGDVMKKPSSVTPFFVKNAQKHIDPAVKCRYGHCDAPAIGLSDSYGSFDDWHGEATHTD
                     TPKESIDLVTIKEDLSVALPRGSFAVALGGIIYDIKKVHWSELGSAPVARAQ"
     gene            597514..602307
                     /gene="(134_0).(600_82).(646_92)"
                     /locus_tag="2_136"
     CDS             597514..602307
                     /gene="(134_0).(600_82).(646_92)"
                     /locus_tag="2_136"
                     /note="duplicability=0.0987219, inertia=0, selectivePressure=1"
                     /codon_start=1
                     /transl_table=11
                     /product="(2_0_S)"
                     /db_xref="GI:1002000136"
                     /translation="MPVAVYDEQRADMTPGELMASAAIRKDPPEKSFVDVEHTDAILNSH
                     TCGVGSDRTPMWFLRKALGQKDPIITFEKSWSDRTRLAVANVAKDVAKTEMVGGGIVLLL
                     IPRLSEILRWLIVVKVYGDLVKEEWQVWNLSDSPARGVLHVIKITRKGYTALTLFAKYAC
                     PLNEEDEHFLLEGRYGGKRGASIDAHQDLQLSTCPSEKNSAFVVCLSLPTFPINYLVGTD
                     HAFWALPKLNPTAKEVFKSGAKECPEPCVDNSPHEDYHQNIKFGLSNALPANRKLKETTL
                     LKDMVCALLDYNVSYKCYNTIYQLTQAHAPLEGANKCHWEFERLERERKEVLTINVSAYA
                     DGLLGGEQQPNLYAGYYPLFAELNGLLSPVYTIWRKKTMYGVAKEESAMPEKKVYTSKEA
                     VLNEQPCEAWNLKGTGKAQRYAGDRGAKNRADYEMVETSGVTFACSRQQAMDLIHRSFLG
                     LWGAWAIGSNWHYMEATEEQQDLLYIKVIAATTLLLHVTGSLYGLKGIFVSILLAQLLNY
                     AEAAIRTWEGGEGELCIAKQLRSVRDTSNAELRTTVHFAELNLGQAGRNGKEAAIHGFSG
                     YGCNDLADTGGCKLGCNVPLLCEWKYSDMSAGERLGLLGKGPYWKRLLISVLVEVKPGKC
                     YVYREGIQQRDTQVMNHAVQQDRCVQELHTSMDDVAVKPLAFMGASVVADSALANLKGRS
                     DMQEDGVTFDVKGKKSSLPSSLPVLDRETAAKRGRHANANVLKGKPRRIYHIHTTSNTTI
                     EYAGPNTGYRPAVMKRSEHRLEKNSGPYSPLVEMLDESEAMWAVAVNAYIGAMRMGVIDS
                     AIFTLRMMMETTSVTWKELSGGSEGKLFYHNAGEPHPNWSEFSVTKLAYGATVWTACLFL
                     HLAWDQKSIPGTEPSGWRWTDAKSGNSLLSVQATCVKFSVVYCNDFEKAPRESDATISYR
                     LLQIIVLKHKGVKGITCDDATQDDGGAAEEPAEVFSFTTDNATEYCDSKGPMNQVDHGGT
                     EAEYLSEEQAEAVKAANISNLIRRGDLLKMCWCYGFEPIVRVDELFTSVRGDTSMVTSSG
                     GDAKVTSKAMAGVWTACLTDAVSPKSGILFYGSKPEEQEVWAERFIKTRDSSKDKEQCPA
                     RFHFDALTFQIMQVAGDVVLAELFAVLPGILYVAQAVAMVKTVEGIPLEAKSDNRDQALY
                     ALLVGNIGEGSTLLDLGSEFHGSRYFTLLSSKRSMPVGGVIAGRNFFTYSFMPDLILLIF
                     GSIEKLELEALEPDWFVWADRTEQPFAAAIVCCVVFLLGERADESWEAVLAKILGLDLVE
                     VGHDGSIKLKTRGTGVPTNFNYDKVSKMDWQQAYGSCSPQDACPVLFLESNAVHIYGSTS
                     GIVALFMTYGSAVQDDSFGDILRGGAGKKGNIRDGHKVATKYRRLGGVVTNDSEPGGLVI
                     ALTTDGQEICYDRFIVPPIYFEQEHPIKQAVSQELLWPRPAASTGLYSREIDGRNAEQKK
                     RYGDVMKKPSSVTPFFVKNAQKHIDPAVKCRYGHCDAPAIGLSDSYGSFDDWHGEATHTD
                     TPKESIDLVTIKEDLSVALPRGSFAVALGGIIYDIKKVHWSELGSAPVARAQ"
     gene            602318..608560
                     /gene="(135_0)"
                     /locus_tag="2_137"
     CDS             602318..608560
                     /gene="(135_0)"
                     /locus_tag="2_137"
                     /note="duplicability=0.336416, inertia=0, selectivePressure=1"
                     /codon_start=1
                     /transl_table=11
                     /product="(2_0_S)"
                     /db_xref="GI:1002000137"
                     /translation="MYVAQQTAVKFQDSWAPYYSDLYQKSKVEISNCKSAPQLGESWGIH
                     SRLNMPPPQAYRILGLQDHEDTIYFIFIADFRIGDWLAAMTIVHLALDVHSTAWGHAGLY
                     GAAGSECQQRRTSGESKSTKEQRVGTGLGLLVFIPDNHQLLKGVGVHKKEPGESAAVTKF
                     LPNGAQEVNSLGIVIGSILPVSASSCYDAKYPYEGPLVLDKDRPTHTCVVIVPGNGSIEG
                     PQADVVLFASTHLNNRAGLPLSLIRFDHFMDTRLWAHVPGATGPDGLRGFGQLRGAPPVR
                     LDAVIEQTYNFQPTIMDTARLFITLCDGLPSQEHSVPGVAGISLNLASKQEYSQTYGQGD
                     DAAPFTNGKREDAATADYLKLDHMPAEDLLCIKIKLCVNPVLMGDSCGYANVCVKRDKIG
                     TILEAQSIARDAFASWHGWELDQVGEDEKKMLRLIAASVTYSKYSTTAFGADGFYWHASS
                     VLHTRPAHRNPTACAIYTTLAAKRGGFTTILVAGISHRIGTSSTDSTGKGFFEFVRCYDT
                     RENVTNRLVDSDVEDLGVLSVDLTKKEGRELEFRHVEKAVYHYKLSGISPYRRGLATDGS
                     QSFACVRGQGSSGTKRLEPEELQVFLYAFKYRGGVDAKSPNFNLGSNQLVEVLANYKAVS
                     YACPKLKTNPFPPVLYYFMKVSAVQEPIIGVKHLAAAAVKMFSAIGLNIEIGHQPYLRVV
                     FGAVETERTAAAEAKNEGGCNLHSGALLSEHKAHWKVNGWIATNVSKFAPKILFLSTNFR
                     ISRQALYFVWQWCPNVTKDCQLMYVASCQGVRRYSLAAVFGGDLQPFEPSTAVDFLKLVK
                     GMWQIGVGTYVPDSRHQYGQGRVNPVALEIDFGNFNYALFEGCWTPLKFQAVLTTVLSKL
                     FSGFSAANAQGGYSLNAPDILPLPLGYVPASYKNGSLLNLHTAVSAPTGDQIADQFNEEN
                     TKPVDFYSRWKKQVVKHVAFNIVKELGLLLERVDFITVVKPTEGMCRESRATKTAKVRPY
                     GTGPPWFNNKIRSLKSGCLAMEDTTGRNTITGQHGLPVRDLSAEAGHFRLTARSWEAEPT
                     RDSVYHAYADGCVPGGQGKHDKLLAILEKAKEVKQNVTTVTWARNAKDTMDYMEACLGRG
                     RKTRSLIFGFASVPDEDIAFFSTATWRWLRAESYTGVIPKGGSNCGKKLILCGLHLGIEA
                     YALVWCRLPTEYNQLKCMCWAHNEIQPTFAHMLIFGERETDADRWMNALAEHVRRTALSR
                     GWTPMALPHSQSGANKRSLKAQQRSIARHLTIVHRKRVKYRLFLLMPRTTAVTIDAAPGY
                     SAQDDKANVFVDGGSHVPISTRVQHVPDWKTPSPSLENMAAAVSLAPKVKPILAAWRRLV
                     AYFVLNRDWAQGAVTMELYGLYNNAPVKCYTETAVLEIYGYQAGGYLVTFASEVLWVFGD
                     AIHQLVSEWDPLLTTSEGVVYPQLRVLIAGGESGYNGMAAFPKPEQFTEIGTADDTGMIH
                     PGPLIYAQAYTETLGQHPDDITWGPNQSVHQKGTLKCFLANFVIGVNEKPPALVTPHNFG
                     VVHLKRDIPGLLNYDQAKQVDSGRNQQEETATAHFEPEAKSGEFEPEPIGYNGTDSGCAL
                     GVCGLLIPYFVLQSPTDGLKRMDATISSFRPAGVVGLSMINSKSGVSSIALLAEVGEAAD
                     ILDNDPFKSLFIKALGEFVSATQHIDDQFGARFIKAKEAFGRDLLANSIKNGTGPPPDAQ
                     WVEGGIKADSNNNVYNLKPCTQVKIEGIFSYAYIIGVWGIGGADSAVNIHTLQAMRGDMW
                     FSVQSYEWLNFAVRFAPYRAFITGGEMPQHLPKENLWGRTVNTFTLGAVDSSKGVGPGSY
                     DNVPAELVSWPSLEGSAEEKNVYAGHTEAHDDCLHRVEIGQLGYPDAATAPQTAEYRQLS
                     NTPHATTTFWPCFGLSKLILVRVGISQDGLRAWGGMGNKFYVPLIRMAASNGLEKMELQF
                     LTEAATVPPELIHFEDLGVGMQVVFPKFLDVCINHFSSWVKLDTGLPANAPLGHENPGSL
                     YMISSGPVTEAAVAASLLDVKTSSFFDTYLSGIEGPEYEPHNEGCDKPMEVTVQT"
     gene            608571..616034
                     /gene="(136_0)"
                     /locus_tag="2_138"
     CDS             608571..616034
                     /gene="(136_0)"
                     /locus_tag="2_138"
                     /note="duplicability=0.41092, inertia=0, selectivePressure=1"
                     /codon_start=1
                     /transl_table=11
                     /product="(2_0_S)"
                     /db_xref="GI:1002000138"
                     /translation="MIVDTKVSQKPMEVVSNHGSALYWWISKYSVTEVAADAPHEIDGDQ
                     LPEPKNVGSLRSRFKSKQRINAAGTDGVGIISYKARSEIHSDIPLKRQVPKALLTHFVQW
                     LSSTQFSVREVAPLSVGTEKNSVFKYDTNTFKVKTWWATPQHRKIARGVGLSVSFVTAHA
                     GSCWFGGFKYGLFFNSVAVVQTETKWSQKKYETLKKRTPRKNRHFSISYNRVLKGTFDQP
                     GAVYAAAEQIGHLPQYFPEIETMSQAYLGPKGLDVWMEQHAKCYPLNKFRAVGTDMSSIT
                     LAYKTLVHTEVGVTKVEPPRICGGCYQGNRITKAGFTQKLCLIDLGEALAEENEAASTPA
                     SEDEAYPLVSLTLAVLKSQLIAVLGEIPRYPADEDDVETLGNGGPWVQVEDRAISNTVPK
                     NELDDAESNCGTLSLVNSRQFNLSGIAKYTSTTSIMPYKHCSADVFVSFFEALNQPITVY
                     IEEKLMGLEYYCIAGQAGYEYRFKTALENANSICIGSSWRPGAAGKLMMGEFVDAPTRQW
                     TTAKSIRTILSPDPPVTPLPLNTWEELRVCESEFWTTPKIQSEVASRKMSVDEDFSINRT
                     SDALPVYAFNAKFLLSHGKDKISTFIVKLVDACTHYRPIRGDSYQAPSLYEKIWKALAHG
                     PLTAPGYIVAMVRVSKEALTIATDWIWGVGDMVGPLIGPSVFASLLTISYNEHDIRAGTQ
                     PPDQVKAPKAVFRQHSPFMIAKTLITASRTMKRGSTEVPGGEADIFERSLETSTNQCIGA
                     FIALTHAKIKDASVTAQQQATLKGQFTEVLFGAVATAALCLIPKDGATEQDAVGTLGKCH
                     NYILFNISFGFADGMNELHSEGKNIIACKRVEAEVCRVLDIFTAGFTYEIRAGSKYCSAY
                     NLNGASMSSSFIPCGVSPLERAALGPLLACANSYFPGEYVPFIHHRINGMVVKFVLHERM
                     ALITGLPTAAQASTFTACTDAPSKAVYGRAVENIQFATLRVDDSEGHTQLLKTDEDNLVG
                     LIGPLCIYPGVSHSPRADTRITQTIGMTKWANRSDDSDKFLGARTTRNCWVQVSEHILLD
                     ENVAYQVLLPGLAQSEIFHNVMDISKESRMGADTAMVKFGNAALYVGENFRPELMGEQTF
                     LAAEFRVSHEGDLTAWVEGGSSRDVAKALEDAPGPVTVSEIEKLDVFTCAVSMDLAEFAP
                     GFMEVGHVKKWGAGPLELYDFDFLRSRTQELSIAVDTTKVGLNLGAPLRGGVLDFRSQIA
                     ASYTQRGAMMTDNKKCIVYRLLDSMVYNSQFCKKRVLETGNYLLETRTVTACNTMINKDE
                     YTYQLQTGLAIRPSYPNFSGISDLPCDDLGSLGLIQPLLSVIGEDNEVDHIKVLCGERLW
                     LQHPHAAIHKSKDIYTRAKIPRADYKNATYPFEVAIVAVLLSVDFRTAPATLSKPFGPFQ
                     NDSKADVEGEGAVVSLFRKVGLFEKEDPLWTSQRAGKFLGIKSAGSLAANLAETGNALTL
                     RCFNGERVSAKRKFAEATADVSEVGPHTRWGPQFAIEGESGFNHVVKDAFLSTFNIFAIW
                     KMRVNCQTGYSGTNNHKAIDDKINILPAQRAATIVIIFAEFDPVSRHQTSVENTYICMLR
                     RVYLARQWDRIAEVAYWKGRWFVKKSDILERIHAPTALLVKSALALEKLAKSFIALALQM
                     AFIHWSRKIAYVSPQPESLTATGDQTSVKLSQQMEPVAESLQHLYEDQRWNLRVNAMKGV
                     SSSTWFEQLGIGFGVWGMGKFSTVCPKHLCPLFSSEHASSFNTPVIQLQPEHLVNHAKIE
                     NLEPSSLREKEVHIGKDGPEGNPDNTSLFKGHVKFVNKKVAFPGNLDKTHRAADLSLARC
                     AFKLGILLGQTTQSKDALVVNYKEDPTKQDCLKKMLHVVLNIVMKLALESISAANVATKR
                     VIMALGPYKEIKGGGPFDEMDRCGSGPGNRKSYAKVEDAQRNEKDALSELNAVQIKIFNG
                     KIELKAENVVGMKCELTMFACSKWDSEKFDGVSEAWFPSFPNVWKGETLTSAPDKKPQDI
                     EQSSKSHAYIYHTWARKGIYWSIYYITETEPASCAGCVNSCNAKGCTQTLLSGNDNLVHI
                     IIQRNEKARFENSMRDDLKDEGKTTDILIKDGVLIGTSILKISRYLQDGLIFVELYVTGT
                     VRFYISLGLCYKSQPPPGASDYLAKRLVICIVLTLFQKGGEGGFCCPSAAPILLSCAVTV
                     NFGIESLTEEGKFGEHGALALHLAVVISEAPQDVAGTGEIYRFKHPDAGVHIFPSTATYS
                     SNLACCPPMIITPQIVEFDVLTTSMGKPSGCEQLTSQTIPILYFDMLELKMLSDHTVQTL
                     DKIILNGPAHFDVSYVAVPLFLDRPSLQLVNKNKENKAWISCITGVHEGVKPLDLGTKSP
                     LTVVCDRLGSKHLLKIPTAQLMRLRKYVRKQAFVDVDDTKSLSNDELPVNSSPDATGFKE
                     TKTGGAFLALPLRHAVGPIVRYLHILGAPTVAANEDLQEEWY"
     gene            616045..618228
                     /gene="(137_0)"
                     /locus_tag="2_139"
     CDS             616045..618228
                     /gene="(137_0)"
                     /locus_tag="2_139"
                     /note="duplicability=0.949358, inertia=0, selectivePressure=1"
                     /codon_start=1
                     /transl_table=11
                     /product="(2_0_S)"
                     /db_xref="GI:1002000139"
                     /translation="MLGDWQNHLWVPASPADSMVYAGAAIYRRIILYYTTSDAKGVKETQ
                     LYYLANAYKIASNLSSDLITEFASNIDKKENHGDDMSEVFKPDMDAITNSSDGKEDTGGA
                     QEAPGIGTMLRLPIELFETDRLYALCTLQSLSVVGTRYRKDVRRTKNVSAFFTKHHHYKA
                     TGGPYDGSLPSAVTGGKTKEACKKYRGENRVPNLSISELFYHLGNSIATCVIPGAGFRIP
                     WAKVVGNEDTNHLDIGRNTAKSMYTAGRGISNGGTVGLNNDPEADELSQLALVQPGLAQN
                     TDARHMFKDNQKPGDAHVDSVSIVHAKFIPAALLAAAEYLINVTTAVSYGGGHEVVEARD
                     KICDEGHGMLASNEFSDRPPWFDQVAITDKSNRDVGMRLKFGEIGPAKRIRYIKNSQKAL
                     DEAVISGTRCRRDTQSASIQKSYKTNSSGYDACAGQHVESQLVETTPECSCDESGLLELD
                     FNIVMMLGKGGFEVSCQKLVGHEACVEVSPNKLTTELYTCTPTKCKMAVECVIMNCQSWR
                     STSYLAAFQYMPKKFASKTLCITDADTHNIIFTYNDLDCHHGRATFQPSQNSLSIDYIEP
                     FTLLSAYKVIVNGNEITSVSGNAPRSWAEDQEGIFSGINMTTGDTGMIVNAITSWKTINK
                     SKASTQTETGKSALSRAIKFRGCAVKPGPLQDAFQLNSNALGKRFQGESFASMAPTLKGT
                     LGCTGGVKVTDIVFLISIKTAG"
     gene            618239..620866
                     /gene="(138_0)"
                     /locus_tag="2_140"
     CDS             618239..620866
                     /gene="(138_0)"
                     /locus_tag="2_140"
                     /note="duplicability=0.304924, inertia=0, selectivePressure=1"
                     /codon_start=1
                     /transl_table=11
                     /product="(2_0_S)"
                     /db_xref="GI:1002000140"
                     /translation="MKTEYQKIKAPEFLDPFYQLLDPPSVGYFAFETRTATPVVGAVLHS
                     LKYYSDDWLNLGPRMLGVTYLIKEDIQHQFVNEGADFYSIHADGWMWPSCIDITKKKICF
                     GLIAIWCARVYKLLLQTRPPPINAFITKYCVIAETPDKKTHALMVAEGDNLRTLLKEIVL
                     SEGCVTAKFKITIGAGRTKRPAVAECGLIPTKVAGSDDRELKTISISIKQSQNVEALFLL
                     DLVALSCTLTPFKLYPATLYHKSELVLQFKAPPGLSRELKGVSLIAGGSCRIVRPCGRKL
                     PLRPKAEMHADGLGNPYGVLHNTKTGSMTGSPVSKLEVGYMSALPFYKRDNSAFVVLAHV
                     LPDLEILANKATKIRFRATPVEETQTSSQRSSVTIGKKDHDNANKGHYCWWVLQKNTDQE
                     WNTPNIQETSAVLLDKLVFERAAGLPGEKTPCGIGFIIALWELVAKTNEGTADKHHFGVR
                     CLIDGGWAGFREACVPEHLDDNLAIGIRDLPQKNEGAQGFNNQGKTLNPNPAQGAADTHT
                     IKAGLTPEGRRGVDLLPGNYRYPKRDVFPQFKTLEEKAAESAFSCAAQAKSEKSYDLSKH
                     CDAKTRLVKVQALEGKPVIHWQGNILSEHTRIGLSATFKTGDAFTHKSAVNNQIQSDKTT
                     RYYAARSCMGVGGTAAIGTNQTSGNTWASGSVLLICSDIVHGFEFIRNTVEQQKFIQLRV
                     QSSMAKETQQKDVSSNTYKTLSFDSILHASEFVKEIEMFGPFEKLKGFGAVSMALLAYPW
                     STSSVFTARLSFKGLGMEETSTCNQFTFVNASIEDCRSHAGNAPLNWLRQGVKDLVQNTH
                     EKAGITPGKVCAVRLPDGTHLQLNLSQFTLAEKRNVAVWKQEAQDKTGAR"
     gene            620877..624170
                     /gene="(139_0)"
                     /locus_tag="2_141"
     CDS             620877..624170
                     /gene="(139_0)"
                     /locus_tag="2_141"
                     /note="duplicability=0.128573, inertia=0, selectivePressure=1"
                     /codon_start=1
                     /transl_table=11
                     /product="(2_0_S)"
                     /db_xref="GI:1002000141"
                     /translation="MNRTIKDKSKKGSVKDNEDGSRRQSGTGAAIDFAPKTCPHKRNSQA
                     AEDGTGAKFNGWEEASNLNSRLDKLTIEKSNAVSFADLSVGGSKKTGPDKANAKTGGESQ
                     SRETKGSVIIYRTPKQFLESNAVIPHLHGKGPDLLAFASLSGAQFVDVVRDSQTEIFKSR
                     DVLKEIYTYEAYISLCLTGVDKPIRIEQVTIKGLSSYDVSSIGMAKSPAVKSDRPWANPH
                     GDVMETDGAKVLRHRGSTTAAKFDRSEAYGCDTLEHNPAKETHKEVYSLSLDNGQHSAKT
                     VDKWRTLFDSMEAAFDVGGSTDEISLAKPRGAAYEIYEDDDLEFNLEAFEVEGSKIKLYA
                     IDKKYAEYKSRMDLQHGLVYAPGFSIHIVACTRTMERTMHACRSKFWNAGVQRSVKQYSD
                     TPQEAGLRTFPQKESGRIKAEVLTKTIRECDGEPSSSLGLVNECHNLGIKIEKSANRTNL
                     SMAWQNVPILANLNTSKADAIELPFPDLCPLARRCSFWWSAKEEAFLVHPMLAVRLSYDL
                     FNGVPEMNRVTHRDTAIIEKLQVSDLVETTLYAFRAIKLRHKRYAWTGKNHVFLEWPNEL
                     TIELNNVLSEFAHANKWFGGDWLAFYPYPVYEAITWYDGPPPSLFRRAKIKAYELSFTQF
                     YAKYFELHILPTADSDNGACGGTREIEELGQRAVKQEDIGAVSKALFYATEQGVREVGDF
                     QGIGTKSNLIRLLATSGDQRIETDLVIIPMLLRESILDGLNPRKTKKKGRSRVVIGAEES
                     FCVWKDGHYDEPSCYYTMETAQGEVFKHQSYARLHLQGLPLHKQDRVLAPTAMQSITIKP
                     NWLQGASEQRAPHAVHMLCYGLGGKGGVPYNNFGPVNDVQFDWDAYALTVAQTAYGGETG
                     GDPSHDSSGSGERQCEGYGAGQWSYCIDMPPWDTEISDETFGVDRTGSCPYVDACTTKEQ
                     AIFVLIQDRTVASKQAYPHLCCTDGFPTEGIEGKAIFTSTLTLYPKKPIATTLDFGDTED
                     EYFGLRKGTNSDVLRGEDTLLNLQGLSKTIITMYILFQYGRAIHVWNSRGTYGPTRAYTL
                     QHTAYHHGVSMFQKVDSVTETISESADNGPIA"
     gene            624181..629313
                     /gene="(140_0)"
                     /locus_tag="2_142"
     CDS             624181..629313
                     /gene="(140_0)"
                     /locus_tag="2_142"
                     /note="duplicability=0.231516, inertia=0, selectivePressure=1"
                     /codon_start=1
                     /transl_table=11
                     /product="(2_0_S)"
                     /db_xref="GI:1002000142"
                     /translation="MKKFYGLYDAMAIFCARENNTEQTLINKEAIAPNSVDAVEKSLIAQ
                     YALFITDDKALPQKKNRVRKIARLTMNEIGCLLGDVIIEVVSHTPLKDFDNGTCTNYLPL
                     VWSINNLASVGLTIGRWTQSLAKKVEENQGKPGFIGTAGAPSKHHEMSLQASIEITTKGL
                     DDECISKEYVGESVFTLIKTPRTYSDKADVESCHFVIGLDTLAFRNQKKHIPPAKHFSWR
                     PPDIIYDAREQFGKQSNGPPTVLDDSVKVWEVKNGLSDQESFDGTIDLEKRGKAILHSVE
                     YLLVQLKSAVQKGDDRIAAWAGYQMRGRNQNNQKCETCKPIGQYCECDVVPLVESIARGI
                     EPHSPSRKSSSNGKKFFAKVKFEDALQNSLLAFKRKHLVYPNERRYLPFQDLWAFVLGGD
                     SGLCFQLRGDSEKPACPCFLYLGNLSYSIRAHTLANEAPTIVNVAQYFGDFCIIYKAMIQ
                     GARDKMFLTNPWNAEAIAATGGASNRLVNDGQDTEYLVDGIAHMDGRGNSNFPIVLVACL
                     GLDLGFTFYYCRGIHIVPDNNCTKYSSLDNGAEVEKGVHGEALLLSANELESRDKPDPDG
                     HVLHIRLNAGPLFAPVDGDDARLKRGMYTHGQFSIHRSPIDQTGPASFIEEPETRNNEIK
                     YGDPTEISQEGDVEKDLFKYVSDMARKPRTVTFQEIHYARIFSRVNNNQRGQFSDVIKAV
                     PTTNRGQGTFITTENIDGGAGSYAEGVASCWSILLATSNDSPDEYSAHMVKVPAKGCVEL
                     ATPDFWGVCLVTDCVTVPSITTFQRVSSKEGDHILDLQNHIQILFDGVVPDKANLLSHKK
                     FKITQEHCYSDVLGESFAGKKPTWVRTRAMGVGVSNLALVTADHYPWPRANMYAVLKKLL
                     AKHLMLDGFLVQWTYPCRASNGNQAYPNSQIINMLFSAEGKMEFPRTGSSIHGKEYLNQV
                     AFKTTYQFNWEEESGFDGRLESGVSVNRTSLHSAWAAGYVSLLTFNISDTVAMDAVTLAK
                     TKAYLKGSHCIWSQTSNLKPWRDFMNVQVSAGHVTVNNVVTTGWLDDTEEPSLCNQERSR
                     QLERTEQFTKNVIGYGFNISSDGVAGITAGATWKLEDYKLSEKRWDDLDTQAAQASGYGQ
                     HGENLFEFMIKKHPLKYVLMWTYVLNQNEQELWYLAGGLKKESSVVLTLRNLSSPFFEQH
                     VPTSRDETLFGGGMMFLQGDRYQFGKARYILHEKCCIMGNGRDYFTLTVMEQCYEGWGTD
                     VDSLDGEVTTRAGPQQHGTGSTSAAAEKTCTGKEGNADTKDIQFPYALIAKPPPGNFIAR
                     KLKYTTYSLCSVTCWRGRAAFDRDYLPINLDSKLGKDLGYVQKTMKWDGVGAVEVTFHKG
                     GKKPKLCSGSSDKKRLSLKSQMYGMEVLWTVQCIMAVPVSLSLDASANNVYAQWVPDLSG
                     DFGDAGGAILNYKGCLSEVGVACFASSFKKQASNKTGAVGCEAAAGMEALYTVTGRYVAA
                     AVKARTPRRHAKQPECCVTALGKPSDTATRNNALNAHLSPYSTVLFGVSLKSTGMKDQDM
                     MLREPVNPMDCAESYLEPATAGVAAKAYYSNEHAEFKDATVAKGTCAENSGAGVDYMLAL
                     ESCQHSPQGKKMGTSPTMVTAGACVTWLIEYIHGGGGGTNAVPFHAIALEATPITKEGTE
                     LTISTKPGISTDVVGTRGKLGSIEGYTCLRGGWALRDKVPQFQFT"
     gene            629324..631420
                     /gene="(142_0)"
                     /locus_tag="2_143"
     CDS             629324..631420
                     /gene="(142_0)"
                     /locus_tag="2_143"
                     /note="duplicability=0.0476952, inertia=0, selectivePressure=1"
                     /codon_start=1
                     /transl_table=11
                     /product="(2_0_S)"
                     /db_xref="GI:1002000143"
                     /translation="MSVDEPVPKEDEVPMGPYLKPQIKAKHAVTESLPSMDIAVPHAMIL
                     TSDCQLIFNWHFYFGFGSRTKKTQIVMQLMARSNCLPYTRIQGVRYPDRVGNGYVGVFIY
                     DNILMLSMSGEANNAGVVHTEAAVIKQQNSKVSVKAMLKPYPDSTIGTDRAGDERSHYMQ
                     EFCISCEEHPRPYGGKKPQALAVDVDPSRGADAGQASGKTFMMINQLLLALVKTLTIIIA
                     TASGVQIGVPMEDNTTAVKLIFWSIRLVSSDPIYAYTDIQTDDINIDDDMSKFDSPKEFV
                     FKLKDGLYPAYPPNWHGKKTSEYIHIRQWDVDLPITRYAIHSGAGTESFSAASLKSGITT
                     GQMGAPAHDKITGSGIPLPEGLQLKLGIPESETLAHRGPTKVIPGAMLIDGVICQPAASS
                     TDKYELTELLSIEDRCSTTYVGLLYSTSYDIYAFDSLKGEVALTGPCDKIDENTQLASKK
                     QAARYSVYDRQVRLLHSDFPCILGPEQMPEVYAACAHDRGAKGRIQKPIAKPPGEKTALR
                     WEESVLSIDNCAHDLSEDVGQFLTLSMVYALACGINRLGANQLDIFNKSITSLEDKYRTL
                     EETQDELCTTDAGELALSVQMSKGNWAKEGLGSGTRPADEPVSWASVAMWPKQYFPDELK
                     VSYRSGSSQGADTPTWQAVVQWPVEPEASRVGREGTFDETSVGRIFVPSLEPC"
     gene            631431..635654
                     /gene="(143_0)"
                     /locus_tag="2_144"
     CDS             631431..635654
                     /gene="(143_0)"
                     /locus_tag="2_144"
                     /note="duplicability=0.301615, inertia=0, selectivePressure=1"
                     /codon_start=1
                     /transl_table=11
                     /product="(2_0_S)"
                     /db_xref="GI:1002000144"
                     /translation="MKAKLDEFRESNVASFLEATTYIAAPASTFESKIVRVMGGLTIVGK
                     FGGNFITGLGGPKRLEFYLGDEFPMEVKSEKALLQTLYQNRLQQFTSACYEMTKGTMIVP
                     EEDPKDFRGPRRTNGGGRAAAGKNETVGYKNVTYLEALSFPRLGLARSFVVKHIYVISGD
                     DMTRRDDENLGKLVNPPNGKKVSAQGNLLAVNSVCYFLDAAFPIYIVDNTTLEVSAIRVR
                     FADTNDLKYGVQLFDVAPRKDQSPFLYPAFPYRNCGKGNVVEKEDVDTNALLWRDINWAL
                     QFLQSNESKESIIRADGLELSDDPTKGWEVTILTPAKMDRGTPVRGTMPIHISKPGERKK
                     RQQTDLLKASTDGVANPTIVLAATVVCRTFLSAAYECGFLGLNSVTPLWHCVWAVYAKDR
                     VGDVRDGTKQGAVGDESLFGRVRVAGAITCTFDDEKGCCQTDEKTYGYDYVGKSVKNILL
                     SGNRGGFIEDPFRFITHPRDRDILWSFCGKLVWETPSRDLDIDWPQVKKTKDIVSTYQDR
                     VRTISAEKSQLLSEEELHLAKEQAVFAKTSYAEPNDFLKGCREGDTLLGYTPVTLWIAVG
                     KCTGIGSSGTALSKQSIVYSIAGPGIKSEEHEKTWKSGHPLAWVRYTNSHTQKPLHWLTV
                     GLSSSRWASESVKDKGTIEVLTYDLYNTESFLTTTQWNNASEIKIVEGASGQIEALVGSG
                     GSNEGTLAMAYRALAQGLRQACGLHEDSLYEQVGLDMKKLFFDVHTGTHELKYGGNLKSM
                     KMRAGTHAKSFWLNQDASILMLALTDSDDHFRYLGGTAASGHFPPAAAHSMGNFLGYGWA
                     SPRAEYICLFYLMKGENIGYFVTCRFALDDGMHASRLESWAVMPLQPAEYHSEWFWNKRV
                     YQERALGCAFQFSSCKYNSLAKTVIACSACLRASHIGSGNVNSTLKAASEDVPSYQQTIG
                     SGCTDDRSFVKFYGFPQPFEPRGGMGAKLNLVMLLWAYMPTRVSTYDNADQNFKRAVIRD
                     DVCGQAEMVEVAKMYVGIVIDVAEKKDYIDESPYTLREGRSNMALGYLQMSIRGSTTPST
                     NFLHDGDSLWNGNVQTYQEPSNLWVGQWVKMGQQHEKPMLSIVYAQRYCPHFVLECTSNL
                     PHSVEKIRLGIAPEWGVGLGDYVVGRSKTRPDEVNFPVSGPDATDASAPVKSATRRDHDT
                     LNVEHTLNHDNLQQCEAGLCGVVQAAKRLKLALIDSDEFKPGASLVSHHFADFIDYGHFG
                     ARRKYKAYLGERLEGGPSVPPNTLANYGRSLNEPDFHGDIAVLRAPLIHQLQSQFFLLIS
                     IYLKVDNDVYVVSKDALADAQVFKNSIHIIKRLPRLGWASDSHAFWGLNHGANKKSDYAD
                     ILFFTSELGMHLAAVDLGVAGQIHRSVMDPEEISKALHVYDI"
     gene            635665..641532
                     /gene="(144_0)"
                     /locus_tag="2_145"
     CDS             635665..641532
                     /gene="(144_0)"
                     /locus_tag="2_145"
                     /note="duplicability=0.339343, inertia=0, selectivePressure=1"
                     /codon_start=1
                     /transl_table=11
                     /product="(2_0_S)"
                     /db_xref="GI:1002000145"
                     /translation="MVCIVYFASVFDGGIAPYHAWSFVGIKKEGFSKPSDFPSISIVSIR
                     HMLRSTGNASEFSCPDPPANRVGWPDRLVIAGSGYTTVGIESPKTYSHGCDQDAGPIALS
                     FGKEEVQSATIGHQTKLRKGREPQICCTAGLCAQGCNDDPFATQPAVCSLGDDRQSEELK
                     SLFLCKGTVVALGSGYNMAARDDQASLSTRVYLIASHVTAKITSGNATGISSVRELVFDD
                     IFRCVYHSSEVLAEDAHTEKEASILSPLTFVGYITSEKVPMAEATERQVSRTCRQIVVLK
                     IHPDIKLLTQDEGIFGFAAMCVMEESNTLFKTNVGWVRKMEWQRLTSSIQGGTVNDQNCG
                     SLQNRFQWDTIGRSYLIFVSKVVVAEYGKQGFLGIANRDDTAKAVLLVISFTSDTVKLIG
                     KLGEVRDLTSIRCASASVEEGEMSLLSRDTYLTVWVVAVPLDPDAFGLGVYLVQLGTYTL
                     ATKDGFLLLGEFEDIGATNNSRLCPRVPKSSFAFRELGPNVVTQQEGAKYRGTLDEDNYL
                     RAGCLSLPYWKLTLCWGFKKGAEVDLDFFIPDCITVLGFNAQDEAKSVSKDPKSGRNSDV
                     RAGSETLSIGRTSGVEDRSYQAIGYRTHEVTQSTVDRQSSPSVRVGDQSLSEHEIKFGIL
                     FKKSLAMYSPLYFGMEKGFNNAADTSRELKPKSFTRLEGVGDDQPSREIKGAARFDSHCC
                     GGTYASQSYYFTSGDVSPLEGLYDVIILAAGVDYSVAQAQSANLQQLVETIKQEAAANAE
                     ADTILIMFLKTSDCKNCITSALYTHAGKNIGEGKLDDGHDLTVRRRFVGRSENYIFTVSF
                     GDYGYTAAPAKYVIQKLAEVKHHTEPDLCANYDCKAAEEQFPNHSKLAMFGVANKALDSE
                     VHKEDLGEFDTCDITISTEEPNKQYVDVGKITAVLGDFEMDANIYEVRGISLMAMISVLQ
                     QAEDCDQSVAESIEIARSKLTKEANTEAGSKRLKLTLSAFGVSTGLPVDEQVSGHFIPDH
                     VAAYEVKPFEAKLTREKPADDGFIYPARICAYSQHNLEWEPDGRPEFIIWECSTMKDDFF
                     TNEYGTLIIAPALPIRIFSKGPAEKRNSEPIEQPDLRNPGHQDKEITLAVIVRTELEMAY
                     RAVKPQRWSVIPWKTRHSHRNGFFRLPTMYMANVGNFKRFHGSTDLGEAIGNLNSAVAEK
                     LKEILLLPVSCWRAVTVASPGDAGYLHGQGVDMDLIYIAQKVQLEQKVATLKVAPWLKSY
                     IIHLLNFHKNIHMKVSEVEMCELPFEQVVQMNIATVAAFDQTLVAQCAFMRCNTDFAQDL
                     TVLPFAAHYPVIGVAGADEPTLDDPINKLKWAKKKGFLGAPSDRWLKPKVAPQFQDDDTS
                     QPSDAEVRKDVGFITQNYAMLAANFPALLVYEAMTAQQLTLVPTALARGKGKVLKLVVVL
                     WHCFTTRWIVSDNTVKTAGARQPEGIDGTTYAQSLHFEPASLLFKNPNSSRGLEPFLLRT
                     DKITAQISDDATGHCAIYKLVNVAPQMVLEYGEYAMGLNLLHPDHDYTSEDYNGWDSSGT
                     LRITTAARKSIPSVVDESVGEVFDKEAGLARRRPKDRKLNYLAKPREVLEHDYTKDPFSA
                     GKQTFAMHSRGALHELTYNVFYPTTAMEWRHLELNQMETGQAPTRYHGVLSVTDCAQCQP
                     YLEDINAPIKRGLQNASTIIKNSSKELGQGIWPENGSQRRYLEFFAQVEQRGESPTIQGK
                     SQHHSPAYRFGINVRWKQFGSGTGLILVYDGEHLSPEIAAVLLLEVAESLSVAKSSAMVH
                     FMADGAADTMKDLIFVATNGVAEDYTGGTVGPIPALCAEFAEGVSPNGGVTQNSAEYQLV
                     EGLRKFETVQKAWEELAMQTHHICNWRSNCRVVFIVVTASLAHTKFKMSELHVQMVTTHE
                     SFYKSRVCWPMIGGAHLYGAATIGKRDEALKMDLGYPASNWVVGRRTYKI"
     gene            641543..646360
                     /gene="(145_0)"
                     /locus_tag="2_146"
     CDS             641543..646360
                     /gene="(145_0)"
                     /locus_tag="2_146"
                     /note="duplicability=0.226244, inertia=0, selectivePressure=1"
                     /codon_start=1
                     /transl_table=11
                     /product="(2_0_S)"
                     /db_xref="GI:1002000146"
                     /translation="MVNCEPREKCLMGTSTSKPKKAPEKYTSAEHHQSLAVVVRLQGLGR
                     LYGMMSCSPASPRGETAPIKMKSWAFIGVGDGISQITDVTMPRRLAIFETSFYVKNALLT
                     KPDAQVHMKGMSLVVGEQEFGSLVPGCKERTLVIDATFKVKHGPQLVIHSETYSHLEGGA
                     RYDVLAKISSDLMGIIKRVGGAPNELRRLVRYALGLPFVALFKMKRTDASCLESFHSDKL
                     GAPTDGVKGAYAKESKGEFCETVNKKVSAKEKDMPARMKMAWKSFAIEQTKVFLERDHSE
                     EQDPVKQLLETGPPAFLYKAMVGYFYREEKIKGRMLVYTNVHALWNVQEDFLARLIIGRV
                     NYVDLFPSAEGDETATPPPKITKAAKHKNCQRRLAGAEAFVLGEQDPTSIDDHSTAGFIA
                     LEYGFNGPKTIMITIADVEIAKDRVNLSKAMSEFIRVGYDFLDPGERNRKSQAEGLVGKY
                     EGIKFYRLWATDFVFGMHSHCKETEGLCNIQDARIAEDQKLGHLICHFHFGRVCKDLVAE
                     LPKKSATPITMMKSITVEKTGFETGEVYRVEDFDNHAFGGFANSVWPVALKRSHTMAGSQ
                     TNSEGGFLLAEKVSLALKPGQVDRGWLDESGPDAHTSGGANRFVEGTGLVKFCGVTCKDE
                     FLRHYSQDSDKVGTVKRKSAAIQAESIGGFTLGRAISVSPDAADELSPHYILGFTRCYIS
                     ITYSRVAQEVLERDKWAAGGEDSVWGRITQKGPNVLQSNHHPVHGRKKYHKAKATLNFCE
                     VRVTNGPIGRYVTQEVSTFYDLIFEDLHTGQLKTKVFLTCEMTFYSKAIPDIADSLSPVK
                     PNNLVNLLDSVDDAGIKGLAYAYKLLPLIATFPYRAPARDDGNAEIAHRSTENFKPKIQK
                     RVSILIKVQTESQIEDSECKEEGDMPSAANVSDPVVDLKHVECVAREFGYFELYAGNAFQ
                     ESDVDPDISFCASASGTVAEEWTAVCDLVSVSWLLPGLVLVARANVTGTEYIGTSGVLPT
                     DYTTKSPKQENLDPCTSAGAEPISDDNRFELFFTFMLILFVGTFIKQNQKVKLHGYIQSN
                     RAHSDHLVMISWKDKDSPANNGAICFEAEDEFAKTVVKIMGHESMDAWVHAFFSNFREPS
                     KSRYELAGLKEVLYFLKNGPAFMSLANVWSYVLGCPIGTGKSVDSQIGAASFTKGGSLKD
                     DKLIEFVCLVQRTQTGGAMAKISLEACRNLLKSYESVRAKGAGPLILTLAQALTSMGWKG
                     STLICGGRRNLTGLIRISESSALNFTPEAGAHEALWGVHNKHKWMEREAINKYTAAKSNS
                     RKYRCAIAGSSRSSFVKDDRYAFSKVRKIGGLGWGCGGYAAYADSTVAGAAVTGGLSYGV
                     DEKRDLYQGTLHAAARKPNHQARLAVCEIAKPDDEQHFITADVYITSDNDGQQVSTPGRT
                     LPLWKEKSTTKIEGARKKICHGYSIIKILDMLKKPLAAVLNLAGKRALAVLVYRPEASGD
                     ELVFNTSPSSTALVPATSVDNRKKGMLDMGQDYRDQYAIGYKDDILYWSDDTPPAVVRST
                     PGKLGNSLASKLSPKPGPVVLKPGGIDMVEEGKLQTTRTCENAVDGSELAGDLNFGFDPS
                     "
     gene            646371..651095
                     /gene="(146_0)"
                     /locus_tag="2_147"
     CDS             646371..651095
                     /gene="(146_0)"
                     /locus_tag="2_147"
                     /note="duplicability=0.0257645, inertia=0, selectivePressure=1"
                     /codon_start=1
                     /transl_table=11
                     /product="(2_0_S)"
                     /db_xref="GI:1002000147"
                     /translation="MENFNSTPKESVGFMLSAHTKQALVLVKGHWGADRNVWSDRYFVSN
                     CGLGEESLPKLMFFLDSKWSDEQNLGAQLFAPAIEKGDNEMTNYAWASGGSRQIAFANKG
                     YDKNAYEIHLKMKKTSYEDLTRTCWFRTGSGSNTGAFHEAHRKYVLCNDGGLSLLGRPQE
                     EKHARAAVWLDGPTAGSISHFNCCVETVLYKGSPGDPRNERGEFPGNPLVNGSAISRGID
                     EKVGLFSYGAPAVLKRTLFRDLVTPVVSDVVDFGSSHEPLGKLAEDSAGTVSPWSGQMTS
                     FKAAQLVKVHLMEAKKAQEHCDVLWLKEAPLLAHLSCVIHAVAKGYLSQLALRIAIFLQY
                     KDFALGFVGTADAYVKLDILIGLTWMTEHGVSKHVPGLKLGTAQGQLRAGASLTIADGPV
                     VTPEKSQVCNGTVVAQNLDRFICTCYAVYKVNVGPLTKKPRQCAQIHEIFLGSLALMLDT
                     HNFLKPHTLETDSKLVLDQVSLSNGYYHLANWYFVGWGGVKLGWTHEQITFPGRTRAAYL
                     DRYDFAYDGGKSDGNGFGCPKRYPGPPENVWEINGAGKASTTYNGFEGGLQLQEVVGIPY
                     GVDADYSEEATEDRPVKTPDISKQRFRSALKPIDLGVREGVSVKSEVAVEIPLDLKNNGS
                     MINHTPMVASAIVGDCMMEEHREEQGGPKSSKPSFFYQSHTGPLILLDDAKRVGKFLASP
                     ALIKSVIALIVNHVAPTTIPEFDQKCVMMEPVLHPDTSVDINDQVTNEKGDITIRTVKDV
                     SQTTPGIYRQDKVGPEALSTSVAKFDAACLSLAEIKEVSLPYQNTKKAALRVVRTAGVEL
                     NNFKLVSDSSDPDGNNTRGADYFTETTNVYSGTLSESRMEKTSSEIWESSAVLAFYSRYH
                     SDPDSNFKGQQFADEFCGPQKNMDDTTLILQTPIAQGYKEEVAYPGCYHACLASAGSGDP
                     VAYVYTATDNLLCIACGVATKEKTAPVFTEPTWVALGVAGELGKPAQYGKSLMNVLQAME
                     DDTMYLIAEHVDFTIGYKSQSLDQWRSLQYRSYKANPQAVRVGLECSVKTPGKVPFTVLL
                     VAMFKNILTTGTAATKDCKGNGTMGKPKQNADIIFTSADGGLECDVARGRNDNNALDPDS
                     EVYTSKLNGKKTNVPDFTNEVLAMRDVRPKGDKPYTVEFAGRGPPEDAQKSMYDGAPGWF
                     EQPLFPEFLDAEFRHLLWRKNLRAMVKGVSTDADVSRLKKPPKVALITSTYWDYIGNCDD
                     YLDQGKCGKVCETLISIGGSLIIQPRNPDSKTTVQLGFATKGISDANTAGANTYKSDIIT
                     RGDAELAKDKNDVTRPAKRGEGGASASRSTALIRNYSEFPPGTAGELNRVGYNESHNDPL
                     CRKFLKVDRSEAMHIVTAGQSALIRGVGLEGSYDRVVEEAAARDVLVGESPVRDLAPGGS
                     KQGGGIFWGIRQNDYIVNKREGPFQMAVCYDDRKVDYEEPVTVNLRYGEEGRVTVVYAEQ
                     LPMRQVEYDVRKVANAAPAEGIGIMYNVDNNSSCQGKGSKRDNEKRVIQLIDPFSQGELW
                     GTLQWPGAQKPIRIGTVAPHACLIPSQEK"
     gene            651106..652467
                     /gene="(147_0)"
                     /locus_tag="2_148"
     CDS             651106..652467
                     /gene="(147_0)"
                     /locus_tag="2_148"
                     /note="duplicability=0.185521, inertia=0, selectivePressure=1"
                     /codon_start=1
                     /transl_table=11
                     /product="(2_0_S)"
                     /db_xref="GI:1002000148"
                     /translation="MLKITDYPRKIASSTGPTTTIAGKMPGTGREKVIKGCLSPMPRATR
                     QSDVDPSGPLHNIIVKLLQEITKQILEPITTAKNPDRSGVDSSDVDVDSAKATFVIAYAT
                     IFVDAGTMCEATKDQNLDKHGQFITMKDNNDTHNMSAVGSYSTLCITAQYDFGNISSEVD
                     ENSTNKLIKALRPMVDDGKEKNINADHHRDSSEDAFYGRGERILTRTVLTGARMGRYCVD
                     YICTGCGYSVCGKAEGFTLVRSTLRFALGVWIIYGQLRNEEKAQVIGSAFMTITKGLVEL
                     GLELLTRALASKEVLDDGSEIHKSGTNKIDLGSNFNENMDVDAQDCKVIRCGLDDIGVAQ
                     VGKARFTDLDYPDPARSGDKEVVAVIATSCLGYTRTSYTLKSYIGGTKQNVTRGNLYTYL
                     HFLTILGKRAHIPHPVMGDSSWMSMTFTAPGAIEKQTSYTTMIGNEYG"
     gene            652478..653839
                     /gene="(147_0).(500_55).(576_78)"
                     /locus_tag="2_149"
     CDS             652478..653839
                     /gene="(147_0).(500_55).(576_78)"
                     /locus_tag="2_149"
                     /note="duplicability=0.0685896, inertia=0, selectivePressure=1"
                     /codon_start=1
                     /transl_table=11
                     /product="(2_0_S)"
                     /db_xref="GI:1002000149"
                     /translation="MLKITDYPRKIASSTGPTTTIAGKMPGTGREKVIKGCLSPMPRATR
                     QSDVDPSGPLHNIIVKLLQEITKQILEPITTAKNPDRSGVDSSDVDVDSAKATFVIAYAT
                     IFVDAGTMCEATKDQNLDKHGQFITMKDNNDTHNMSAVGSYSTLCITAQYDFGNISSEVD
                     ENSTNKLIKALRPMVDDGKEKNINADHHRDSSEDAFYGRGERILTRTVLTGARMGRYCVD
                     YICTGCGYSVCGKAEGFTLVRSTLRFALGVWIIYGQLRNEEKAQVIGSAFMTITKGLVEL
                     GLELLTRALASKEVLDDGSEIHKSGTNKIDLGSNFNENMDVDAQDCKVIRCGLDDIGVAQ
                     VGKARFTDLDYPDPARSGDKEVVAVIATSCLGYTRTSYTLKSYIGGTKQNVTRGNLYTYL
                     HFLTILGKRAHIPHPVMGDSSWMSMTFTAPGAIEKQTSYTTMIGNEYG"
     gene            653850..655181
                     /gene="(148_0)"
                     /locus_tag="2_150"
     CDS             653850..655181
                     /gene="(148_0)"
                     /locus_tag="2_150"
                     /note="duplicability=0.427295, inertia=0, selectivePressure=1"
                     /codon_start=1
                     /transl_table=11
                     /product="(2_0_S)"
                     /db_xref="GI:1002000150"
                     /translation="MRYVGVVYSPHWGKRACGYTFLPLDAANFTTQIALLLMRSCPADAS
                     EDDGGFADTAEHKLRYDTPAGKSLLGYESDDLQSLELAEADKQLESGAGLSVYYGYKDPV
                     YAHEFPAHDGAFGKRSIMHVWVLHYHPKWISILRGKSGNDAPQIERIFHAAGAFAGCGVK
                     FNTASTNDKEELAEMLPTDAQRPTRRLNIIFIKKAEYYGGSVEECIQEEMFAQLTGIVFM
                     GPTSKEGPGFREAWLSAATGDTLVFCMFEWGSIELRYNLDQYEWVTAPVEKLLSTQKIGS
                     LSSWLIDQILNEVLFLQDSGVRRHQIPTRSELPWNGSLAGVGAAADMMTDIARDMQANCL
                     TVWEAVTTVLLGSLCITVDRDEPRETKPDYKFGISLPTASVPLTQFYKKEKVVDIQGGAA
                     SVMNTKYNVAFAPGRYDKQKCQRLKQLSCPAKFVPLTR"
     gene            655192..660093
                     /gene="(149_0)"
                     /locus_tag="2_151"
     CDS             655192..660093
                     /gene="(149_0)"
                     /locus_tag="2_151"
                     /note="duplicability=0.609463, inertia=0, selectivePressure=1"
                     /codon_start=1
                     /transl_table=11
                     /product="(2_0_S)"
                     /db_xref="GI:1002000151"
                     /translation="MIQAATRLLYEAIQMDDEGGLKGYFMAVKYVEGTNVSLKNSWGPAL
                     PCTESKFDDVPQTRHERFFDFISMWPAWRESSRALVFNLTDRVRLENLLPSGKEFHCQLV
                     EVGASRNNYEPVLDKGWQFGLKESLAKRRRILSASQALRGLEPATAFLGLSIRNAQGCLK
                     VFSKPSLKAVPIPKWHEEATSQHMEIAILRPKVEARALHSVVVPVFASGVKDCKPATTVP
                     LMDLIVPPRIATIYESFESPIAHLRDKLGNDIYRINYYVKLKEIVAVCWDTNGHWQETGA
                     SQEVGVKLFKGIAPAVTENGMLGDIKALVEEKADVAALAHQIGLHVIGQYLENMYKIKRT
                     LLTRGDDEHNSQTLNRRDTRVKGAENPSSRGTGGILQPQLAFILFWIRWTDLVAILVVTT
                     SELLDRLNPSQWQMTGLAQHLAVYEKENIVKDVIYAFNKLVVGDRNIDCKVCNAVAFDVS
                     QIFVVLFIFLLFDLQSSQIGDGIDAAVVMKERMVKSQSETSLLAGLGTVELVVNFKVHEC
                     ATQFRSKQEIKLSPFTNYAVVTAVFPLKQISVGDSGASTKHVKEKMGSPLKTPIGVDISS
                     ELIAIADTIKRVHIAFALMLSLHTQWVSRLELVYDSIGEAVSLKQLGMLFAILNVEAWKK
                     RYTTFEAVECVYIDHDLTSEDGSQVKGVQSMVIVVFIWANAQPKHEFFDGFVTLKLGDSL
                     EEPNEQTFSVSTVAAPWPLQDRVHERGDYKDGEAKDGPAWFNRALHYVNMNYCIKVPKQI
                     DGLQKHGYPMTYWAEEAFESIWYYKDLTSVGQGLFLKDIVSLAHFYGDQASRWGKKTATG
                     EVSQVTTWRASDYQTEARVHPTWGAVSVAGGGFNVDPRLAMDHMGGQPEHNLMNLPLASK
                     ISAQPATIKIVTLLARAHDLKTSNNLARYIKELDGAKPAFSECSDRDVAGTEATDSDFRF
                     AACPGETSYMMKESALAVVIAMATIGLHSDTDSMGGDIFQTPLFEKGDAALQLGEKQIVK
                     QAASLTHYSAKKEVPGTGATYKSCAGCKAKTDPVIRARKLDNTGQRPVRWRVIAANHTRF
                     DKVYIVVKPIKERGSYAASAPKWIAYASNYPAAQVFVSPILAQNAGDMGEMVNILYLHSS
                     KECWEPARKEGLMVPFCVSFKEGFDGGIGDALVALVCIICRVLDIRSCAPWDELIDGAHE
                     RYAVLDVLLLDLGASRSFIISKPNLHDLDDITKNWIKEAKTPMKMNMWICRVLNVTHSEG
                     DKSVRLPEQLCLADGWISPLVSDLAETDNFHQASTWIFYNETLKLLDARFMQAIKPTKVS
                     NLTGTDKFSPRIVTWDNLETSSVGTYSDKVIAAPYYAAKYGKFAAIGDASVLERVVKAYN
                     AFHAAKFLWFSEQILAQTAALISKPSVDETFLSDVLGKHLLAKVSAESRRAMLILAAKRF
                     CTNLAIDEYVGANKNLEYALMGHLPHSSVKLDEVFSPKNPGMGLVATMNRSARLVIFLHE
                     KGNAIAAMTAPMKKERANTGETDKNGGTYLDLRAVKDQAQRLKEHMTAQSLRMINYCGSG
                     MPGALPNEFQVRWYPTLEDSGTKVAVDRGAYTWESSVQMKINAPAVWLTGKDLGGHLEVP
                     LEGNDPWEPVTVLKRFKALESPNTFPQF"
     gene            660104..667504
                     /gene="(150_0)"
                     /locus_tag="2_152"
     CDS             660104..667504
                     /gene="(150_0)"
                     /locus_tag="2_152"
                     /note="duplicability=0.331901, inertia=0, selectivePressure=1"
                     /codon_start=1
                     /transl_table=11
                     /product="(2_0_S)"
                     /db_xref="GI:1002000152"
                     /translation="MLPLKYRYVGGCAAQAGLTVDGETTMILGHIDNGGNPDGFAQNATV
                     SAPVILLAETIEVGLEFFFWPQNNAYCSSTGDKSQAQRGLIPISKLHHLTGFNDPLSILA
                     STAVSPEAEQYVTATSAIVESLIRKKATAREIEDINFELLTTGVDRFLELEAGGHRQFVD
                     EVSYSYSFAFDVELELYAESRLFLAKDDSEVGPTHSQLELTEGSSTAADQPLDVTSQTVN
                     QDSLIKVDKYLDLVRGPYQLPRIFIKVKKQPIEFAYEMRQPWVGARWTQLWAARALMGSE
                     HGNGIECLNPASSPNIATQKPLVLVQVVSSFILAKLITYKWSCFQKVESELQIPTNVFPS
                     ELEKTPAQEENLASGRVIVTNEGIVENPDAWDGKQGFGSILVKEPPAKSRRNTVSNDADK
                     ERFFGDPGQGFTVWHGLGANAKGVKFFNRGNAGPAFDESDSKGCILPQVFGRPVLHGQDE
                     DSWELFCQFQIRYASYKKSGGLPRQILGKANIKQFNIAKLYELSKYAGDRMMAGQYYVAQ
                     KEDPNWGFANLVHGVVNKGHRASNTWQGAPQSDLSCWQVREMTTDELKKLASCPVAVKPR
                     YAFSKPAFLEIGGGDRSEVAGHVKVVAAKRGQYSIAAKRDQKRGTGLLDKTACFINDVAK
                     LNLKLKEKKQSYTSSVVVSNRPGWGSNKTLSFNNIQSKAFNGVGDVKVADDLSASQAEVT
                     PEEQTISPGMSYYLYTGVDGPLEPQAIFGSISGSNCMKLDCTRILFKYAAETPIDAKAFN
                     AASASKVGTQASEHKLPLKTMQQAGLPFCIIPYFEVAFPLALWSGHAHRMLQEFILVILS
                     MIDGIPQGKVLVIDNNLSCVEELIKLRPKQNCRGGPNGVANCILISENNLAKCLTIMDTA
                     GNTTISVYTESAASVSAENEGAATGFFTGHIFTENVTDTFVFDARDEVIDHHFVTGKVSS
                     TSFLCVQGDLHIVSEYGKLGTGPEAKIHKISGKTNAFGRGTQKGIEYAINGPVDDCELTV
                     GLELLSVMVPFLAFVAIKAKKADYILDVTYLHKPIWGSQRTTTIDILLQAIQLNKEYRTD
                     AWSTGSLSRLLRALASDFGVFKNVVLQTIGVQSATKAATKKWRVVFALEAAKFKLSNLPD
                     AFQKNFFSALYLQRLMMTSLSTFHRNEPVAVTDSKSTPRMVKAETFTEGRPECAKYSETN
                     KTIINHYTTTVFKAAKKVTQADQKSKGTVPVFINVRPKIKISAVVIKNGILAPSLRPQLD
                     VQMLGKLKWTNFTKDQEDRFSLSPDRGEVWEFLLNNSIEQIRGDAYYLWSESDGPPAAYE
                     KGQEAWRPDGSGLYGFAGNYGQDCCEAAEDKSQYAKASMSKSEHINKFGSDIAGAEENLI
                     VTYYDVFLGVGVRICGVDSRSLVIQILNTNESSGEMDLADTTKVLKDACGIGETGLFTIP
                     VLPRSPRGKKLQDSYTFTLLQHALAPGTGVAFRIHTNSEQDRLYPYTTGGSDASCECYHV
                     YINVAGDYHHASPCLYESVFPLYALEGMTQAVTRNCKYAVAGITANVGRDHQKREHVQSI
                     AAKQYGGYDELGARHPCRGIIEKGPYDRKFDRMAPSSDNVSLLLVTLCPVRHAGYITVST
                     TRVTATLAAQVQIAAGSAATSRRVNDLEGWETAAFIHSDVREAVAHDLEGGLRNRISLVE
                     SYCLKDVLKADMVPLSKHAKCWAATEIGGNEDVVGKCSLEDTGTSDVLLGQQFLVFPKAA
                     TDLIYHLKAALHLVSIGRPSGFSEEQDLDKGEGQASVDTPEDNCCVYAAPVIGEGIQAES
                     APTRGKLHATGEASPSSGKDVAAPHESGKVRGFNMNASLNVHKVQLSSAELNHTYKHAEL
                     DESGQKKEHTFEANAAKQGTGDPEVLAAYWSSSHTWPDDITDKAMIPSNANEIRYPRMAH
                     MEKKTILPTAKGCTDKWWKPTFVDGLYRECTQGPKLIAEFLICFAAEGSMHVVEMDIRWR
                     LSDYWTAESPLKVGQQIGSTGMLSLEEALLASGASDHRMSTKERAGKKTFNVKFIKKSVN
                     GEKSVNVLKLAKSPCQWADGAVNKDIKGGANDALDMWNSAAADNILKRNDYVSLGSDLCA
                     KYDPCNYDKMGLWIVKIGERLDNKELAIEVSQAEENGLYAGVLNNLYAIIETGWVGSRSG
                     KCVNPTHQEVREVPREPKDLLDDTLAPRFNDVHEEHTEMRKMGLGVNLPTQSIDMATTPY
                     AAADGGPIKNHVGFVKIMNGAKSETNCSSDDTVPAKEVMTKGDYGTYQGALGTLGQFLEN
                     PLYRIERGRDPACFKTLIVSHVWTQILENYSALVCHKEFPSLAYKRLAGILQGESTFEST
                     SNGTCLTEDLWPLVRIAWLFRNPPLRGPDRILEVALVPKDQSLFADNVNYEFYAALGLVL
                     PVTVTKQGFGKTAERMTIGIRWDSSKGDLQQISYLFTKFLVIDEYLGDEAGETLPHYPLF
                     LKGFHSKKVLLRSFLIINNES"
     gene            667515..673232
                     /gene="(151_0)"
                     /locus_tag="2_153"
     CDS             667515..673232
                     /gene="(151_0)"
                     /locus_tag="2_153"
                     /note="duplicability=0.0268099, inertia=0, selectivePressure=1"
                     /codon_start=1
                     /transl_table=11
                     /product="(2_0_S)"
                     /db_xref="GI:1002000153"
                     /translation="MDYRTCGKNAEIEPDVDLSFSAGSKTKNGAVVCEEDGSSSSCSFID
                     DTNTIRGDTIVKYTILKAANEFEGGFTLYRIGDKASLTDSLFHLELTAQGIEADSNYTGE
                     LACQRREPSGQSSEITSCQLFHRRTSAKAPNSLTTLKCDFVVVERQGVGLNQSKYPNVVL
                     IVHQQWHAYHAYSATCQRCGKDKTEVMDHLTWLLSATLGHSDYGAKGPTTGTVCQTIDWT
                     GHGYQKWQIYKTEHRYLKRLPLATQGKKRRLFSFGPDSLCDTAFQYLTQNHNFEANFGHE
                     YGGGRSGASKTQSVLVNPIKSEFFWRGTTGYAHVSKKAVPAEASENKMIETFDLLARSAS
                     TNERLKGSCFTGADSALADASLMHSGKTYQADAHLNWMLIVFAGQTSSTACEAENISETP
                     YEAEGTTSAKLYGLRSQANELLEDLEIGAGSASNEEWDELLVSWPSTVPGSWKTAPFPNL
                     SAPQMGNLSGVDSGTKLSAISRSTKGDENTVRNEAVKKAVIEELSLGLEGDECGAQARLD
                     TSILYLNTFSEFKYICMCDFNEKVDGNDLTLLNYYWAAEGASVTGLGLERISMTNPVHEE
                     IIAFTQPFARAFIDVYAVNNTLLMEIDHSKTIPAIVLLHIIFCAVHSKGYSRKPLLLFPT
                     KAPKSKATPYGEHAANTDAMRDQPLGVDEVLRAPEFKVFADHGNAFDSFSRTKVSGCFGL
                     LYGKQSSEFFTVRLINKPIRLGSWEYGVGGDPQAIGHFVQARGALVCFKIVFPYNVNNWP
                     IYFTAMYPGYREDQGLPPEHWVKGAMIEADVPDFTPHLVALVFTLRQATCCAGKKTLTCD
                     RGVAISAGLLTAEKATLRYEKQCHDKLIAGLRRTAVPLIKQWKVFVRQNVIVHVGANSLK
                     LAGFSRGAQFVAATLALGHSYYLDNKYVHGFEDDKEDALLSALKRAYDVSEFGISYDWKG
                     VNGKKMSIRSTSCNSERAISFRQRDHPDKPGVTGASHHGFDSTPNTRKPSPNGCFGQRKM
                     SRFMSTREAVDPNLRYWFVTRGIAAFIDIDWSGPAETEQIFEVCRQPPLYGRLSKGNYNW
                     MKTQVVAPAGLSLNKFASGEFGSHNKKGKHVPIIGTTTECATSPVFFPFFNFHPLLEPVR
                     KKMNLQVMNLGQGVNHAASLTLDCKITVYELQKPESKYVVQSDRITSYAEFTTVENIFQK
                     SSKDTCELNHDLLHAQNQTTVASVDDGQWELPIVKTMKMLFHFRAVGKEDDGLFENASPI
                     AFIKKLITENNSVAVDGTYQLGLSEKRGVRKHPKWLLITQGNLRQALAPSPYWGATFVVE
                     VDKGKSPKVRNFNQDVHAGGEELGRGYFLIHGRMVIHSSLMIAMELEDDKNLFLLIVAYL
                     LQGTQKDFANLQYEAQMDSANFQFEDSPIKICEDDRDEVGRAFTIKKLLELDLNKTDNRS
                     TKNRVVDASMSSTHPGTVANRFHLKYGVASKHTDYDISSLSLGLSAIMLKAADATTPLEG
                     CNMEAKTSLSVTGAVHEIEPVKYPIGCTHGLEAERVLLARGWGNLKVYKLDALELKSGER
                     EGQSGMEDSPTADLIALVVGKASQNGGTCGTQSPVKNVKWLECTFYHLLIILVVNDHAAS
                     IKEALTVPGLALGRQSYPCLGTSANDMIHVTGNYIRTQVRKDHRCVLWREPTLWSAEIVK
                     LDVPAAATAQVNSAWGIGWLYPPETAYNFANHRHSASCSASILSTTAGIRLQIQLPGADE
                     VHTPFFNANGTAQGSQVRESRVVDKTYYTAVAGQRGDLDLAKENIAKAVSKIAAHLEQMK
                     SVVSNMYTKFRYLVQVSFGSNVRRLGAGCISVSLPSIGIGEGKHLPKGLHRTARSFQAPC
                     RGRGLEAGITWPVPFASRESTVSSKAVQDAQRGHAQCEGNAAPIAVGSLAGITILTTFSE
                     "
     gene            673243..680103
                     /gene="(152_0)"
                     /locus_tag="2_154"
     CDS             673243..680103
                     /gene="(152_0)"
                     /locus_tag="2_154"
                     /note="duplicability=0.558045, inertia=0, selectivePressure=1"
                     /codon_start=1
                     /transl_table=11
                     /product="(2_0_S)"
                     /db_xref="GI:1002000154"
                     /translation="MRQKYDTGSNSWSANEQSPVLKHEADVEGGMQGDYQTFVVAFGPFS
                     AQVSIAGVYTVEAVLQANTEVSAKSSIGSKKVRDYGIYCLIAGQQGVAWLTLTAKGKGPL
                     ASSMGRVWIEQVGKQKVDRVGMQMECELKTFNLSTNYADSKPGIFGSLNGGGRTEHDAVG
                     YGILTQRDRAQTSKMLSGDKSLRKERTHGGFNITSHICRTTKSLETCISDDLATELQGTA
                     LRAWIPKDCTSHGSPAKDMVYVTGMLFDFLNFKSVGTCGPEIIGRKKFVSEKVDVDVPIV
                     AMEAQTDVHARCVAGANGGYTFGTDGPNEKMHESARLHALKGIPQAVQDQLYLLRQRITG
                     DLGAVEIFIPKEGAKDQLSTRVAAKFHLEVCLTKVLRSGHKESTTGEKGVHDPRKLLLSV
                     QDIPFKYKPPYGQDKGPENAACIVALAFSLFQTTLGYIPFPLLQAQAGPLTKDYCGSIHA
                     ALRLDQLENNISFKRDLLLLIPESIYDGTDLQVCTCEVYVAVAIAEQKGLVWYAYTEGEK
                     RFAYEAANWKDPLQIKDDFPPLNYTQNEGSLGAHEVSCEAVLISPGYFTNESDDKYHFQL
                     SWVPFKWSGMQFDDQFFDVSCYGYLWFPDACLDVGHDGNKDGNGAKLLGTGVGGLEWGRS
                     VMVQLAVALLECGVAFAGEVKWRAKTSKGTEASKPIKGRNEESKVYKATQGTARGKKPVL
                     AACAKTLSFQADTVLESIDSMTHGVSPIFAQQQAQPTRVGILLNVYLRYTETQFSQLYEA
                     GLMIGVSGGEAGNGLATEVDKIACFFVHVWICQFIEYGLEGGYKWANNDDFRKLCDKSDH
                     REGGAVEKGEQEKREFLEALVWLPASGKVSIDEQPPFNIKIGHLPIRLHWGPVIPIGLVK
                     FAAATHGHEGSPNGALNEEQDVSFYDTAKDGLENTDSTDAEHAEVDMFRTQILDALISFS
                     WRLGTFADKHPREGVTDCVILTLVAYPEYQERQADLFAGQPEGMTLTPDRGSLLEIFGAI
                     VGYGMHKPVLNDITLQVNAAVSKLQSNHVRSTGLKFRGTILVQGQRTALELTDTGPEATG
                     GATSTEGPWDANTENQDNGYRRDRHAGLKGQLGFISLDSEVEVAVKVAEKQQVGSIRPQN
                     GVRRNVKDLPTGPGLLKHSLSTSSINLVRHVLWDEIEGSQIKNPSTQKFFGHHTSSATLT
                     FGIQMVCGAKDEYPVTYQPWVTAGTLYEKLFEDQGLEEVREWYAAKVLDTFTFMDPKQCG
                     LVENGHSVPVRTTLTNVPHPQISHIGKKPVFDKVSMGERISNGYLLGQPLRRSVEPPNDG
                     GKTHAAEEIGGWPVAQRSRGVFTERSEYKRPTTEHDWSRMIYKKVADIDTLSGPNKADGK
                     GKTDMPERSIRDAVLHNPLNYNIASVIEGWIWEPTQQNVTGVPAESIQDKAHWSWLLGPL
                     KSRNSRPGPGSASEVYGAYRKVTQLFEEQWADQRKTALDPWSADVEKNDPASGYAQGNVS
                     PETESCERLLRGIQQKNAKNTLLPGYQVPYSLDMTWYKKSSRTTLKEIPLGFVDQGMFMC
                     DGSDVHVLDVNLGAIDDHGSFWVDRSPDYVTGTYRIIGKFFLKFLSENIGLGVTNLDRKL
                     AVRSSRSTLGLIQNEWASHLHASTAVSISCAPKPVSMAHRAEGPGATKIAASGPSPDCGN
                     LELCRMPTQLEPPESAVALKPGSIVVARGPYKLLRELNIGPGLVGGDVKFGKAKAFLPQR
                     IDRCLYTVEGFIPVASALDELPTNLLEFDERVRYSMDQQHPQLTGSDLFWPLGFNAFEPS
                     ATPVNHRTNRTKEQHTCFYELAAALLDAAPWILNQAIALNNVSVSLRVCVTVKTKEASKY
                     GCENQYCDDADSLESICELMGSSGRKKPEAYKLPVVFTEELPGSLARNNVIYQWSGEAQN
                     IAGPSDAADIVTQQWITKLVFLFIGTVMVPEQPYSQRVGGGFVVKSTLYYGFWKALTLWL
                     AENLIDGLVALAIHSVGCTVANGKEWTANEHTKAYHSDDRAILFQLAAYGLLHGAGPKNL
                     ASVDQAILDNLLMKVHAWHKEDQRSHVGSGSERTGYGVEQAGFKSLRAQYHGDAGIKSMT
                     GNLLNIDNNKDDEALSQKEDITGSRKLQYTCHQTKATDNLFDVGFCVIHSREAVPEAGGR
                     GTGKRIVSTSTFQVGRRRGDDWTLTDEVNCGKAKAGEQHGGPMFSITAQATQPNSETVTK
                     PSVTLTGALNNLGSELRNYEQYRRYAGENENRAGTTYYSTLRKQACVMYSKMQGQVLDKA
                     YLFAVAVMEVTSQNLAARKPI"
     gene            680114..684766
                     /gene="(153_0)"
                     /locus_tag="2_155"
     CDS             680114..684766
                     /gene="(153_0)"
                     /locus_tag="2_155"
                     /note="duplicability=0.956508, inertia=0, selectivePressure=1"
                     /codon_start=1
                     /transl_table=11
                     /product="(2_0_S)"
                     /db_xref="GI:1002000155"
                     /translation="MLGACIYNDKGEAAIELTFANGIGQTFLGNYVHFESAIVRYLAATL
                     NIFTTAKTGHSTYTEKRNDIRRELKQKKKHLHTTSMNANHAVILIFTAVSKALNRSKIQR
                     LYHLIDEICGGGKQFSMSVPTYVGPQTAEVKENAMHFSEILVGFRRTSGLYIQVCMKEAA
                     FPYPGSKCHSDGICQGYSMVQATEPYLKMSPLEATLPSSILIVYQYFQAHYEKQIVDDFR
                     KTSVAGNNSDAENPQDVGTTIQQDGLFKQVNTSLNDKYLWAWADPRQEPRREEADGGPDT
                     SESVHMFTNLDKIKASFNNLIGALAKVKHKINDQPTAWRSLPVGASAPKVKEHGWFESSM
                     TAPQQFTKGFDRFFGVATVDPSTKVEIGASEKQMAYEPIGTPNSFFMDVICWSTLLLIKL
                     AFFAAYSGGLQSWRLMFGTKFYHSVGEIIALNGQPVLAWADSSSQRLHPELEDAGGAAQH
                     GECDDGFDRGSFKTPSGEDNEAGTIVRVSQFFAKTGRLLKQEDLGRNAFDVARARPRCPV
                     TANGTWYSVAYVEHLVQKDRGQSRGFECQHLGDCKIRRAVSVSYRDIYRNYGPSDCLTKL
                     SLRSGNELEGTQRDAVHTLGVSIELAYAGKLRDETKAIAYLQDFTEESRDMGGDCSLNLV
                     FDIATHNGLLAEFRLGEWFFSAKTLKRVIARLNWKNESRTEQHHAATDGSSYRVQNPGDG
                     KLCGLEKHDPMSTNKVNGPTCTLGIAAAAELAIPVAEVITWGKGQVASRPKKSEPVGGWL
                     DGFKQCTQALIDCKRGFGIKLLNSVLPEYVTNRQTKRLDYWCKPLTDYIGKDSGDFCNFS
                     ERDIVVGWHVIHMGISPSVQTFQFAQANIRAGHEWTLERLLDGEVNDEVVFGMSSAKVKG
                     TELYNPLPGETIGAAEMDFYIRGLKRIVVEIVKYHPDVLRPLPIIIYDFGDFTYWAEVLV
                     VQSSAGVASHDCEAPQVDKHIQAAKQVLENEPEGDANNEVFDVGPIRGSGVIDAPWAAMV
                     KERQSYTGHGGSVLQTYIIEDTKNPLDVGSAKPKRPPYATGDLAKGYDAGLLTECQNAIA
                     SVQYKVLRARNATDQLPYPSESLEEKMLKLQNYVVNMLEPGKQESIAQSDMDAETQLGGC
                     VAVFWGRRNTRTLLCKYLLCGTLKLGSSHVHAISNIILWQECSGKCMFASKDVHNSIARM
                     QSSNRQSACGGRTWLLFFTKILPKAFDDVTILMNNAFSATLEGAGLELNTVRLTACPTFV
                     FDKEAVDTIEVTKTDGVYDDAFSYEGSDKVNITFVQSLGAQLPRGAQENVLLTDGKGRPY
                     NGKGIGKYKISGTKVLEGIEVKKGIRGQVGVHIILELAYRTYKAVSEEESDDNLTDLNPF
                     CVVFQMPQMLNALYHGNVQNVGGDSQIVFFEEITLAVWYGGSGKELYQGTWLQEKHDSAK
                     KGKSPFVSGKWESVCIASGKFFLQKFAHADYTAIAKELFFNLPDIDMRLIDKKSARKSDE
                     RDGAMDARKVLGRCVWNSEFEDYSCKHPDSLEARYPYATIAGAPIPRCLLTIKGFVLVEK
                     WIIKK"
     gene            684777..692231
                     /gene="(154_0)"
                     /locus_tag="2_156"
     CDS             684777..692231
                     /gene="(154_0)"
                     /locus_tag="2_156"
                     /note="duplicability=0.12777, inertia=0, selectivePressure=1"
                     /codon_start=1
                     /transl_table=11
                     /product="(2_0_S)"
                     /db_xref="GI:1002000156"
                     /translation="MSTTRREMPLETGRKNKRPLFTIESVATFEADAAALLVEKKFEAFE
                     KLDKKGFGTNSKTEVGGTKFNGFNDNWKAVPPRLMLPMSKPPREEMARDIVDPADLQRSG
                     PSGLDSAPGVMRMMVSLPGNRVGDSIEPFQVADIQLYSVEQVVKCQNEPFIGALPPKSPL
                     PGTLNCRTAALHDSLDPGKFFNSDDCLKRGAVSSLDKASFSFGAGVKNIGDSGELPASSS
                     WHAANEKIRQDERFLIRYIYAIGEKGSGAQGGYGAMIDPESELIESFFWYAHRDPIIFDD
                     LCAKEALARKRGLIGESGTKSGKELGPTVIACSNGLLAISPLEDRDLEAQVTYGDTLFKP
                     ADKDCKGQFTQAVLSRVPYPTVLMEPLGGINREVTGITVAICVFEHAAFADLRIDISRET
                     AEVEFLVSAMVVQSHLHFQKPTWKHDHGKQIKLKEFTQKTSITFGAKWNIKCITLQLSVR
                     YGMIYRTAVGISDLTSALLYGHNWTSVLLESEFLAMGIFVTFAFSQGLIKKPLTEEYENF
                     KDSQLGDGTKYGTMIEKKRRKPEGRQGVAATARLKPVAEALYVYSYTVHNILSELKVIKN
                     NGIQPSTSNTPQAWKVLEMYFADECVTLLMHVPFMSAGPFDSGKLGGKRQFNMDYAAIPT
                     LDRIKGRDQGSSNTLYGVVMLNNHCYGGDEEVYLKIDPFAGELGGLRSMGVLGQIAPLWG
                     HNFLLDTHVLVFTITSLLLTEGGSQAGDDESAILGTTDRSFTALGGSGKHAEGATMASGV
                     IVLAKLFESLKDEAGQFHPNWVGAMAELKSFAAEATTAVHAKPTGAPSAARVEGTLFVSE
                     EQTGPAPDLIVVTTVEKRDRADSPLKGQLNMEAMVDPSAQKQCIHSLKNWGTDLFRKLGR
                     GGFKPIGRTVPSGSPDLIEGIALPVVPVHAGVLVAVADMGDESKLQLILERGILDPEERY
                     VKHNGKKDAPSQPQRSSKKVCGTMFTIPDTGKLAFNMILELMHKAGERLRIDGYQYILCT
                     QRVVGGSTFAVLLDINMLNTRFLAVFECAMVHISRKDVTMPMIGLSQRYNSVPKARREPE
                     DLLQKGNLIILHKKEIRGEALVSETPGTKGVVRLPTLSAPPSGYALDYFEPFQADLWVGT
                     ATQGSVAVGYKEHEMSFHERILIIGDILSLTGPQNWTGYYHNYNEQEDKLSEFGQYIPNH
                     GSKPEVKDRLMDVSPPETFYAASSIFDTDIVIFRYAGCACHKSYREAGRLVPLPQILDRE
                     AGSGGLYFEYGYPSIVRNSDRAFLIPSVKANKTTCGDEKGYEDGVPASTKVGWNVSIAPE
                     QIHVGVGLSGLVTLKKAADWFRDDYSEGGIQSVFIDDENCASRKYEVIYVKSSGVGQLKP
                     GAWAKPMLEYKPEEKQSLNGAPSHGNKHEKVANQGILVLSYPVLMETIYAKTARHVPLPS
                     CDINITRKRREDSPAIQNEVTIEELVEGGISHGLKRLGFNYTKKIVHECVKLLGFSKREP
                     FLLRAPGGGKNLVMVGIVEGALILRVADDLNGVYPSKDPLEANWAVVDNRFLSQFKHAEN
                     MEVIVVFVRILNGGGTPTEGDQLNALTTQADVAIDKDQEQDQKKSKQGKSLNLTTSAGTK
                     GTGPVEAELTHGPLSPDYCLRVRERRERSKTSSQVANEGVNRFQAILPVGPQGFTIEILS
                     AGQLVDRKENFVPVFYISLGTKSEAPDKFLKETPNFTGFDCPFLLDPEWKEPEKVAVDDT
                     CNIYSYVKNVDALDYYKAFLASRIAIMSPALGVSAFSQLFTLYPYRMTGSGFVVATLSNE
                     GLPFRVKRMILVQECMKTPDNVQLSIRHNGLWAATPSAKTVLSQMSVKEATSSKKALRDI
                     ASIMTIRGESESHKAGPEYTHRSMWAVLCSVPSMLSLKESKGRMNGCTLVPIGIACDPWN
                     HVTTGTGKLESTHTTAKPQEAQQGKRSKPTYERVIIYTGCDQSSKHVAVQTKRKSQKSPG
                     VAVGYPSLDHPVKPRLFGPSQVRTGQLLLLHCKLDACSHQFDVSTTVSEAYGTADAQYKS
                     HIWYEDMLHPHIDGDVMIVLKQKYSSKVPSIKKGIKADDQVTVGFPFGHAEVGLEVLILL
                     IDHEGEKQGNNNWRVEALILLGDMLLEADESEKFVACRNDSPSRQETSAPSQKYEEALST
                     QQMAIPTSAFVVLAAEMDMLGPIDQNISRIATTFVTLNDDSLEQQRLFGRTDVKDGAVED
                     SVQTGCGTAPGVQLEVTADNALTNADDAGVGTVFTVAGWHVVNYKLMEGKGSVRNSETRK
                     GGKLTHQPTERSELHYGVGVVILEFYLVGAALDILASKIWGTEKLRLWGWSPICKQQSLD
                     DANSPNRVFYTGFDESANAEKPAITRDDLGAVIVVEVTQIPDGVAAEVDDHHAAALQTSI
                     SESILLFRYSPCGETSHLNDSGKYLDNVKYDFCNAPGIRGMSNKKAAANTVDWDPTYKEV
                     GLWFEKLIINNGESATYKAAEYEAACAKYECRAMEEQTK"
     gene            692242..694800
                     /gene="(155_0)"
                     /locus_tag="2_157"
     CDS             692242..694800
                     /gene="(155_0)"
                     /locus_tag="2_157"
                     /note="duplicability=0.248676, inertia=0, selectivePressure=1"
                     /codon_start=1
                     /transl_table=11
                     /product="(2_0_S)"
                     /db_xref="GI:1002000157"
                     /translation="MDNYHYAVLVALRSAHILLEEFAVQKCGPTACAQGPNSTKAIDAQD
                     SVILKKSNSAVRPIKNKALSMIQTAPRNAHDYTVNKTSIEDNKAVAVAYLQVLRAEAGVF
                     PRHSIPAEVDQLADSREVVEPCYNGYDVKAATCFSHRTTLKDAKVSLFDAALELKGGGQG
                     RNGNKSINSKVIWSDGNGHGHKESAGDKADAAKNNACGAVAGCMTGVFVLFRGHPVFGTV
                     PLLVGIVFSTLLLPVCFNYAIAVQYSSTSDGQHQTLESEAAMLQAQPGAQLGWAPWFLMN
                     YPKFSQVEFYFERSKDVEVIPMECTKRKVPSHHQRRGADIIVSGCFKFCCSTGAIDKHWH
                     KYTLSSYCGRDSLELTNKERGECVHPYTATLVNIGNADNLSKNLALASAFFAKTEGEASS
                     GSAAGALSEFTLESASRGVSDAGSPSFEFSLIKLIGALCKKRAHQNIDPQQIPHPAMKLY
                     LEKINILDDTATSGTGVGPNHKYESGRCPQKSSRPGLEMGLEIVRLVLHALFKCDLEDGR
                     RTIDFRSYQGRINGFDSEGLYACGQRASLLWLDTNGKACESQMVLHKVIIAYKAYNGHAQ
                     RRGVLSMNIPEVWRAHKGSPDIDDIERQAGIATWGGFPIVAGSKLAGAGRFLAWIAAAMN
                     QRLLQAPVVCIIQILKYPGAEALLRDKEMKTEKARRGDLRAFRARLLLNCGSAVLQGELL
                     AKATWCMLYQRVSAEADYETLKLIWPTDIAQNVWKEIYHKKAIEYLLSLDGWPSYGLGNT
                     GKSLAGVAVEVESSGKASQRCIAFLWKHCYYGLSDSFKMHCDYKILWSTVFTIEVNTYLL
                     TATPAHTPARTKVLMIEGVGLNGLLSR"
     gene            694811..700465
                     /gene="(156_0).(542_68)"
                     /locus_tag="2_158"
     CDS             694811..700465
                     /gene="(156_0).(542_68)"
                     /locus_tag="2_158"
                     /note="duplicability=0.0172115, inertia=0, selectivePressure=1"
                     /codon_start=1
                     /transl_table=11
                     /product="(2_0_S)"
                     /db_xref="GI:1002000158"
                     /translation="MNDYETEFDLEQQGLSARLSALNSFVLGDHGVSAIAQAWAPDGNNK
                     RNVARKQFADKPNRFVIAAAVLMHPVNGSGKVAEADCETRTTAEDQSEVQIHLADFGQGV
                     SQAKMYISNEDGFYFCADQDRKEALWEDMRPYGCGFPLGVLKFTSGPSMVQSAIGFPDTR
                     SIAQLHTLIAYIAVGAEELVKEPEVITANKERPGITAISPRLARVSDTKFQSNRLETVEK
                     TMAFFGEEITAAQQMCLNLTQALVYIQIKKVWQFAADGFGNSKLADKDAQTESRIFKSAP
                     SRFALGASKNSEDGLFGAGILVSHKIVDRGKTGDNSMPLFSESARIGKTHGQLGRIYRIL
                     TDNGKLFTKEASDARDTLGNSGCAKWGAMGAQADGETVDSGGMLLYGTIDTIKLAFNGVE
                     LEPLFAKSALDNPAAMNDAGINSEGSVIISHEATTNKYNLNSDTNTSYFSKPCGLLTAND
                     LGTVAFKADYGQHAASQAARTTAYHHAGSYVAHDSDLNNLEALVGQVKHDPQKGTQVLSW
                     GKEVRCLAVWHHEGDRQGAKKYEVYLKEVLGGSKKQAVGTSGLAGCFQINCGPVSLFGMI
                     HVSRTSLIFTQGTWSWMRSLYTFYHATGVVKKRTCVGRGETWPLLTEAVGELYNDNSSLA
                     LTPCDDPNYDNSPHGVTPSHIEYTVNELVSYDKEQGGEGARTVHIDVSSTTMVLNYNQDD
                     NDVQIKCCSFPHEVENAPDQFVDCKQPTQEVEHKPPKAYSYSRLLEPEPYRDFIAYSGVQ
                     WKSNKFPFTSILIKIPPVRCYGKITIAVLADHMTGYKGAGEWMEDAPEPTAAVIYPSEVS
                     MAFRLEHVVSERADIYHKQFSLRASIFWNKELVAMQCPIASIATVTFVMLAKVYAWFPNC
                     VSIRDTKEASDKDANSVALHTDVPQSEQKAFFFENIGGNIVLHCVAGSQPLAPDTKVKTS
                     LPLLFAQSTATTAVRTAMFSFAVRFPMRQRLKTGVSCKDFFAGDSSNGIYPLVTAYTASR
                     WEQYKSEYDRGATRQDLYVRACVTDFGDGVMKWLTITLGAQILGHTTQLGADRGALIIIA
                     VKPTMSAGALQWAMKEALAAQLINNARLCLSCALVGLVTSKLCQTDPEDIWLTQHLSERC
                     VQDQPSGGFAIYMSLEAKAGGQVTYVPSYKEIPDANISKEEGADIALVYEKITGDQAPGR
                     VLHTCIPRKGNLIVVEVTDEHASEAQGIILVDEMTDKLGSEVATDAEEFDLCHGSTLYGG
[truncated: 2,086,365 more chars]
