# Supplementary material for: NU-IN: Nucleotide evolution and input module for the EvolSimulator genome simulation platform
Source: BMC Res Notes. 2010 Aug 2;3:217. doi: 10.1186/1756-0500-3-217 (PMC3161368; doi:10.1186/1756-0500-3-217)
Supplement: Additional file 1 — Example Parameters. A parameter text file used to run the NU-IN simulation program. [file 1756-0500-3-217-S1.TGZ › NuIn_1.0.2/ParsingScripts/ExampleData/002_100.fasta]

>(1_0)
atgcacaaaaacacactccccatagctgtctgcaacgcggttgtattcccctcgattaaggacccggtttcaattgggctggcctcgggacctgaggcagggtataaaagcggctgccttgttttgttagttgtaccagataaaaatttcatggtgtcgaaatgtgcggactccattaaggcgggtacgagtaatcatcgagctttcaaatatgctaaagggtggacgagcgctgcccaaaaaacgatgatgtgtggagagattccgtcagggttggtcacagcgccgatcggccgtgctccctacggtgcagagattcctattcttggacacataacatcgcatttcgaaaaagataagctgttttctggtggtgattatcgtctaggaggttctaaaggtggtgttcaagtttatctcgacgaccgtggaggagacgccgtcatggcgcctgttatagtccgcgctcgggcggatgtttcggctgatggaaagacagtggataaagcttgtacctatgtgcttaaactaaagcggcgaactcattcttccaccaaacaagcacttgagtttgtgaatcccgttctagggcccctcaaagactggaatgagttcaagatggcggaagcgacggtagacgggttcgtattttccgccgtccagggtggaattcttgggggagatcactataaaagtctcaggagccttccccactgggctgctctcagtaaagggcctgtatttaaatttcaaaccaatgagaccagatctgctgggcaagcaaccgcttatattgattcgatggaatgcctgggctcgacgttacgtggatacctccatcaggataacgccctcgtgcgggtctgtgcgtctgcggaagatggcgaagaagtccttttacaagcaaccgccaagctcttgtccgaacgaggtcttcggtactcagaaaatggccctgacagagtcgttggcaagcagaaacaggatggggcccccctcttggttgggtgcggtggtaaaatttttacccgtggtaagggctctgctagcttgatgatcacgtcggccgtaaacataagaaagcttgcagagataggtcttgcaatattccctagtattcacgtctcgacaagaatctttgcgggagaggccgtagttaaaactacttataagattcaaattcttatcgacaataaagaaatagatgttccgggggggggcgttgtgaaggatcaaacacaggagtacggatcacgttccaaattctcggatatggcggctatcatcgatatcaggaaaaagaaggagatccgcgacgaatctgctgtctgccccgttgttgaaggattcaaagccgtcaccgaaccagtatgcgactacaacgcggctttctattccacatttagtgttcaccaaattcccagtggggaagaaaagtcagtcaaggagattccttccataacttgttacgcgacccagctggaggaactaatcgttccttgcacgtcagggttcggcaaggccaagtcattaacacaagggaacaggtgttgggttaacaggggtaaggtcgaagaggcggacagtacaggttcgaagtccaatgtactgcaagggaccgctgagggaactaaggacattattctcctatattgcgatgagttcgggcacggtattctcttgtctgcctcagcaaacatgaacgtgaccggggagcgggcggcgttgaaaattcaaggggcacgcgcttttgacgcagctgaggtgttcggaatatatcgaagtgatgagaccactcttggaggtgtcatggcgacagctcttgtgccgtctgtgttactcaatagcgcttatactagcaaaataattggcaatatcatcattcaagacgataccgtcgaggacccggtggggatgccaccacttggctccaagcaccgcggcactatggagggggtcaccgggagagccgcttactttattcgtttagatccacattatcttgttaaatataaacatcctggcaccgatattgtacaggagcttgatcaatttaccttcatgactaagtcacacgaagagtatggatctgaaaagtctgtt
>(1_0).(591_81)
atgcacaaaaacacactccccatagctgtctgcaacgcggttgtattcccctcgattaaggacccggtttcaattgggctggcctcgggacctgaggcagggtataaaagcggctgccttgttttgttagttgtaccagataaaaatttcatggtgtcgaaatgtgcggactccattaaggcgggtacgagtaatcatcgagctttcaaatatgctaaagggtggacgagcgctgcccaaaaaacgatgatgtgtggagagattccgtcagggttggtcacagcgccgatcggccgtgctccctacggtgcagagattcctattcttggacacataacatcgcatttcgaaaaagataagctgttttctggtggtgattatcgtctaggaggttctaaaggtggtgttcaagtttatctcgacgaccgtggaggagacgccgtcatggcgcctgttatagtccgcgctcgggcggatgtttcggctgatggaaagacagtggataaagcttgtacctatgtgcttaaactaaagcggcgaactcattcttccaccaaacaagcacttgagtttgtgaatcccgttctagggcccctcaaagactggaatgagttcaagatggcggaagcgacggtagacgggttcgtattttccgccgtccagggtggaattcttgggggagatcactataaaagtctcaggagccttccccactgggctgctctcagtaaagggcctgtatttaaatttcaaaccaatgagaccagatctgctgggcaagcaaccgcttatattgattcgatggaatgcctgggctcgacgttacgtggatacctccatcaggataacgccctcgtgcgggtctgtgcgtctgcggaagatggcgaagaagtccttttacaagcaaccgccaagctcttgtccgaacgaggtcttcggtactcagaaaatggccctgacagagtcgttggcaagcagaaacaggatggggcccccctcttggttgggtgcggtggtaaaatttttacccgtggtaagggctctgctagcttgatgatcacgtcggccgtaaacataagaaagcttgcagagataggtcttgcaatattccctagtattcacgtctcgacaagaatctttgcgggagaggccgtagttaaaactacttataagattcaaattcttatcgacaataaagaaatagatgttccgggggggggcgttgtgaaggatcaaacacaggagtacggatcacgttccaaattctcggatatggcggctatcatcgatatcaggaaaaagaaggagatccgcgacgaatctgctgtctgccccgttgttgaaggattcaaagccgtcaccgaaccagtatgcgactacaacgcggctttctattccacatttagtgttcaccaaattcccagtggggaagaaaagtcagtcaaggagattccttccataacttgttacgcgacccagctggaggaactaatcgttccttgcacgtcagggttcggcaaggccaagtcattaacacaagggaacaggtgttgggttaacaggggtaaggtcgaagaggcggacagtacaggttcgaagtccaatgtactgcaagggaccgctgagggaactaaggacattattctcctatattgcgatgagttcgggcacggtattctcttgtctgcctcagcaaacatgaacgtgaccggggagcgggcggcgttgaaaattcaaggggcacgcgcttttgacgcagctgaggtgttcggaatatatcgaagtgatgagaccactcttggaggtgtcatggcgacagctcttgtgccgtctgtgttactcaatagcgcttatactagcaaaataattggcaatatcatcattcaagacgataccgtcgaggacccggtggggatgccaccacttggctccaagcaccgcggcactatggagggggtcaccgggagagccgcttactttattcgtttagatccacattatcttgttaaatataaacatcctggcaccgatattgtacaggagcttgatcaatttaccttcatgactaagtcacacgaagagtatggatctgaaaagtctgtt
>(3_0)
atgctatgggagccgtactttgctagggctgaacataagcccaaaactccgggtcgccaccccgaagaagggttcaatgatgcggagagacggacccagacgttaaaaatcgtgttaagaaaatctaagctgtcttaccacataactctgccccccgtgcagctagcacttcatgtgaaaaccaacaagatgcaggccgcgacgaactctgccatgtcaaagagcaaagatccgccccaggtgaacgttgatagcgtctactcagcgcgggaggtaaagtattattccccaccggaacttcctaaagtcccttggggaacccccatttatcgggtaacgaaagcggcggtacacgattatcacattgaagataagctgatcctcacaccgaagttctcggcacaagcgttggtcgccagtgttacgctgagtacgaagttcgaactgtgtggcaagttgacccacgcggcctacgaggattatcaaaaaatgggggacacacgccctccagctggatttggtttagtagagggcccaattctaggtggcgttttcttgggattgatatcagtaggaccccatgaggtgcgcctagcctcggttaaagcaggcggtgtcattgctaataattggggggtgacacgcgcttggattatagtgctgaaggagtgcagcacccagtcacccctggaagatggcgcgttcaccaaagattcccagggcgtgtcttcgatgtataagaacgatgaggccgtttacagtatgatacaactttcaaattgcttcactgcaggagaactacagaaacatgacgcagcgagcgcggccttcattttcattgacaagtccaagcgtgccgttgtcgcttctttcttattggcactaatggcagacaaggacagcgatccaccgataatcagaaaggcacaaactcacatggtggatcataaagcaataactgcgtctttagcagggaatatcgcgcaaataaacagacgatgtagtttaaatgccactgacttgggcgaggctgagccgtatgcctgggaaaaggagcgagccagctttgcggcactcacccatgaactcgagcatgagggcgacaactatgttgcgattaacaacatagatgttgagattaaaatgacgttgcgtggtggaggacaaataattaacacagctcggcccctggaagctgaggaagagctaaagataaaaggcattaccaatgaggaaggtaccgatactgccggaatgcaccattataaagccttggggaactttagcaccggggaagtagaaagaagcgatgtctgcttagattttgtgaccactacgggaccaacccgtcctgttaacacgcaagaatctaacggattcatggccgagttgacattcgaggcccagcctagcgccaatggcggtattctctctgtcttagtgaaggttgtgcatgaggaaacaaagtcgttcgcggagagtgttctaaccgtcactctggccgctgtgatactagtttcggcgcatacgtactgtaaggagcgacaacgctactggtgggcattgtcccgggggctcatagccccgttaatcaacacgaaggagattgctacagacctcagtcggcctaaagttataaccaaacaaagtgacgaccgcaccttgataatcactattgggcataaggtggtggaaaaggacgggcttttcgccttcgtggagactgatggagctcttatgaatcccttaattcagatagaccccacccgatcagcagtgtacggaatgtgcggagtgaatgaaatgggcggaaaatacaccgacgaaacacagtgcaaagaattaccctccaatgatagggtaagaggcgccgaagtcccggcggccgctgagaacatcggcattccgtttgaggtcaatgctattcatgctgagcctgaacgccctggatgcgataacaactttcagtggaagaggggcgaggtaaatgaccgatcattgaacaaagagaccccagagagagtcattccggcgcttggcgatgacttcagagtgaatgcttgcgaagaagaggctatgaccaatgagtataaaaagcattgtgcggactccaaatgggataccacagaatgtttcttagctggaaatgaaacaggggctatcctattggccggcgaaagagacgataacaaacacggtgtttttgccgtcgagtatgacgagagtggggcggaatcggctgcgatattgatgtggtatggttgtcgatcaccttcgctagactccgaattcccagccgcggagttggtcgcaggtacatatataaccacagcgtttataccgggtacaaacttcagcctagagatggactacttcattgctgtgtggccgacgatactcccagggaaagaattttttgcctcccatgaccttatcgttgcggtgcggccatatccgtatgatctggagtttgcaaagtctcaggggtctgtacaagctggcgcatgggaagcaaaaggaatgaacggggaacagagagggttggagattagcgtgagcaaggttttagatataccgctgggcaatgttggaccaatggcggaccagagtttagcctccctcctgcctttcgctagatacatccatgaggactttggtgtagcaaacttatgcagattgttcacctgtagccctatggaagctgtgtctgtctttctcgttcacgatctagatccgataacttatgatatgacgctgtgccccggggtgtccggagtgaatgcaagcaatctcgtaacaattcatacaaattgtcgcgcttcggagttagcgcatggtaacaaaaccaatcaaggatatgagcggctgatggatgtcctggtctctggaggctttaaagttattgtagacatggctcaaaaacgtgtattgcgggtagcaatttggagcgtcttcgatcgtaaagttcaccgggtgggctgtttcatgggtgtaggggttagcaggagctcttacattccttataatgaaacgacagctatcaagggggataattcccttgtggaaacaatctccaaactatacaagggttattcctttcgtgaaggccacgtcaattttactacgggtgcggatgagaatacagactccaatcatcaagatgatcccgaagctggtaccgatctcacggagcagttaaatgtcgctgctcaagaatgcgggttgaccgttgagagttctacaactcttctggatggcctgacgaaaaccaacttgcctgtaccaagaaaaggttcaacccgccagcaacgaaaagactcgtactactggcagcatatgcctaaagcgttagaccagaccttgacaaacaacaactatgtggcgcgaaatattattacatttatcttttatcagagtgcgtcgaaatggcaagctacgctcataaccttcaccgctatgggtatcctggtgcagtccgtgtcaaaggctcgtcagcagacgaaggacggcgaacccgct
>(3_0).(616_84)
atgctatgggagccgtactttgctagggctgaacataagcccaaaactccgggtcgccaccccgaagaagggttcaatgatgcggagagacggacccagacgttaaaaatcgtgttaagaaaatctaagctgtcttaccacataactctgccccccgtgcagctagcacttcatgtgaaaaccaacaagatgcaggccgcgacgaactctgccatgtcaaagagcaaagatccgccccaggtgaacgttgatagcgtctactcagcgcgggaggtaaagtattattccccaccggaacttcctaaagtcccttggggaacccccatttatcgggtaacgaaagcggcggtacacgattatcacattgaagataagctgatcctcacaccgaagttctcggcacaagcgttggtcgccagtgttacgctgagtacgaagttcgaactgtgtggcaagttgacccacgcggcctacgaggattatcaaaaaatgggggacacacgccctccagctggatttggtttagtagagggcccaattctaggtggcgttttcttgggattgatatcagtaggaccccatgaggtgcgcctagcctcggttaaagcaggcggtgtcattgctaataattggggggtgacacgcgcttggattatagtgctgaaggagtgcagcacccagtcacccctggaagatggcgcgttcaccaaagattcccagggcgtgtcttcgatgtataagaacgatgaggccgtttacagtatgatacaactttcaaattgcttcactgcaggagaactacagaaacatgacgcagcgagcgcggccttcattttcattgacaagtccaagcgtgccgttgtcgcttctttcttattggcactaatggcagacaaggacagcgatccaccgataatcagaaaggcacaaactcacatggtggatcataaagcaataactgcgtctttagcagggaatatcgcgcaaataaacagacgatgtagtttaaatgccactgacttgggcgaggctgagccgtatgcctgggaaaaggagcgagccagctttgcggcactcacccatgaactcgagcatgagggcgacaactatgttgcgattaacaacatagatgttgagattaaaatgacgttgcgtggtggaggacaaataattaacacagctcggcccctggaagctgaggaagagctaaagataaaaggcattaccaatgaggaaggtaccgatactgccggaatgcaccattataaagccttggggaactttagcaccggggaagtagaaagaagcgatgtctgcttagattttgtgaccactacgggaccaacccgtcctgttaacacgcaagaatctaacggattcatggccgagttgacattcgaggcccagcctagcgccaatggcggtattctctctgtcttagtgaaggttgtgcatgaggaaacaaagtcgttcgcggagagtgttctaaccgtcactctggccgctgtgatactagtttcggcgcatacgtactgtaaggagcgacaacgctactggtgggcattgtcccgggggctcatagccccgttaatcaacacgaaggagattgctacagacctcagtcggcctaaagttataaccaaacaaagtgacgaccgcaccttgataatcactattgggcataaggtggtggaaaaggacgggcttttcgccttcgtggagactgatggagctcttatgaatcccttaattcagatagaccccacccgatcagcagtgtacggaatgtgcggagtgaatgaaatgggcggaaaatacaccgacgaaacacagtgcaaagaattaccctccaatgatagggtaagaggcgccgaagtcccggcggccgctgagaacatcggcattccgtttgaggtcaatgctattcatgctgagcctgaacgccctggatgcgataacaactttcagtggaagaggggcgaggtaaatgaccgatcattgaacaaagagaccccagagagagtcattccggcgcttggcgatgacttcagagtgaatgcttgcgaagaagaggctatgaccaatgagtataaaaagcattgtgcggactccaaatgggataccacagaatgtttcttagctggaaatgaaacaggggctatcctattggccggcgaaagagacgataacaaacacggtgtttttgccgtcgagtatgacgagagtggggcggaatcggctgcgatattgatgtggtatggttgtcgatcaccttcgctagactccgaattcccagccgcggagttggtcgcaggtacatatataaccacagcgtttataccgggtacaaacttcagcctagagatggactacttcattgctgtgtggccgacgatactcccagggaaagaattttttgcctcccatgaccttatcgttgcggtgcggccatatccgtatgatctggagtttgcaaagtctcaggggtctgtacaagctggcgcatgggaagcaaaaggaatgaacggggaacagagagggttggagattagcgtgagcaaggttttagatataccgctgggcaatgttggaccaatggcggaccagagtttagcctccctcctgcctttcgctagatacatccatgaggactttggtgtagcaaacttatgcagattgttcacctgtagccctatggaagctgtgtctgtctttctcgttcacgatctagatccgataacttatgatatgacgctgtgccccggggtgtccggagtgaatgcaagcaatctcgtaacaattcatacaaattgtcgcgcttcggagttagcgcatggtaacaaaaccaatcaaggatatgagcggctgatggatgtcctggtctctggaggctttaaagttattgtagacatggctcaaaaacgtgtattgcgggtagcaatttggagcgtcttcgatcgtaaagttcaccgggtgggctgtttcatgggtgtaggggttagcaggagctcttacattccttataatgaaacgacagctatcaagggggataattcccttgtggaaacaatctccaaactatacaagggttattcctttcgtgaaggccacgtcaattttactacgggtgcggatgagaatacagactccaatcatcaagatgatcccgaagctggtaccgatctcacggagcagttaaatgtcgctgctcaagaatgcgggttgaccgttgagagttctacaactcttctggatggcctgacgaaaaccaacttgcctgtaccaagaaaaggttcaacccgccagcaacgaaaagactcgtactactggcagcatatgcctaaagcgttagaccagaccttgacaaacaacaactatgtggcgcgaaatattattacatttatcttttatcagagtgcgtcgaaatggcaagctacgctcataaccttcaccgctatgggtatcctggtgcagtccgtgtcaaaggctcgtcagcagacgaaggacggcgaacccgct
>(4_0)
atggggtggatctatctaatctttgtgctaggtgcccggctcatcgcacgtacacgagcccagatagcggatccacatgaacttcacgcaggggaggccaaaagcaaagaatggattaaggtgaacctcgcggaattggttcaggctcacagatggccgggctgtttacgtccagcggggatgctagccgctcagaccatactatccaagactcttttctcgaagcatgtaaacgcagccgaatttttcgataatctccggggtgagattatgacggatccatcgggttatggcggcatattagttgcgtggtacgaagcgtcatcccagctatgggatgcacacgccaagctgttgaattatgagccagacgcggccaacaccaacaatttcaaattgtgccgtgcgtacaatacggacgggccctgcacgggattggggatagacggtgatgataactttgccgcgcgaagctttatatccgacggactggcggtccaaaaggcagtggccgcgggtgcaacgacgctttccgatgcttccgtaaagtactttgaaaagatctggtcaaacaagaatcttgaagcttcatttcccggatatttgtacccgttcgaggaccagcccggtctagagccacaagtgcctatcttgtggacgaagaaccttactgtaagcatacgggggacgatcttcgactcagacccatatgcctccacgcagttacctataacggtcgccggagccacaccagttgcagcagttacgtctgatattttcatcccagctaagtcgtacagagtcgggacttcaacagctgtagagatggtgaaggaaataccttcgaaacgcctgtatgaagccgtattctttataatgcgcggtagattctttttcgcgtgccaagaacccgggtatgacgatcttgctttcctggaggcaactggtggggagaaaaacatgacgggaacggcagagagaaacctctgtgaatacacatgcaaatctaacataaagaatgatccccaaattctagatactcactcggggaccggtcagagaggatggtataccatcgcagctgctgatcgagtgattacaaaggagtgggaggaatgttatcgaaaccagacagccataaatacctgggagaataaacgtgacttaattgtcaaggatagggcctacgctactatacagatactaaagaaggcggactcgctagcggttgtgcaatttatagtattatcgacatgtgctgtgggcttagtggacaaactggtcaatgcgaatgcactacatgatgatacacttgttgttttcgggagtgtgttgaagaaacatcccgggaccgcagtgacacgctccgtgtcgggtcacgccaacgatgtctgcactcaatctatgaaggcgcagatgacagtagcagcgttgcaggcgacgcttgaagagctggacgtatggaaacttactgactgcccccctttagatgtgctcttcatctgcgcggagcgtggtcaggagtttaagcagcaggagtattttgagatcgtgaacagcgccaaggctcaggattatttgatggcctttggagctcgcggggacatattacccttatccgactacaaaaaggatactaacggcctctctgaggaagaccgattcgtcaccttgctggatgttatactatgttgtgaagcgtgggagatcgtcttgcaacgttcatcacgtagtctggcccttttcttggcggatggcgtaccagtgttacgggcggcagcttgtgattgtgaagttggaactacttacgatggccgtactgtggaaaagctgaaatgtcaccagcgcgtggggggcgaccagttgccagcggatgcactg
>(5_0).(618_84)
atggcgcaaaacgctcacgaggagggcgattataacaaggttcggtggctctacttcagtgtactctaccctgacattgagggaggagggcgcacagagaaactgtgtgtccggaattgtggtgatacatcaacgacaggtgatacctacaacttcattgtcggaagcacgcacaactatctggcgacttttcgggaatggggtgggatctcgcaaggatttgctagcgagctgcacgtactatctgatttcaagacggccgaagcgtttgagatgcacggcatatatgcgattcgcgtgaagctggggaatgagcttgctcaatccgtaaatggaggacacgggacgtgcaagcacaagccctatgtactacagacatcgagagctgaaaattgcatactaacagcctatgccaaagtagggaaacggcaacttgacctgcttataggtgggctcaccactagcctgaagaacgtagactacaacacttctttcacgcccgctggcactggggaggagatgccccacggacttgagaaactagacgcgcccgcttaccgtactggtgggttatcaggcaagtatcagattacgcccaccaaaacctcgaaggaaaagcccgatgatctaccatatgctaaacaatgcattaaggagtgtgtttacgatttatgggtggtagtcgggttaaatagccactcgtgtaactgcgatgagtaccacgaccggccgaatgacgaggctctatatgggatagctgaacgaaaagtcccacaccccttatgggccggatgtctgatcggaacctgcaaaattgggccaaattatccaaataaaccatttctcgcacatggactacgagagatagattgggtgatggccaatactgtcaagaaatccgagaaagccaaatatgaaaacggggagcaggttgacattgtggtgatcgctgggttcccccagttagacgactcagtccaaggagtaattataaataccgcgggcatgatagagaaaatatttagtcctccttatcactttgcgttggggactgtacgacccctgggaaaagcgacgctttcgccccaaagtgaagatgcgcccgacgacgtggacaaacaaggtaacctcctaatactatgtggggccgtcatattcaaagtggtcaacgaaaagaacttgacttattcgagactggattcgaaccaaactgacgcagatggcgtatcgaacaaagggacatatgatcagcagacggaacctacggtacaaggtattatcggctcgaacaatttcgggaaaggaaccgacttacttcctctagagttggaacctaaccctaatgttggagggacggagggcagcgtctcggatcagggcctagatgaggtcttcacttccaagtgggtgcattggatagtccgactcgtcttggcttttgctgtgcatgttgattttctccacccgtctctagtagatgaccctgcgtatcaagggtggggcaagtatgataatgccatgcgggaccccatcttagggatcgtacttacgaagccaattcttttgcccctgctgacgtttaagtatctcggcccggacgagcttgagccggataaattaactgaagggaatgactgcggctactggttcggtggcattttcgcaacgggatacggctcaacgatcacgaaaacgggatccgtaggaggctgttgcgtagggatggttgcgaaagctcgcgtggacgaaatcgcgcggtttaacaatgctattaatcaaaccgagagtgacaagaacagacccgattacatactcgccttcgataccccccgacacgacgcatctgaggaagatcgactcattgacaaaacgcaaaggagagtgtgcggcaagatggcagcgggattccccgcactcctagcgcgtcgaaatgtgcttgatccgtacgccaaggcggataggacggcttcctctgcgtacagtgataaggaattcctgcagagctctgtcgatctaaaaaaacagaactctgccgtgctaatagttgaacgactcggacatgacaccgatgacactgctgtgccagaggccgacataacattagcgactctgtacaaatatgaggcccatcaggccgtccccgttgaggcaatatcgcatgttactgtaaggaagaaatactctgaggttaaaaaagggatgggaacggttatgctgggtgtgggttataagatctcgatggagattctgaacctatgtcactctgacaagagtaaagcagtgattttaatcgtgaaacccccacaaagaggtcttcccacgcagccagctaaagcgtacgaccggaatgcaaatcgcgcagtaactcgagcgggcccagtttcgaacagtgaaattcaagtaaaattttgtaaaaatatgcccagcttctctgagacggtggagccctatgtagaactggatggccatcgtgattttgcgaagattacgaaaacatgcgacatgtacgaaccgttcaggatggatccatcagtgatcgacagtcaactaccatttgaaacaatgattaacacactcgagaaggaagagctgcactgctctggaggtttacgagtagagaaggagtctgatgatggggaaaataacatgcctttgaaagaacaaatggaactgcctgaacctccagttcagtccgtaatcggcgagcaaaccacatcgggacctaaacctgaacaagggtcatataatcccttcatggctacaagcttattgaccggcgggtggctcgtcgctggtatactgccttctgaccggattatatatttaatgcccgaaaccaagggaaccattaataatactttcgttcactttttgctacagaaggtcaatcagcagcgctatattttttgggtccgccatgcaaagaatactcagctctttcacccgttatttttcccgcataaggagttcgagcgcgtgtccggtttttggctggagtggggcgtggcgcaggagaagacgtcgcataacgacgttgtgatgtacatccaattgtctgcacaagagcaagggcgagaggtacttggagatgacgtagccaccccgtcacaagatccaaacggacattgcgtagcgaaccagtctgacatgttgttgcaaatcgttttcccatctcgagaagcagctgccgcgaaagtacaactgcataaagcaatctggccagcgccggttatttgcgtgactccgggaggtaccgagtggtttaacgaatgtgccgaggctcagcttggggaagtcttcgctcgtaatgtgcacgtacgacacaacctcgggttatcccccgacattggctttcacgtcacgccagccggccacgctggcctgtactttcaatggcgtgcttgtctcgccaagggacagcttaacgctgttataaatcccttgagactggtgcaggctctgcatcaaaccgacttcaccttactacaacttttcgtactggacaaggtgatacagcctactaagacagttcaaatagacacacacgaggagtctgatgcagcgctcgctggagcgaccacccccgtgaaagcgattgtagtggcgtcaattggacattgtacgcctagcgacgaggttgcacattgcgggccagtacctaaatggtacgcagaagtatgtaaggcaaagatactgtataaaattgtggcctttataggaagaaaggtatatttaacgcagaaaggacattggtcccttaaatgtaatgtcggatacatatatggaccgacaatgggtgtaggggcttcatttggggaaaagtgtaataaacagtccgaaactataattaaatccgatgcggcggaagcactacacacagaaatctacctccataaaaagacacacgaggagggttctacgtttaaggccgccgaagacatgaattacaacatgacaggtgaagtccctaacacgcgaaacgctcaggcggctattaacaagccaccacttcttgagccgtcacaaaccaaagatgcgctgcttcaacgccaagctatacagttggtttatgcatacgcaaagtattatcagtcttccgaaaaggacggtgacgatcaacttacacctaccctgaaccgggaccgttacggcaacggcagcgaatggcaaaattgcgaacacggcactaaaaacaacctcaaagaaccgctgcaaaagtgcccaatgttcaccggcatcgaatataggatatactcgaacgctctatatgctggcggcgttggtataaaagcgggatgctcggcgttcaaggcggtgaaggatccttgtgctaatgtcgaatacaacggttcaaaacgggacactggaggattggcttctagtaaatttaagcagcctgatgcgacgcccgatgtatcaactctgggtgcttccgcaaggttattgcccgctgcgaaaatgcgcacgcctttgaaatgggctgagccgcaagaccatcctatggttatgcctcaatcgttaataggggaagaactttcaggactagcgtggagtgagtcaaacggagcctgcgctgatctggattacctcatcggtaatggtggtgcaccacagagtattggcgccatacacgaccacaaggacatgcacataaagttcgccgatgactacaagaacacgtatagtggtgtacgcaaaagggcatcatcgggtgcaaatatgcacaagaccatcagcaaaactaaaaccttggctgaacatcagcaggctcctggggtggcggcggaaactcctgctagtgtacagcagaatggatttccaggaggaactgatcaatgcctcagtatagcgtctgtatatatcaagaagttggactacaacaagtgcaagaccgggatccgccccactaaaaatgacacttggaattacaagctagttagctatcaggctgcgtatgttgcgggggcccccacattatcgaatggcctcaacgatgtaggagcctggaatacgaaatgtggctctaccggcttgggtctaggttaccaacgcgccacatggacgaatctccaagcagacttacatagtatgatccgtccatacgcaatcgaccatcacttcaacacgaacaacgcagctgttgctagcccgggtacccacgctttcgggtggccccatttgagtgtgtattgtatcgagcaaaaaatcacctacgaaaaggacggtttaactgagagtgtcccacttttttcagcagggcaaaaccttggtttgatagtggatcttgataagcagtatataatggcagtaggccaccgttttggattaatatcttcagacgcgttggatgggggccagcactccatacatagcgcctactctggcatgacagaccgcttaacggccaccatgaccctatcgaaaggccaagccgtcgatctgtggcactataaaactggccgactacgaggcacgctgaggcgggaagaacacccgagtccgaacttgtccggatggctgccctattaccccttagctcatgaggcggccggggctgctcacttcctagtcgcaaaacttgttttaactcccgctttcatcgttttctcacctgacaaagcaactgctgtctcagacgagaatgggggaggtttggtcagactcgaaaaagaagccatctcggaggcaggagatgtatttatgttccatgaacgccctgggatgcgaatcttagaccgccgagaggactttctaaagcggtcatcagaggaggagttagaccaaattcctatgactttggattcgatatgcaacgtgcgcgtagcggtaaacggtccagggagacaaggaacacataagcattggaaagcggggctattcggaccagatatattgaccatttctacccctgccgccaataataaagacggggaggggacttttgaggcgaagattctttcgaagaaagcttctcgtcaaaagtcctcacccttagggggtgagtgccaccacgaggccttagagggcaaggggaatcaattagataagcaggcggctgaaccgtttggtgtccacattgttagcgtatttgcccgtgcagtactgatggaagaccggaaaaacctccgactggagtccccgctctatgcattaaattgtgcattactgacgatgtactggagtccattccctcggaaaaattttgacaagagcgttatgacactaaataatctgctgtttgcgcgcatgaacccgacccaggtgaaaaacaagggtgcggtcaagatgtacaccttgatcactgcaaaagcagtgaaatgggataacctacatgtagtttcaggcgtaactgagacgaaagaccgggtggtatttatgagatcaacgggtgcagagaacacgaaacaactacgttcagtaacggtctcccacgtgttcaagggctgcataagcgccgagttattcgcgcacgcaccgatatttttcttgttttgggaatgccggcatggggaaaggattccccttgaagagcatttgagaaagcctggggtaataaaaaggctctcgatacgggataacctctactccgctgcgaaccaaggcgttgcaatgcgagtaggggccaataatgtcgaggtctacagcttcggggtcagcgatgctatgataatctctcaggattcgtgcacagctgtcctgacgcgcctttatgacgcgcaaccgcgggacggcaaagcgcaagaaaaaggccgtatgacgtatcactcgaagacgttcggaggtgaagggcctgcatatgagtacgacggattcctatcgtttctgcatgcatttacgcagggtgacaaacctatattccaggatcgagagtggaccagcaaatttccaggagacggatcgtcgcaggataagctccaggaggtctatagcgcagtttggtccagccgtgggaactcgctaaagaccgcggccgacaccagataccattgtgactatagcgtagttaaagaagctttgagattcgaattcgggaatgatgaaatagggatcgattccctcggctggcaacctaaggccggtgtttggtcagaccagaccccgttggtcatgatgggggtctatagcaaacacgctggaaccaagcccactggcgataatcaacgcgccacatcagggattgataatgcaacaataggagctcataactatgacgatgaggacaatggtaatgcagagttgcattaccaccagaagggagaccttgagctaaacatcgggttacgaggtaaccgccaggttttcgtggcatacgatggtttacataagttccggcatatcccagtgaaaaagaactacaaagaggacgccctggggctttcgataaagactacattacttgcaggactagagtcgcgtttctctaattttgcagctggtacagactccgttaaa
>(6_0).(481_49)
atgagctataaaatccgcttacagtacgcactgtcgttaacggttctgggaaccgctactgtgttctcgccttttgccgcgggtatcgatctcaaaagctgcatgaacgttgttattaatagggatgtcctgaaaggtggtggacgtcgggccactgaatcacaggggaaattagatctggaaacaatcacgctttatccaggcatatataaccggtcgaagcctctgagtcgtaacacgtggcaagcttttataacagtgcgactagtaggaggggggatcccgattgcctcctcaaaaggggtagtggggtcggtagtggcaggctttgaagccgggaagaacgtccatttattcccccgatttaatgacatcgacgaggacgtggttggttacgcgtttatacctgactgtaaagaaaatccgccactacagtgctcgcccacagctcaattcctaaacgggaaaaatttacttggggattacgggcaaacacccccaaagcagatacttacatcaacccaaccggccctcgtgggctggctgatgcagatcgcttcaactccaactaaacataacctccaagatgaggactcgaaatttactgtcaaggatgcgacggatcaaggaaaacagcccgttagtatcaagcaaccagggtaccttatgttcttcctaggtgtatttgggcacgcaggcctccgaaaagattataaaaaacgcgaggtctgtcccgtgggaggccggtgcttcgtcaagattgagttatgtgcggagtcactatcagggatccacaagcagtgggaatattgtaataagctgatgtttgtttttgcccaggatgcggcggctcaaggcttcgttgataccgagaagacaggctttcatgtcggctcagggttgttgctggcctgggagagtgatcatttcccagggaacgggtccggtgaggagcatcagtcggcctctaggctggaacagcaagttatctccttggacaagaaatggctccaggctgaaagtgaaactaacgaagggtctcaagcttatgtgcctgacttctatgaggtatcccaaaagaatgtaggtgcacaccgagacggtaacttcttaacacgtgtgcctctagacattggggaaacaggtatgaaatgctactactggacaatgaaagcggatggcagtcgcgaccaaaaattcaagggtggggttgagtacacatataatacgcggggtttttacaatgagattcccaagtgttcgttagacagcaaggccggagaggtccacctcggcgactacgtagccgaagatgggcttccggcggatcctgccatggtaacctctgttcaatacttcgatgatataaaggtgaagcccaaaagagctggtgcaaaactatacaacccggtttatggactttggactgcgcaactcgtatttgatttgcactccgctctaaattacactgcagtggaggagcgctttgctattccgatgatgatcatcaatggcatagcgacggaagctagaattgacacaaccgatgaagtgccgaaactgtcatttctaccagacatgaacgggggagatttggaacgt
>(8_0)
atggctagtgccaccagcggtcggttgatacctcggtttagtcgaaagaaaaaattagcattcaaatacgtttcaattcaagatgtcggcataagcgccgcagccttaaataagttacgagacttaacaaaactcaacgagctagaccaagctatacaggcaaactcagttttgcacgttggtcacgtcgtagtgtctaaagaagacatgtgccacggggacaatctaacactgactacatgggaggatctcctatttgtggacgatgatgagcgattagggttcgtgcctgtccggtacaaatctttgttgctggtagagggaaactcgaagtacgtcgacctatattacggtcgtgcgccggatgtcgggcaagacgctagcaagtcagggagcatcgcagacgtcatgggtcgcgacaagataaaatgtacgagtaaagggctctcactggcgagtccccacgagtatgggccattcggatcggtcttcctgagtcgcgagtcgttccgatcgctcgaggagccagcacgaaatagggaagactcgaatgcggcttacgacaaagaattaagttcgagagacgcgacagccgtgggataccacgtggccaactccgatgttaaatctgaaagctacaaaccgaggtctatagtagtggattggataccagctgtattgcgtccaagatatagcttcgcggacaaatccctaagaccaagtggtttgctaaaaattgcagccagactggtgtctggctcggcaatagtattagaggatatatcgaaggcgaaaaagccgagcccctctccagttcacaaggaagcatcgccagtcgcggagaaactggtaggaaatatcagagatgaattacctagatgcctgcctgacaaaaaacctgaattaatatacccacaggtgcttatgaatgtggggttcagtcttgcccaaatgacggactatgttagtaaggcgtctgatattaacacctgtcgggatcagtgggaaataatcgtcggtgccgcctctgcgatgaacgagggcgatctggcaaaattgtctgttgctttgtgcgtcatgaagggcttaaagaagggcgcatataatggaaatctcaagtcacggataatccatcgtaatacttcaaacgagagcgagctttggctaggtgctgacaagcacgcatggacgcacgatagcgtgggcgatgagggctatcggcatcaactggcgacgagtatagacgcattaaacctgcatgttctgatgcccgacgcaaatgtgcttgtgaagagcaatgtacccactaagtgggctcatctttcgctcgcagacctcctggcagcctcgctagaacttgccgctcaggaagctcacatcgtcagacaaaaaaaaagatctggcatggtccaaacacagagtgctgttggtatgagctccgcccacttaagtcgaagggacattaagggaaagttcattactcagtttgatgcggaccacgctggagctcctcaagccactgtcttactgttgtcagcacccactatttcgtttgcagtggatagctggtgggcgaacggtaagtttaaaggattcatgaaggcctgcagccatgttgacgaaatccacaagaagagtatactggtggtattggatcatacagtgtcctttatgaccgacgctatccaaggcataatattccctaacgcaaagcttagaccgcataatagctacactgtagatgaatactcgatccacgttcaaggatcgtgtaccaatctattcctgaataaagctcttgttgccgaaattcccctcctcgtaagctatgaaacgtatcaggtacaactatggatgaagctagagtacaaggatctgcaacacagtactttgcaagctcttgtttcattagcaagcgtcaacactgacgcgacatattcctatgaccagaaggcctccaccaaaattatcgcacgtacaacggctaaggaattggagtttaactggagtatcgcgggctcgctaacaatgatggcttcaaagccgaataggcaagcgtctgaagaccctacatatttggagtacatagatgattacacagtagaacccagtcagaggggattgtttgtgcataatatcgcgggtatagtatcggctggcgggtgcgaaaaaggagtttaccgtatagtttgcttcgatcttatatgggggttgcgaatactcccagcagatacgacacgtatcctctataagggacctaacccgactttcgttaaattcgcattagaagcagtaacgtacgaagggacatggttaaaacttactggcccaggaaaacatgccacagaaccgaggggacttgcaaacaaactcactgtagttcggttcgaggagtggttcaacgaaatggcgcataagagaagagccttagtagggataggtaaaaactttcgagagaaatgctactggttggcccagtatctcaatgcagtcgcctcggattgttgtacatggacttcggatgcaaaatattacttggtctacgaaccgccgatggttgccattctcgcctggttcctacagatggtcctaggtaataagggcatgcagatgctcgtccccgaagtatttctgaacccagtcaagaccgggtgcctggtaacggacccgattagtgtaacttccgtagaagatactagtgttaatagaggggactctctcgctctactaggtggagcttttgtcgacgttaaggtgtgggaggtcgactattttccgtacctcggaggagccgctgctccttcatcagctgcatactgccgaatgactctgggcactatggtgaatctagcacaatcttcgcgagcagtgttcggggaggggcagcgcgtgagcgctgctacggggcccatgcgtctttcgcaggaccgggcaccacaaacaagactagtagaggttgtctttatcgcttgtaggagaggtgggctgcagatgtgtatgtctagcgatttacgccacataggaggctctcaccaggcggaaggacagttgtcagcaattcgcggcagaacgtctcccctagagatttatgttttaagcaatgagtacaagatcccccggttcactcggcagttgtttcttgtgccgctgacagcacttcgaatccaactagctaaatacgatcccgcacgcgagggtcactcgtcagggctaggtgaagttaagagcgccaagaagaaggataggcatcagtcaaaagacaagccgggagccggttattttcagtttgacgtctctcttatctgcgatacaaagtttgcgaaggttataactagcgatgccaaacagcaagggaatctcaccgaaggagaccagaccgcagacacccgagcgcgtagcttagcggcaggcacggtttgcgaaatgtttatcccggggctaaaattggcgggacgggaggcgcatgaggctgaattccctgtacgactcgaatatctccacaaagcacgcgacttggatgagctacatgtcccgacgacgtatggtggtacccacgaggctatacatgaggacgtcagttgtaggaaagaccggcgcgtttcgcgacccgcgagccaacgttttgatattcacagatgtatgcgaaaaagggtcgccgcccgtagtccccctttattgctattctccctacacttgttcgcacctgaaacgaaacccgttgatgatgaccgggaattgagtaagtatccagggcgtttcggccctgtttgggggatgattactgatgtagaactatcaataatagttttaatgcagtatgtagcttactgtgtagggtggaacaatcatgtgacatacttacgggagtaccctgtggagaatcaggatgtagaacgtgtgaggggtgaatccaggggtagctcagacgctacggaagattgctcccgctcagcccagttgcacatttcaaaatgcgttaaaacacagacagaggacagtttaaagtgcaatcatgaagttattgaggttttcttctggggggcccagtttgctaacgggggtcgtaatgccttagctccgggatgtgttgaacgtcctcctgactatgcctattcgcgcggcatccttgataaaggtccttatgttgaactcgaaccttctgctggtgttagctcatctaagacgaaagacgagcctgcttccgtcagaacggatcgtgttatgggagcccccaaatttggcgggactaaggaaacccatgccgtcggtaccccttacgctgccgctgggatgctgcaacttgcactgttttgcagtaagagccatgtaacaccagcgttagggcccaatgtaattagatggaagggaagccgcgagtcttttcttgtggtagaagctgcaggtgagttgaataacttccgagtagagaaggggctccaatttcatgtatacacgaagaagagcgctgaagccgtaaatgtgcatctgtcgctcggtatattagtgggtgaggaggacttcaaacttctaacggcatatgtggaatgggtcttatacgtaacggtctcggggagctgcatgccacgattcgacacggcgttagggaatacaggtcaagaggccgccccgaatataccgcttaggtgtataaaatacggacaacaacaagatggcaagacaagcatttatagcttggtgaaagtgatatataaaactattgactccccagccgcgcttgtcttgagcgttgacgtcgcaacaaaggagtactccacgatatcatctaaaaatcgaaaggaaacgttcaaaaattctggtaaagactctaaggactcaatcacagtccaaatgaacgattgtgactcaattcagtcaggtataggtgcacgacaagatactatccttatccagcctattggcaatacctttaatgaagcgactgagagactagattatgtaccaaagtctaaagcgttgaaggagttcgagggttccgcaagcccagctgagttcgtacacgccatattcacaatggtcctgggattgccggggcttgatggttttgagataggcgtaataccccgtaattttctccaatgcgctgacgcgcaaggagcccggcagcgtactaaccctgacgggacgggaaatctagtcgcagcgtcctttttcgatttcttggagccgtgtaaagaaatatctgcaaagcctgatgatcctaggcttgtggcaaggacgcggggcggagcgaaatgcgagatgaccaccgccctttgtataatcacgttggaggatccacaagaagcggaatactcagtaaagcggaagactaagcgtgaaatagtgatttgtacaactacggaaaacgtaaaggtctcaggaaaaaagaggattattctaatggacggggtagatctcaagctaatgccagggtttcaagtcgtcctgggtaaggcaatgcctacgaggcggactctggctcagactggcgcaattaagtctccaaataaaggtccgcgggagctaggatataagcaatctgccggaagttgtgcgggtacggtcgtcttgggctgttattaccaggatgcagctaccaattttagcgatccccttgatcatgtgccctttccagaggggcaagtctcaaccctctataacggccctgcgtacagcggtacctcgtgcgatcccactctacccccatataaacgggctaccacttcgaaaatgccaacgcgtaacgggaagccacaaggggcgtttgctactcattatggcgaggataatatccggccattcaagcgactcgtaaaagccatgggcagcccgggggtgaggtcatgtttcttccatttcaccacgatcgaagatcctaagggctctaagggaacaaatgcgggccgcggccatgcggaaacagtacaggttatcttccttagaagagtgagcttaccgaatcttcagcatcgagccctcagcattcaaaataattggaatcgatcatccgtggttcggaacgtatggtgtggcggggaccaagttgggagaatgccataccagggatcgcattcctcgctctccattttactgaccgtatcaatgttttggggcaacggtcaaaagcttttcgtgtcctggaagatgggaaactgcggcgccgacgacttaaagaaaagtaccacgctgatatttgagaaccagtctctaatgaagccgagggcgcacatagtactcgtcgcggcagcagcatttggaacacctccgccatccttcctatcacaggtcaaggtgcaatataacgatttagcggacttgcagcggcatattggcaatgtggctgtaccagttgagtaccccaaactggtcgatgacacccaatttacgctagacatacacgaagctttcccggatatgctcgttgcccttaagctccagggcgctgtccatagccatgttcgaaaaatcaaatggaccacaaatagtaccctcctcgtccacgaaattgtcatgcaaccccattcagacgagtcggagtataagtatctagaaacgaatttaaaagactctcttaattattttaagaacactcttagtttcttcttcgcgcgtgttacgtcaaattctactgtagatactggcatgttccgggtcactcttagggctactcctgagtttggggggcaaagtaaccgaaagattagtacttgcttgggcgacacgaagaaagcaaatgcaatggaaaacctaaattatattgcttgtttaaggatacttcagctgatacagggggccgccacgtctccgaaatcacagagaaaccgggagggcagtgaggtcgaggcactagccatgccttatctccgggagtacacagaacgagtcgcggctcctgaaactgctgataaatggaaagatttttgttgcacagctgacgttgggcggagcaattggcttcccccagaccctgctttgataggggatcttgggggtaacccgcagcgtcaaacggctttctttcccgagttctttctacctgatttggcggcatcggaggccgggaacaacatccggtcggcagtcaaaaccggagtagtaacgtcggacgaatacggctttaccaatttggtaacggtgaaa
>(8_0).(597_82)
atggctagtgccaccagcggtcggttgatacctcggtttagtcgaaagaaaaaattagcattcaaatacgtttcaattcaagatgtcggcataagcgccgcagccttaaataagttacgagacttaacaaaactcaacgagctagaccaagctatacaggcaaactcagttttgcacgttggtcacgtcgtagtgtctaaagaagacatgtgccacggggacaatctaacactgactacatgggaggatctcctatttgtggacgatgatgagcgattagggttcgtgcctgtccggtacaaatctttgttgctggtagagggaaactcgaagtacgtcgacctatattacggtcgtgcgccggatgtcgggcaagacgctagcaagtcagggagcatcgcagacgtcatgggtcgcgacaagataaaatgtacgagtaaagggctctcactggcgagtccccacgagtatgggccattcggatcggtcttcctgagtcgcgagtcgttccgatcgctcgaggagccagcacgaaatagggaagactcgaatgcggcttacgacaaagaattaagttcgagagacgcgacagccgtgggataccacgtggccaactccgatgttaaatctgaaagctacaaaccgaggtctatagtagtggattggataccagctgtattgcgtccaagatatagcttcgcggacaaatccctaagaccaagtggtttgctaaaaattgcagccagactggtgtctggctcggcaatagtattagaggatatatcgaaggcgaaaaagccgagcccctctccagttcacaaggaagcatcgccagtcgcggagaaactggtaggaaatatcagagatgaattacctagatgcctgcctgacaaaaaacctgaattaatatacccacaggtgcttatgaatgtggggttcagtcttgcccaaatgacggactatgttagtaaggcgtctgatattaacacctgtcgggatcagtgggaaataatcgtcggtgccgcctctgcgatgaacgagggcgatctggcaaaattgtctgttgctttgtgcgtcatgaagggcttaaagaagggcgcatataatggaaatctcaagtcacggataatccatcgtaatacttcaaacgagagcgagctttggctaggtgctgacaagcacgcatggacgcacgatagcgtgggcgatgagggctatcggcatcaactggcgacgagtatagacgcattaaacctgcatgttctgatgcccgacgcaaatgtgcttgtgaagagcaatgtacccactaagtgggctcatctttcgctcgcagacctcctggcagcctcgctagaacttgccgctcaggaagctcacatcgtcagacaaaaaaaaagatctggcatggtccaaacacagagtgctgttggtatgagctccgcccacttaagtcgaagggacattaagggaaagttcattactcagtttgatgcggaccacgctggagctcctcaagccactgtcttactgttgtcagcacccactatttcgtttgcagtggatagctggtgggcgaacggtaagtttaaaggattcatgaaggcctgcagccatgttgacgaaatccacaagaagagtatactggtggtattggatcatacagtgtcctttatgaccgacgctatccaaggcataatattccctaacgcaaagcttagaccgcataatagctacactgtagatgaatactcgatccacgttcaaggatcgtgtaccaatctattcctgaataaagctcttgttgccgaaattcccctcctcgtaagctatgaaacgtatcaggtacaactatggatgaagctagagtacaaggatctgcaacacagtactttgcaagctcttgtttcattagcaagcgtcaacactgacgcgacatattcctatgaccagaaggcctccaccaaaattatcgcacgtacaacggctaaggaattggagtttaactggagtatcgcgggctcgctaacaatgatggcttcaaagccgaataggcaagcgtctgaagaccctacatatttggagtacatagatgattacacagtagaacccagtcagaggggattgtttgtgcataatatcgcgggtatagtatcggctggcgggtgcgaaaaaggagtttaccgtatagtttgcttcgatcttatatgggggttgcgaatactcccagcagatacgacacgtatcctctataagggacctaacccgactttcgttaaattcgcattagaagcagtaacgtacgaagggacatggttaaaacttactggcccaggaaaacatgccacagaaccgaggggacttgcaaacaaactcactgtagttcggttcgaggagtggttcaacgaaatggcgcataagagaagagccttagtagggataggtaaaaactttcgagagaaatgctactggttggcccagtatctcaatgcagtcgcctcggattgttgtacatggacttcggatgcaaaatattacttggtctacgaaccgccgatggttgccattctcgcctggttcctacagatggtcctaggtaataagggcatgcagatgctcgtccccgaagtatttctgaacccagtcaagaccgggtgcctggtaacggacccgattagtgtaacttccgtagaagatactagtgttaatagaggggactctctcgctctactaggtggagcttttgtcgacgttaaggtgtgggaggtcgactattttccgtacctcggaggagccgctgctccttcatcagctgcatactgccgaatgactctgggcactatggtgaatctagcacaatcttcgcgagcagtgttcggggaggggcagcgcgtgagcgctgctacggggcccatgcgtctttcgcaggaccgggcaccacaaacaagactagtagaggttgtctttatcgcttgtaggagaggtgggctgcagatgtgtatgtctagcgatttacgccacataggaggctctcaccaggcggaaggacagttgtcagcaattcgcggcagaacgtctcccctagagatttatgttttaagcaatgagtacaagatcccccggttcactcggcagttgtttcttgtgccgctgacagcacttcgaatccaactagctaaatacgatcccgcacgcgagggtcactcgtcagggctaggtgaagttaagagcgccaagaagaaggataggcatcagtcaaaagacaagccgggagccggttattttcagtttgacgtctctcttatctgcgatacaaagtttgcgaaggttataactagcgatgccaaacagcaagggaatctcaccgaaggagaccagaccgcagacacccgagcgcgtagcttagcggcaggcacggtttgcgaaatgtttatcccggggctaaaattggcgggacgggaggcgcatgaggctgaattccctgtacgactcgaatatctccacaaagcacgcgacttggatgagctacatgtcccgacgacgtatggtggtacccacgaggctatacatgaggacgtcagttgtaggaaagaccggcgcgtttcgcgacccgcgagccaacgttttgatattcacagatgtatgcgaaaaagggtcgccgcccgtagtccccctttattgctattctccctacacttgttcgcacctgaaacgaaacccgttgatgatgaccgggaattgagtaagtatccagggcgtttcggccctgtttgggggatgatcactgatgtagaactatcaataatagttttaatgcagtatgtagcttactgtgtagggtggaacaatcatgtgacatacttacgggagtaccctgtggagaatcaggatgtagaacgtgtgaggggtgaatccaggggtagctcagacgctacggaagattgctcccgctcagcccagttgcacatttcaaaatgcgttaaaacacagacagaggacagtttaaagtgcaatcatgaagttattgaggttttcttctggggggcccagtttgctaacgggggtcgtaatgccttagctccgggatgtgttgaacgtcctcctgactatgcctattcgcgcggcatccttgataaaggtccttatgttgaactcgaaccttctgctggtgttagctcatctaagacgaaagacgagcctgcttccgtcagaacggatcgtgttatgggagcccccaaatttggcgggactaaggaaacccatgccgtcggtaccccttacgctgccgctgggatgctgcaacttgcactgttttgcagtaagagccatgtaacaccagcgttagggcccaatgtaattagatggaagggaagccgcgagtcttttcttgtggtagaagctgcaggtgagttgaataacttccgagtagagaaggggctccaatttcatgtatacacgaagaagagcgctgaagccgtaaatgtgcatctgtcgctcggtatattagtgggtgaggaggacttcaaacttctaacggcatatgtggaatgggtcttatacgtaacggtctcggggagctgcatgccacgattcgacacggcgttagggaatacaggtcaagaggccgccccgaatataccgcttaggtgtataaaatacggacaacaacaagatggcaagacaagcatttatagcttggtgaaagtgatatataaaactattgactccccagccgcgcttgtcttgagcgttgacgtcgcaacaaaggagtactccacgatatcatctaaaaatcgaaaggaaacgttcaaaaattctggtaaagactctaaggactcaatcacagtccaaatgaacgattgtgactcaattcagtcaggtataggtgcacgacaagatactatccttatccagcctattggcaatacctttaatgaagcgactgagagactagattatgtaccaaagtctaaagcgttgaaggagttcgagggttccgcaagcccagctgagttcgtacacgccatattcacaatggtcctgggattgccggggcttgatggttttgagataggcgtaataccccgtaattttctccaatgcgctgacgcgcaaggagcccggcagcgtactaaccctgacgggacgggaaatctagtcgcagcgtcctttttcgatttcttggagccgtgtaaagaaatatctgcaaagcctgatgatcctaggcttgtggcaaggacgcggggcggagcgaaatgcgagatgaccaccgccctttgtataatcacgttggaggatccacaagaagcggaatactcagtaaagcggaagactaagcgtgaaatagtgatttgtacaactacggaaaacgtaaaggtctcaggaaaaaagaggattattctaatggacggggtagatctcaagctaatgccagggtttcaagtcgtcctgggtaaggcaatgcctacgaggcggactctggctcagactggcgcaattaagtctccaaataaaggtccgcgggagctaggatataagcaatctgccggaagttgtgcgggtacggtcgtcttgggctgttattaccaggatgcagctaccaattttagcgatccccttgatcatgtgccctttccagaggggcaagtctcaaccctctataacggccctgcgtacagcggtacctcgtgcgatcccactctacccccatataaacgggctaccacttcgaaaatgccaacgcgtaacgggaagccacaaggggcgtttgctactcattatggcgaggataatatccggccattcaagcgactcgtaaaagccatgggcagcccgggggtgaggtcatgtttcttccatttcaccacgatcgaagatcctaagggctctaagggaacaaatgcgggccgcggccatgcggaaacagtacaggttatcttccttagaagagtgagcttaccgaatcttcagcatcgagccctcagcattcaaaataattggaatcgatcatccgtggttcggaacgtatggtgtggcggggaccaagttgggagaatgccataccagggatcgcattcctcgctctccattttactgaccgtatcaatgttttggggcaacggtcaaaagcttttcgtgtcctggaagatgggaaactgcggcgccgacgacttaaagaaaagtaccacgctgatatttgagaaccagtctctaatgaagccgagggcgcacatagtactcgtcgcggcagcagcatttggaacacctccgccatccttcctatcacaggtcaaggtgcaatataacgatttagcggacttgcagcggcatattggcaatgtggctgtaccagttgagtaccccaaactggtcgatgacacccaatttacgctagacatacacgaagctttcccggatatgctcgttgcccttaagctccagggcgctgtccatagccatgttcgaaaaatcaaatggaccacaaatagtaccctcctcgtccacgaaattgtcatgcaaccccattcagacgagtcggagtataagtatctagaaacgaatttaaaagactctcttaattattttaagaacactcttagtttcttcttcgcgcgtgttacgtcaaattctactgtagatactggcatgttccgggtcactcttagggctactcctgagtttggggggcaaagtaaccgaaagattagtacttgcttgggcgacacgaagaaagcaaatgcaatggaaaacctaaattatattgcttgtttaaggatacttcagctgatacagggggccgccacgtctccgaaatcacagagaaaccgggagggcagtgaggtcgaggcactagccatgccttatctccgggagtacacagaacgagtcgcggctcctgaaactgctgataaatggaaagatttttgttgcacagctgacgttgggcggagcaattggcttcccccagaccccgctttgataggggatcttgggggtaacccgcagcgtcaaacggctttctttcccgagttctttctacctgatttggcggcatcggaggccgggaacaacatccggtcggcagtcaaaaccggagtagtaacgtcggacgaatacggctttaccaatttggtaacggtgaaa
>(9_0)
atggaaagcttggctgaattaatagcagattgcgggtctggtgcaccaccctacgacaaggaacttgggagcagcccgtcggatctcttccgatggactagtggtaacctcaaggtttcccttttatcttcctctaccgagatggacctcccacttgctaatggtacagctaactttaaatggaatgataatataataattcgagagaagaatagctttgtagtacatgtagatgcattggcagagcaagaacgggttgacgattttctgcccgcattggcggcgactaattctgtcaatgggaccgaagcttgctgggtaagcgacgcgcttagttacttagtttacacgcaggtggggctagctattccgattaatcccttaaagaaagtagggaaagtagttaacgcgttccttaatcccaagacaggaatgcatcttccgctgggttacccaaacatcacggatagtggaaaacttaaaaacgagtttgagacgacacgcagttcaggagacgggtatggtcacgggcctgtaggggctctttgggggctttcgagtggaaaggaagatttgaaagcaggattgtggtttgcttggaccctggcatttgaccttaagtgtaacccctgctccgctgtcgtcaaggcgctcctcgatgctagcgatatccatatgcaagtaacgtggggttccaggatcgatgaaactgtaaatcgagcggacgctcctgtagaaaaagcgtggttatacaaagattacgtggataaatataccagagaacgactgcttcccagcagggactttcagggtggattagtccgtgaccagttctgtcgccccaaatataatactgttcagaaagcgttaccgacgcaatttcgtcggatcatcccggaaactgcagtgataccattactgcctgaaaagtttatgtacaaaaatgtcgatgagttgacagcacttcgatacgggaaaggacaacgtacctatgctgcagaggcacagcttaaactgaataacgataggaatgcatcttgtttgcagaaggaatttagtgatcacagagttaccaacgatagtcttaaagccgggagatatacccaagaaactagacatcagcatgtaaggtccaacgtggaccaacaaatgtgcccgcttgcatgtttctgtaacatctctggaaggtctaaagggacctacaccgcgcctgacgaaggttttgtcggctctttgaaattagtacaactgataatggatggggataccaatggcgggtctgtaaaggcaaggactgtggatgaatatattagggacttagatgcaagcgcttatgagcacccggtacgcggtttgcctatatatgctgtagaggcgaaattatcgcggacgtttggccccctagcaactctgggggaaaattcagatgcctgctattgggttgacctcttcaattggcatggtctggaaaataactgcgtttacggtaccttgaacgtagagcagcagcctcttgaccgggctgaagattctcgagtaatggacaatacgggatcaggcatttccgtggaactgtcgcccacgctaggatcggttattcataccaccaacacagtaagcgtttttggggtagttctaatgaatgtcctctacccgacttttcgacggggcgggtcatataacggcagtaatgaggccatcacggtgaccgctggcgaccatcttctcaagtctgagaggattataaacctgctagaggaaaataatctgggctataagttcaaatccggagtagatcactctctgattaaggagataaagaaggccctagtttgcctctcagatatacttggggaggactatagcgctctcccacgagacgaaaccttggacaatattgattattggcaagacgacggcgctaaggacgcagtaaagctaaaagcgctctgggcgaaaatgaaacgtggggctaaagaagcccacagtgcacttcctattcagcacggcacagaggtctcgtgcggcgctccggagacgctctgtatggtatatggggtctatgtacgtgctacggtcgatagttcgaaagtatccccacaccgtgatccttggaccggcgggaagggttcggacgcgaatgcacccgactttattcttctgaacttgtacgattcagaaggtgatcaacagatgggacccgggcagactgggcaaggcagcgatttggcggtcccgatggagctggcggcggcctcgattccgggcggtgcagagaaactaacagaggaagagaatacctataaggtgatggtacagactaagtcgaacatcgcaatagcccataatgtgcgaatgaaagctcaaactatgctcaagccggcggtaggttatggagagcatacattacccgcgctagaagacgagtacgtgggccgtaatctccatgcatacatatcaataaggacagcggtcaaggacgctcatacggttggggaatgcgttttgtgtgcctcctccagacggccttcagcccgcaacttcgataatctcctcctctttggatcaccaaatttatttgccttcgtgagcggaggaccgatgctagatgtattagagtttcaccgaggactgattaaatgcgggccagtaggcgcaatagactcgcaagtaaattctatgtcaggggcctcatcccagacccttcttcaacgaataatgagtgaattggcagcaacctttcgtcatttcgaactcccgaatatgctgatcgctgctgaaggcgcgtcaggtgtgggtaatagagtagccaaaaaaaaatactggttggtcgaaccagtcgtcaagatcgacgtgaccagctttgccaatcctcatgtcggaaggttcggcattgaattcaccgaccacggtcgtgcggccaacatggcccacctggacgcgattagtacgggcgtatctagcttcaacggtataatcgcgtttaacgatgagcaggcgaacggccacctatactatttgttaaaaaatcagaagcttcggaagtttgttgctccaatacaacatttgtttgagtgcacctatgtagaagtcgtaagcgagaagggaataaataaagctgggtacgggacagctgaccttttcaatgactttattgagggcaacaagtggctcaaccccggacctcaagtgtttatccaattcagggctcaaatcgcattcctaacgcggaagataccggaaaacggagctggagaagatggcttccttacccgccaaaaatcctggcttaagggtgggatctgggaatcagcagaacttcagggagacttatttgcagctttcaacagcgtaactcacgttttggaatcaaaaagcaacttcaatcttggaatccctgagcgttccaatcacgggaacgcgaacaatccgcatgggggaatctataaaggctggctagggagtgaatcgtaccaggtcaaggggtgcacgaaggcggaaaagcaaggtaattacgaactccacagcgccacgcctagttgttatcggccttacaagacgatccgcccctatgtgttcaagagcggcaagcgcatgaccgtcaaggcgttcgtggcaggagatgccttgaaggcagtagtaccaatgcaagcggatgcacaatatgcagtctataagatggctaaggaaaatgggggcacctggctcgtcgttgaagacctagagaagtttccgcaaaagttcaaagccgtgcactgttctggttggtatgagattttcgcggggcagcgacctaacacacggtaccatatgtggggaaagttggattattccttgcagctaacattcctaggtaccgtgacgatggtgatcatggttacaccagttggtaagaaggtaccacggaagaccgctggcgggtcctgccagctaaccggttcagcttactacaaaattcagggggtggatctctcctggacaactcctaaacccctcatagttgcatataagccgcgttttgctttcataatgcaaatggaagaccctggtcgcatactattctggattgacactcgtgaaaatatcgttatgaaggttcagttgggctgttactcagtagaagacgactaccgaccgcaatttatcgcaatgctaagggtcggaagtccctattatgaactacctaagtccgatgggcgtagggtttcacagcaggataatcggtactttcgacgtaggcttgtgtgcaatccacttggagagtacgctgaccaggaagcacttatttttcgtttgacaggggtagtggcgattagcgcaacggcattagacgtaatccaggacgcatcggacgacaaatctgaggctaatggcaggcctgttccatcagtgattgagctcgaatttgggatggaatattacctctcccgggattttaatagagaaactcgtcgcggggcactcaccgtgattttgcaacaggagaacctaggtgtgcttaagacctcgttacgtacaaagtacgttgctgatcatgtcaacgccaaaaaattcctgttgtataagacactcgactcgtactacatcacgacaattgcatcaattatggcgtgggctgccatcatggatgtcggggaatcaacccggtgtgttccgaaagatggagtctacggtaagggcatccgtccgttcggggcgcacgaacggcaaagtctcaatgggtataatacagataagggcattaacaaaggtcaacctgaacttacatatgattcaaagaagccagtaacgtcaggttgtgtaaggtttatcgcgttcgctgttgatgacgaaagggaagcggaaataacagaacgacaattaattcagggaggtaagacgattgatgtcacgaaggataagacttccggtgggcacgcaccacataccactcggctaggtgatgacccatatatatattatagcatagccacgaaagaacgaggcagaaatttcgtcccggcaacactaatcgacatgttgtttgttatcgttgaggggaactccggccgtctgccaatccgggataacaggtacgattcgatggaactcaatgccgacgatgatatcgataatgagccgagcaatggacaggtcggaccaatctgcttctacgataattttgatgaagggttgcagaagggagagacacacgacatagtaagcggcaagcagtacggaggggaagatgacacgagcttgctttgtatactggacccgcttcggctctcactcacgagtcacctgaacgacgatgcgggggacccgttaatgggaggactgtcagaagccctagcaagctatgtagcgagctctgtgggggtaatggttagcagcgatggatggcagctaataaacgcattgatgaagatgctggaggggggtgtgatcttggccgagactcttgcggctccagccgagattggtgacttctcgcaggctgaacatgacagtgccattttttatgaacacgtagcgtctctctctaataattataccgaagggtcatttaccgttgctcgggttggcatgagccagaaacttctaaatgacggcgtatccacaggagatttcaaatgcattcgtacgctacacgaaaaagccgcccacaatggtcttgaaaactcagttatattacataaagctcatgcctttattgaggtgagccactcagcaatatggaacgcagtggatcaaaccggcgtcaagggcggagtttacccactatgtaacagtcagaaggactcgctagagccaaccgacggcattaatgacaatcaaaacggcttagagggcgccttagtgttaatttctaaactaggaaaagagggcacagtgcatgtcacgaaaggaacgtgccacgacggtggcagcacctatgtaccggggctaggagctgtgattaacgtaacatatttgttgcatgaagaggaaagctctaacttccgcgatcatgtacctgggggaagtaaagccgcttatcgtccaaaaatgcccggtttagattttagcgtcggtttgactgaaagcgaaaaacccgaaagcttggtagtttactctgctaatcacgagagcttgtttctccctgcgtgggggcacagcatgataaaacatgaaaatctcggagatacttataacattgctgaacagggggaacttatggataagcttactcgtgggggagaaaataaaaagaacgctcagatgggcctagccagtgcccctgaacaagagggggcgcactttgcatttttggtcgcgcagctactccccataggggcgctcgacgtcaatttaaattactccggagctacataccagattgaacagaatcaaagatttcgcaggcaaaaaacgtattctgatgaattgttccctgtctctgttagcgccctgcaggtgaaaggcaagatagaggtgcccaggggtattctaaaagggatagccctaagcacggattatctgcaagccgcagggattaagttcgaagagttcccaatacctgtcttctatgtcggccgtagttttctgcttccgagcgacgagttcacaccatatgcgctagtaggtgggggatccttgaccatcacggagcacagtacggcgcagtttaccgtccttatgagattcaacggtatgagtcgcttcctaccgacaaaagcttacggagaaacactctcatggcacaaatgtttcgacctcggtgttagcacatctgaggcacttaacttattagtccaactttcaaggatagactgtggtaagctcata
>(10_0)
atgcggccttggtctgaagacctaatagaacttttgataatgtgcaagtatgctatggcccgcagcgcggatcagggaacacacctttattgccgaggcgagtgttgggttccccctggtggggagaaaggagcaagaggtggatctaaacttggttcggtggttgtggttatagccgccgatcataaagctgctccggacggtggtgcagaggatctaggagtttcgaagaccctcgcttacaatgagtgggaactaaatactgcccaccactctggtggagaggagccaggcagtgcccttctaaggggagtctgtggcaaacgcatgtatctatggtttgggcaggaggtgcgttacacggccactccgaattcggaggccctttctgtggcactcgggtctaaactgagcacaaggttatcgttcataagcagagaggaagacaggtcaaagggcaactttgtcggaatatatgggctttcagaaaaatgcttgatacaagatgaaccctccgctaaacaaaggcagtccttcatcctcgctctgaggtttgatagacaactattcctgtttcaaggcccggtgaaagcggccggtactaggcaccggatggctcttcaatcaacgccggctgaacaaaaagacaaaagcttcgcaaagttcaatattacccagaaacgagtcttgaacccatccttccgcgggttagctggcccatgtggtgacctagtggggtacatagccgaaataggggacgcgataacgctccgatgctccggcagtcatacagggcaggactgttttaggattggggcccctggcgcagcgaccaaagaagatcatctcatagaggaatttgcccaagtacaggccaaggggaatggatctgcacttatgggaacgcacgccacgtggtacctcataagtggacttgtctggggctatcggggagtaatacctcgactgctatccaatgttgcggtgtatgcgtacaaaacgtcgcttgattttaatgagaaaatcctccacgacgaaacgaaaatcggagcgggccgcgttaaacctctatcacctgagtcatggttaaaatatcaagactggagtggggtggaagcagcaaaggtttccctctataacagcgagaacactgaagtgtcgttcttaagccttactctcaaatggcggagatatgccccatacgttttaatacctaaggccaagatagctatccagcaaattacagggatgggcaaagaacataatattaatagctcttgcaagagttacacaaaggacggttccgtcaaatttaccggagaggataaaatcgcagtccttgtctctgtatggaaagcggttgcccccataggtggcgcggacaaatcttctgactatgaaggatctgatgtatgggctcgagtcggaagcgagtcgcgagcagggctggacatggtagaaactgtagttgacatgaacatagacgacaacgctctggtggacccggatatgtctaaagaggcgcaaggagcgacatcctgcgacccgcaacatttaatgcattgtgcgccagccgtccattgcggggataatggcgaaagttataacgatacgacaggttcctttgtacccggtacctttgacgtagtcgggcattcaattacagcaactgtaccggaacggcagacgagagcgttttggaaattctgtggtgcaatggatgtcagtatgttggatgctaccaaatcagaaaatgcgttatcgaagaatttggcggcacaagaatcacttgcgttggagaaggagaaacaagccgcaacccgcatctctgcagcggtatatgactgcggttttggccggaagtgggatatactcctggcccacgtgtacggggatgttatatgctatacaaacgcgaccattggaaaatggccgatggtaaaaactaggcctatccttaaggcagtgagcgtccaggccgaagacggtctagagacaggcgttattggagcccgagtctatgaacttgcggacttcggtgaaagatccactggttgcggtgagtcgccatcttacgaagtggtagattaccaggtcggtgtgggg
>(11_0)
atgctatccactgaacacgaatccgtcattattcgtctgttttaccaactagcccaggcattgccgcgcgtgctatggggtaggcgcaactggcccacagtgttcagagatagtattgaaaaaggcctgctccccactcacgataatgagacttccggaggatcattatgcgccgaatttcagaagaaaggtcatttttcctcggacgcgttaaaggaactagtttgcgggcctcaattccatctgcctgacgcgttccgtagtcgttggaagtgccaagttcgctcggtttttaggtcaacccgtaattctctaaccccggcaaaattgaagatacgggatttcattgtgtgggtggatggttttgggtaccctgaagccgtaaacgggggaagaaaagtacacaatagccttttcacgagtgtgatcaatcgtgaaaatgcccagcatctattggcgtactctgcaaagagatacaagcactactacagcatgccgaatatagagcaacgaattaaggactgggggatatcaactattgggcagcgcccgccgggtatacaacgatgtttccaaggcgtttgggacactcagttattaggtgcctggctaggtgaggggctattcccggctgaggccagcgcctattgcgtggataagaaggaccaaagtctgcaatctaactatgccggagactacgccattatgttgtttaaccaaccgactactttcgaaagtcaactctcgaccgttacggtactgggacaagagccatatctcgctgacctggacaaggttttgattgaccaagctcccaatgcacacattgaaaatgggcttcggcgtgtgcttatttcttacttaagcctaactttagccgaagtatacaccagaggcatatgcctgcagctctacctgtgtgaacagattacatcgagtggtcacttgcaatatgtcgtgatcgcagtggccaagaaaatcaactttgcagccgactcactatatgccccgttaggtattattatccaaccgagacaagccgtgtttagtaggataatgtggttgcaccgtgtgagtaaagagtcgaagacacgcggtgtcgggaagggtctccaggctggaaatgcaggactttcgtcgaccattggagacatgaccgtgggcacgaaatggcaagtatcgttgaataatgggcctacagcagcgaagtacacgctccgaggcgggggtgaagtgttatggatggcgtgccgggcggagagcaagtaccctaccaacagcaaaatcgcgttctgtgcggtagtcatatgcagtgtagcggtcgaactggaggcaatgggaagccttaatcttccggttaagctttctccactgattccctgctttgatgtcacgacgcagctgggccatgacgacccgagaaaagcctcaacatatttcagtcccacttacttccatttcgacacaaacgtgccggtgtttctagtacgtcgaatgcctgaccttgtcgtcgatccacaattcaagggaggtatgcaaacgtttttggcgctcgatgctgcttgctcatccgcgcgaggtggccagattctcagcgactcggtagccacaaggcacatccacactgggtctacagcggagttactgtcactcgtaacgcccaacggtcatctcaagacgaagcaaccagtaaaacaagctgtggttgatacaactggtgaattatcgaaagaatactccacaatcgccctggccctattgcaagcaccgatcgacacggggtcattcaatcaatgctcgaaggaaaactggcacgcgtcggatggttaccctagaaaatctacatcacgactgtggtcatcgggcacggccgacgctacgaaaaggttcacaaccgattacggcggtcgtttccaagggatactatctcctgagggtgtgcagacatatgctgacggcaaagccaggttgtctccagtcccaggcatttttgaattcgaagtcggtatgtttttacccggcggaggcatgatttcaggcgtccacatcgatgaaaatcgtaaaccttgggtttatctatgtcaacaggccatcatactactaatgcaaactgccacccaggcaggaaaaaaatttagattggtggttgattacttgagttacgagaaggctttgctgagacaggtaaacatgttaatacgtaaagatgaaaagtggccatttgagcaattgtattacacattaaacgctgatgcggtggtgtggacgtacatcctaaacaatgtcgtaaaagatccgagagacgattctcgcgtaggcgaggcatttgtcggtttcagtgcggtttaccgactagtcgcgataataattgtcggcgcggtagaccgtagacacgatatcgccgacaaaaagtcagatgttgctacttatggtatggctattaacctaaccgctgcacactccaacgtggatggtgagccagtatcagtggtggttgagtttgattatctaggagcaataaaggttggtgcagagtttgtcgaaaacgccggttacaaaaaggctcttctgctggcaaatcaagaaagcacgtcgtggagcctggcgatacgacccccaatgcaagaaccacttgatggaaaaactgaatattttggctcaactgatttacttggtcccgtcgctatcgagatcggtctcgcggatttagtgcgaatgaatgggtcccgtgatgctattgccaaggataccaagcctcaggtacgttaccttccgcttggaggcctgcctgtcggagtcggacgccatatgattgaggcgttcgatgagatcatgtttacgaacgctgcgccaacgaagtaccatacctcgacgggtggcccaattctttacgtacagctgggtcatccgagagtcgtccagttggttggtctggaatatcctaaggtgggacttgcggcgggtttttctatccagacagccctcgatccaaggtttagcgtaggccattttcgcatgaccgagcgcctaatacaggggccgcttcaagcagttgggcaaggttctgtagtagcacttagacgttctctcctttcaaagaggtcaaggttcgaggcctcttggaaatgggcaagagatgccaaggcaatgcctgatgtgcgatgcacgcaagcaggagccggctttaaatggaaaaagactccgatagcagttaccgagtttcccggcgatttcgaagtattgccaaaattcggttatatgcaaaaaaaatactttgacataaatctagcgttcgagctcagcatgctgtgtagtttcaagactaatgctgtgtcgatactgataaacggcaatttcgaactggagaaccagatagtgttctatgctaacgatgatcattcattaggacgaacacacttgctaagagaacacggagaccattatgccttcgacttctgtagcaccactaagtacactttcaccatcgcattattgagggagtcaagagtcaaagctagcaggctatctaatgccaccaccgcgaaatccaatgccggaggtgaaactccattcggttttcaagacccgttacctatcttgggggatacatcactcttataccgaatcggctgtctctgtatggcaagcgcctcactcgacccactacgctcagtggaatcggctatcaatcgagagaaggcatacggtctacaagccaaggcgttaaatacgaacgaacttaaagtaaaacgacatcgggcatggtacggcgccgacgagggaaattcaaacttggaaacttttagtcgcatcaccggatcgaattcacagatagacaacgaattcaagcctattccgtatatcgcacctacgttccagttctcaagtatgcaaaagacagtggaggctaaagagaacgccggcgtgatatttgcacaaatagacaagggggttgcctcgggcatacatcagataggattctatccggagccagtcaaaaggttgatcaagatttttctgagcggcgacgcgcagaccatgggtcataaccacaatttcgaaaacgcagggggcttattagatgcattgtttgagggtgtatggggcaatattaagaaggacgaccctatccctgcagcacacgcccggggttggcgctctacaaacgggacatatatcttttatgaccgcgcattttgggtagcgggtactactagtgctgacactgtgaccatgacgaaaggtgattcaagcggatctggggtggcctccgtataccgagtgcatcatgacaccgacaaggcgctagcactccgttacgagctaacccttttcaaacaaggggctcgatccgataatattgcgattgcgttttgcaggactgagataggctcggcagccccctcctatcacggcctattatcttcaccgacgccggatcacgtgatgcgttataacgaggagctatggaatcggaagttatatgatcgtactttacataggcacctaaaatttgatactggaaaaatcgcggtgaaaaccccgcttcaactcgccgaagtgaagagttttagagccggggccgctacccttatcctgctacatgatacaggttggttcgaggctataagaccctggtttgaccatcccgaagtttcgattatcccgaccacacctaagagacccgttgtttccggagggggtgctggtaaacattcatctttgctaaacggggatctctccaccggtttattagctgaccagtatcgtcaacttaaagatcaaaccgtagagaacattatcattcacaatattttacaggatgaaacggcggggctaattatgagctttgctagtgcgaagatcttgaggatagtcgcccatgcaactaaggatcgccaaagaatgtgtaccatcgttgacgcgccagcttcatgtctgtccagtggcaagaacataaatgaaccaggagagcttcatgaggtgagcacggggcacgttagcgagatagatggacacggcgatactcccatggcgcggcgtgtagataatatggtagccgacgatatactagaagcccagcctaagtcgaaggtattgaagttctgtgatggtctagctagacagctgtacagtcatgtagaacctaatgtcgaagtagcactcggtaaaccggaaagagaaaaggcatatacaatggcaaagaatcctcgttgcacatttataggggactccgctttcatgccccttgcgaccgtggggaaggctgctgtatctaagtaccatctcggaggcaaggattggaaaaactcaacagatataaagtatcagatactggtagcatgtggcgtccttctcagaacacctggtggcgagagcggatgcaataaaccaggggtcggttattgtgagaacgccggcgagcacctagacgacgcacaaggagcctggagatcaaccccatccagcataggggtcctagcgggcgcagcactacgtagagaatcaggaacccgtaaacactgcatactgcggttttctgttgcggctgatacagaacatcaacggaataacctaacggcactgccggctagtggaagtgttacaggttacatggccccgcctaccggactgatgagcatcttgggaagcctacctggcatgaagactggcgtcgtccgtgttgtttcctttgggatccagttaaatacgacggtcgcagactcctatacgcaacggcccaaagattttaaagcagggccggctaacgagtcgcttaaagtagtgactatggctagagccaagagtcggatatattacctaggaaaactggtcaacctgatagcttggctgggacaatatacagaaaaagtaaccagtatagtgaaaagggaggcgggggcctcgctgcttggctgcgtggatgtgatggacaaaccaaacctttatttaaataacggctcttgtatgccgccccactcgggtacaatccaagcgcgacagaaatctggtgagaacgtattaatcattcacgaagacgggctaagctttgaaccctgtaaacttattcacggtgagaagttctgtcctagcgtggggggtggcgatacgtgcggacagagtgagccagcatttggcaaacaggtctggcaattcggccggggaggggcctcacttctggatgtaaacactaaggtcgagggatccttttcagatcgagggatgtggatcataaccata
>(12_0)
atgatctggatcggctatgtagacgctggtgcaagatgcgcggatgacgaactgcaaggctcaaagtgtcctggcccagccttgcccgttggttctcggcgtattaaccacgaggagttctacggtggcaagagatacctttgggcgatcgtcgcaggcaaacaatgcagggcccaatatgttgcggctgaggcggtattatccggtgcatgcgacacagcactaaagccaaacagtaaagctgcaatggcaggagatatatctccgttgaccacccacacgaatgtaggggttaatatgcatgccttcgaggatgtctacggagacgtcccagatgacaatatggttcctgtctttggcgcaaaaactgtgttgaatcttccgaccttcggcaaacgatgccctgaagcaatcgagtacaaatcgtacatctcccgcggtttggagtgtgttgtgttcgcgggctgcacagatggccacgtagtcgatgcacgggtagatgaggacggctgtgccaacgtgctaagtcaatatataaccgcctcgcattggctgactggccctacccagcgtaagatcacgacgaaaatgatcgacgatgttattgttaccgaagcgcgacttgtggcgcgtaaacccctcgtggttggcggagatcgcctggttcgctgtggcttttacgcatactatacggggaaagtagtggtgaactatccctctttaagtgctggaatggcctataaggtcaatcgcagccaatgtgtcgaagcagcgttgttagcaaagaatggtacagtggccaagcctataggcatacaacatgtcacctccctcgatctcaaagatctcaaaatttactactggggtgcatatgaatatgggatcgggatgcctgtaccccggaaaataatcattgctacgtattgggctgagggcgaagtgaagaaccaaggcgccttggggttcgacctggtatacctggctgacatggtgttggtggtcgaagctgcaatcctacctgcaggaaaggacgccaaggttaaaacaaagcatctcgttaaagccggtatcagcggcttacgggcactcggggtggtggtgaagtacactgtaaggcaaggaaatctaatgaagcctatagctataatggacgccgcctgcagcctcactatgcataccacctccttgaataccattggcaaagtgagtcgactttgtagggaacaattgctattggctgatccggacttcttggagatggcacaagttacggataggagtggccctgaactagaggtcagaggatacatcttctacaaccgagaccttccgggacaatacagtaaaacaggcgccggcgggcctttcggaaacagtggaataactaagcccccctcgaatatcgatcttgtacatcttcgcgtagacacaggactccatggggctcgatttctgtttcttactgaaatcagtgtacgatatacggaaatgaaggatgagaacgaggttcggacactacttgggtttaggggcgggactgcgttggcatcttcaccggcacagtacttcgacacagcagtcataacaaccttccctggagtggagaaaggatgtggtcgagcgccccctagtaaggatctagactccttacatctttgtaaaggtttcaagagcgtatacagaatgggtatcggcgcggcacttttaaaaggatatgccgagactgaatccaaatcggggctgccaggcgacactgtaaaaagtactaatagccagaacgttgagatcaatctcggaatgccatatgccaagcctacaggcggaaaacctgcagtagtttcgaagggagcgacctatagtttcgccgacggacctagtggggctgggacatacaaacgtcaattcgtcgattgcgtgccaggatggctggtcatcaatttccttgggggtccgaaggcattgaagacatggaaggccgagagcgcgaagcttgcaatcccggacaaactgcacatgttcgatctagtaacattagcgatgtgcaagggaatgtccgcagctagcgtgtatgtctctaacaaacatattatgagcgataataatcggcatagcttcgcgagttcagaagacccaatacgaacccattatatcacagagatcggggcggccaaggatgtccaagggggattcagagggttcaaaatacagcctgcggacgaccggatgatgggtcagttcgcaggcggacaccctgaccgcatcatcgtatttctcatgctggcgattttgaaagggtcctggccgtataagggaggtgtcgatacttctcgatcgccgcaacacagcaccctgccgccccccctgtgtgtcgattgggacacggttgctggttgcggaagtaaagagggccccgtagagtacgcatgttccgggaaatcccaaaacgaattcagtcaagagaccatcgataacgctgcgacggggtattcaaataccggtgagagcgccgatcctggttcgggggtatctggcttgttccttcgctctgaaggcgtcaaaagttatatagccgttggagcaggcaatatctcagagcattttgtaccgaaagccgcaaagcaactacttgaagttagaaagccggtcgatcttaactatatctggtttaagcagaaacctaacgatgagacgtttacagctgaccacgataagaaggaagtgtttggtgcttgtataaaatacgtatacataggctggataggtaaccacaactccaccgccaacaaggaaaaaaatgaggcaataatcaagccgaatggaaaagtttcggtaaacggtaatggccagccagttttcaaatacctcaaggcataccgtttgttgctagagttaccttccaccactagtccccatggactttttaaaaagctggaggcgaacaagggcacttgcagagacgcgctaaaacagcaggacggctcgaacaccggatatgctacgttgcttaatgacggggatgccttggttataacctctaagatggttgatatatttatgcagacccgggcaaatggatcatatacggtgacggtagagatcttcgttcgtaaacatataacctccgcgattgttgcattaaataatgctgcgactggtggagacgttgttatccctactagggtagttggcgtcgaaacgggcgcattcataaagcggctcaaagaggccattggtggaaataatgcattgcaggagggatatctaccgtctagagggcatcgcactgttaatctagagcttcttgacataaaggcaaataaagtccaagtgtcaaactaccagcttgtctggttcattgcggaagggacgtacgacaccatcggaaagactgtagaaactatcgccttaagtcgggatgttccgaaaagaacgggccataaaggacccggacccgcgagtttgaccaaacagcctgatgaccctctaacgcccgtccagccggtactgcttgctcgcatctgtgacaacgcggatttggaaaggaaggggttagtgtatattaagaagacagcgcgcatcaccattgtttactactggacgattactgggccctcagcccttgatattcaagggaatgcactcacacctatcctggtgatccgcggactggtatctcattctcaggccacgggtgatgaagttgctattgaattcgatgataatcctggggacggcgacgaaacggtggcgtaccaagcggaaacgggcgacgccacagtcgcccaactgtatgtgctcgacaggctggcaggaagcaccaactacccaaaacgggacttttatatgttggccgcatttagacagttaggtttgagagggtgcaaagcttttgaatggtctgaaatcctaatagataccatttctaccattgcgagctacattgcagcgctctctccgtctgaagttacactggtcgaagcgcgaaagaaagctatagaatcaccacaagggcgcagttacatcatagttgctagactcgctcagttcaaggccgtcacagatgccggctcgaatagacctgttggagtatacactactcctgtctcttttcaagtgcaaacgcaacacctgtacgtaggtaagcacgttcctaacaaggactgtgtacgggatcgagcgtcgtgcactaagatcctcaggcttattcaacgagccatgcttactatgggtccgaaggctcttgttaagtttaccaaggccgacgatgtggcgaagtacgcggaactggtg
>(13_0)
atgaccggacttggagctggccgctttgagtccgtaaaattcgggggctctaaagtacctatatttatgcgacaagagaacgagagtcctaccgtaaaaccattcggtgacatggagttagcagaactgttgggtccttccacgaaggacctagcagggggagggaaaacaggtcgtggcgcaaaagttgatcaaggttacaaaccagcaaggtctcagaaatttggatcaaagacggtggtggatcatttaaagcttggctgtgccctggcgccgttcgcacggtgtcaacccctcgattgcgcgggtttcattttgactggcgccgcttgtgttctaacgagcggtttcaattttacggaactccagagcgacgcctcggcttgggtgaagtttgaagtcttttgctcgattaataagccggtaagtggtcggcgccggatgatttgtgagaactggggaatatactcttcggtaatcaaagccgtaaaggttgcgaatgacgagagaatagaagggctttccgcaatgtttgggtatgattacgaattggcgtcactagcagcaccaagcggcacacaccagatctctatcgccgtggaaatacatgtcggatgctcttgggggttcgtctttgggtgttcggatagacaaggcccattccagctgaaatcgttttacactatctcccctcggatgccctacgtcgtttatctatcaaatttccagtatcagtatgacgtcggagataagactttatcatcgggagccaaaagcgtcccgttgaataactcaacgttagtactgcgagagtttaatgttgcgaccgactgcccagccggctccggggttggaaatatcgttgggaaaggaaagattacgtttaaaatacttacggtccacgagacaccaaaatttttgaagaatccgcggtgtcagataaccacgttcgggatcatactggcactagacatagtgtactacgttaaagtaccgctcctaacaggtgccaaattagataaagattctttggtatccacggattggtctgtcctccatccgctattcatattccttaccaaattacgcactgagttaaatacagacctcactggtaataaggaacgattggtccgaaaggggcccaaggccatcaccgggttaccatcgctagcattcatgacctgtataagtacgcgttttaagccgaatgattcaaccaaggctctcgtggtctattatcggacatggagtagtgtgaagctgtgggcgctaccgacgctcaaggatgaacggggttttaaggttctcgtgacctatgctcacgatctggcgcatgtattgacggcggatatatacatgaaagtcgatgatgtgaactttaaaaaacaagacctcgccgatgtcaaattttacctgatgattgatatggctacggaagcactggccggtgtcgttgggttccttcaaaattccgcccagaatggggaccctagatccaccagctcaggtgacacagtccaagaactgtatgctagaggacaggatcctcttgaagggtcagtcgaatttgctgactttccttcgccgaaaggtgaactttggccggtaaagagtgtccttgcccgactctcggttgtaggcacagacctccagaaacacgcgttcactttggaaggcgccaatgggtatatggagattgagtctgagcttggcacgcggatctctctaggcttcatattacagacgtttcgttctagcgaaactattatgaaatctcccctcggcgataagtcccaactaacacctaaagacgctccatatgatgattggtccgagttcaaaagtccgtctttagcccttcgctggacatatgatgagggagagaagcctggcatacaagcggtatacgatattaagacagtaatggcccttgctggccgccaacgaccggttcagctcgtggttagtatgtcaatgtttaaccgggtatcgatgcaatgttacgagacatgtgaagattccttaagccttaacagggaggaccctccacaagtcggctactggctcgccagtagtgatggaaaacaaagtcatccgccgagtaacgcaactacaacactcggtcgtcgcggcctcaaagcaaatggtctaacatctcccctc
>(13_0).(450_42)
atgaccggacttggagctggccgctttgagtccgtaaaattcgggggctctaaagtacctatatttatgcgacaagagaacgagagtcctaccgtaaaaccattcggtgacatggagttagcagaactgttgggtccttccacgaaggacctagcagggggagggaaaacaggtcgtggcgcaaaagttgatcaaggttacaaaccagcaaggtctcagaaatttggatcaaagacggtggtggatcatttaaagcttggctgtgccctggcgccgttcgcacggtgtcaacccctcgattgcgcgggtttcattttgactggcgccgcttgtgttctaacgagcggtttcaattttacggaactccagagcgacgcctcggcttgggtgaagtttgaagtcttttgctcgattaataagccggtaagtggtcggcgccggatgatttgtgagaactggggaatatactcttcggtaatcaaagccgtaaaggttgcgaatgacgagagaatagaagggctttccgcaatgtttgggtatgattacgaattggcgtcactagcagcaccaagcggcacacaccagatctctatcgccgtggaaatacatgtcggatgctcttgggggttcgtctttgggtgttcggatagacaaggcccattccagctgaaatcgttttacactatctcccctcggatgccctacgtcgtttatctatcaaatttccagtatcagtatgacgtcggagataagactttatcatcgggagccaaaagcgtcccgttgaataactcaacgttagtactgcgagagtttaatgttgcgaccgactgcccagccggctccggggttggaaatatcgttgggaaaggaaagattacgtttaaaatacttacggtccacgagacaccaaaatttttgaagaatccgcggtgtcagataaccacgttcgggatcatactggcactagacatagtgtactacgttaaagtaccgctcctaacaggtgccaaattagataaagattctttggtatccacggattggtctgtcctccatccgctattcatattccttaccaaattacgcactgagttaaatacagacctcactggtaataaggaacgattggtccgaaaggggcccaaggccatcaccgggttaccatcgctagcattcatgacctgtataagtacgcgttttaagccgaatgattcaaccaaggctctcgtggtctattatcggacatggagtagtgtgaagctgtgggcgctaccgacgctcaaggatgaacggggttttaaggttctcgtgacctatgctcacgatctggcgcatgtattgacggcggatatatacatgaaagtcgatgatgtgaactttaaaaaacaagacctcgccgatgtcaaattttacctgatgattgatatggctacggaagcactggccggtgtcgttgggttccttcaaaattccgcccagaatggggaccctagatccaccagctcaggtgacacagtccaagaactgtatgctagaggacaggatcctcttgaagggtcagtcgaatttgctgactttccttcgccgaaaggtgaactttggccggtaaagagtgtccttgcccgactctcggttgtaggcacagacctccagaaacacgcgttcactttggaaggcgccaatgggtatatggagattgagtctgagcttggcacgcggatctctctaggcttcatattacagacgtttcgttctagcgaaactattatgaaatctcccctcggcgataagtcccaactaacacctaaagacgctccatatgatgattggtccgagttcaaaagtccgtctttagcccttcgctggacatatgatgagggagagaagcctggcatacaagcggtatacgatattaagacagtaatggcccttgctggccgccaacgaccggttcagctcgtggttagtatgtcaatgtttaaccgggtatcgatgcaatgttacgagacatgtgaagattccttaagccttaacagggaggaccctccacaagtcggctactggctcgccagtagtgatggaaaacaaagtcatccgccgagtaacgcaactacaacactcggtcgtcgcggcctcaaagcaaatggtctaacatctcccctc
>(14_0)
atgctagcatgcacccatctacaaaatagttgtcgcaacggaaatgcggttggggattcgatcacagcgaagtccgatattccagtcggagataaatcgcgtgacgacactgatgttgggaagtctctgaaaatgaatgaacaagctccgggactctatacgttctgtcgggaggtgggcgctatgcgcgaactcatgtcgtgtaaaacggaaggggcgaaatacgcactcgacgactgcgctgcgcacaaacctaatttcgccaccggtgatccaggcggaccgcatgttaaccttgactctatccccttcgtggtggtcgtcaatacgccctttaccgtttataagagtggattaaaaaacgaaaaagacaaaacagaaaagcggggttgggagaatttatataccaagttcttcccttacgctctgcacaccgtaggtagagagcaagagaccggagaaatagtaatagccgatacacataatgaaagcaagcaagtcaaccgctatccaggattgtccgaccacgcacatctgaccctgaaacacacatacgagctccgcccagttcagcgcaatttactaacctttttcgctagggaaaatggtacgatgactgctttgtacgacctagtgcccaggaccgcaactttggacacaaaacaacaatttttagacatattcaacgctaaggcgtgtgcaaaatcggggttcactcacctagccaagacacaagcggaggaaccgatgtcaccttacccgggatgtgggagtttcaagctagaaaattcagacacgatgtatccggtttcagataaggacgctgtgctctacaccgctacggctctgggggtggcagcacctttcgcgacacccaaacagacgggccgacaagcctttactgacttaacagacacaacgctctacgggacatattcagaatggaatgacggaagggcagagggcctcatggagtttcctgtaggacggaaaaagtccgatccgtataagaaatactacgagggcttccctagggctaacggcggcacgtaccaagagcacggtccagactaccagcatgcgatgaccgagtatgcatacgcttttgagtataaaactccacttctagataacttctcaacagctgggggcgacttattgggtaagaacgcaacccacgaaactgcgtatggtacctgggaacggcacgggtttttacctgtagcagatgaggccgttaacaatctaacggagttcccgtgggcgccccactattccctaacctacgatggatatgcaatcatttatgcctccactccgaaaaatgcttacgctgcggacgcaattctagcagactacaacaacaatgattaccgcatcgaaggtgttcagatgacgatggtaccctactgtccagagattagagacaaagtatactctgacgaatgtccgacgacagctggcgatctcgaactttcagatgccgttgtcgacgactgtctggcatatgtaagctggaccttggcacgtctaggtgctctacaagtatgcagaatgcagaagacatcagtgcacggaggagacgaatgggacgcattggagcaagttgaccacacagagtgggacagggagcacgtcaaggcgaacgaatcgggagagaagaggggtaacttggatatgatactgtggacccatcttccgtggttcgaagttaaaccttcgacaggcgctgcccgagatggacacttagacaatggtgctgagacaagaacgttaggcaaccgaggatggggtacgcctgaagctgtctccggcttcttagttaagaacaaacggatctctgatccgagggacaaaactttattagcaggcggcggcactgtgaagtgctatctccacaacgaggtcaccaaaggtgacgtgatatactttacctctccgtcgcagaagaaggcagatgacgacgacacggacatgggtcagatcctcgaggaaaaagatccggatcgggtttccttcggcgcggcgaaggaaatagccgaagttttgcgggcagctctaggggccgttgctacattgttcgtaggaggggccattagttcaaatgatccattttacaagctttctggggttggagatatttctaatgaacataaaccccggggatttgataccttcactcagggggagcatgcagatttcaagactgaatgggatcaaacctcaaagaatgaggaagtcggtttgagttttaaacccaaatttctccaagtgcaaaacaagtgtcaggaaactacgtccaaagcacccattccggttatgaaacatttttacgcggtttgtttgttcttgttagacaacgccgccctgatgacaatcctgatttataatgacccaacagccgaaggaggagccacggttagcactacccccaaaccaaagttggctccggatgaaagagaatttgttctggcaacgattgcggaacccacactgtcacggagttttaagtgtatcctcatatcatggattattactaactcatcaatcagttactggcgggatatggtcgcgtcacgagccgaggaatacttgctcggggtggaccgatctgtagagcgaatctccactttcgcacaaacgaagtatgagtataaaaatgtcgttgctggattctggcaacaattaccgttggcaaattacatttcggcacagctaccatccgtgtgttcaacaccggatcaggtggagtttctacacggaggcaacatgggggtttccgctagaccgggatgcttttgtggtttagttgggtatcccgctcttgcatcgctggcatccgagaagttcgccaaagttgttgccaatagtattaacaattatgtatctagagcttgggactgtacctggacgtgcagaggtgataagccagta
>(14_0).(632_90)
atgctagcatgcacccatctacaaaatagttgtcgcaacggaaatgcggttggggattcgatcacagcgaagtccgatattccagtcggagataaatcgcgtgacgacactgatgttgggaagtctctgaaaatgaatgaacaagctccgggactctatacgttctgtcgggaggtgggcgctatgcgcgaactcatgtcgtgtaaaacggaaggggcgaaatacgcactcgacgactgcgctgcgcacaaacctaatttcgccaccggtgatccaggcggaccgcatgttaaccttgactctatccccttcgtggtggtcgtcaatacgccctttaccgtttataagagtggattaaaaaacgaaaaagacaaaacagaaaagcggggttgggagaatttatataccaagttcttcccttacgctctgcacaccgtaggtagagagcaagagaccggagaaatagtaatagccgatacacataatgaaagcaagcaagtcaaccgctatccaggattgtccgaccacgcacatctgaccctgaaacacacatacgagctccgcccagttcagcgcaatttactaacctttttcgctagggaaaatggtacgatgactgctttgtacgacctagtgcccaggaccgcaactttggacacaaaacaacaatttttagacatattcaacgctaaggcgtgtgcaaaatcggggttcactcacctagccaagacacaagcggaggaaccgatgtcaccttacccgggatgtgggagtttcaagctagaaaattcagacacgatgtatccggtttcagataaggacgctgtgctctacaccgctacggctctgggggtggcagcacctttcgcgacacccaaacagacgggccgacaagcctttactgacttaacagacacaacgctctacgggacatattcagaatggaatgacggaagggcagagggcctcatggagtttcctgtaggacggaaaaagtccgatccgtataagaaatactacgagggcttccctagggctaacggcggcacgtaccaagagcacggtccagactaccagcatgcgatgaccgagtatgcatacgcttttgagtataaaactccacttctagataacttctcaacagctgggggcgacttattgggtaagaacgcaacccacgaaactgcgtatggtacctgggaacggcacgggtttttacctgtagcagatgaggccgttaacaatctaacggagttcccgtgggcgccccactattccctaacctacgatggatatgcaatcatttatgcctccactccgaaaaatgcttacgctgcggacgcaattctagcagactacaacaacaatgattaccgcatcgaaggtgttcagatgacgatggtaccctactgtccagagattagagacaaagtatactctgacgaatgtccgacgacagctggcgatctcgaactttcagatgccgttgtcgacgactgtctggcatatgtaagctggaccttggcacgtctaggtgctctacaagtatgcagaatgcagaagacatcagtgcacggaggagacgaatgggacgcattggagcaagttgaccacacagagtgggacagggagcacgtcaaggcgaacgaatcgggagagaagaggggtaacttggatatgatactgtggacccatcttccgtggttcgaagttaaaccttcgacaggcgctgcccgagatggacacttagacaatggtgctgagacaagaacgttaggcaaccgaggatggggtacgcctgaagctgtctccggcttcttagttaagaacaaacggatctctgatccgagggacaaaactttattagcaggcggcggcactgtgaagtgctatctccacaacgaggtcaccaaaggtgacgtgatatactttacctctccgtcgcagaagaaggcagatgacgacgacacggacatgggtcagatcctcgaggaaaaagatccggatcgggtttccttcggcgcggcgaaggaaatagccgaagttttgcgggcagctctaggggccgttgctacattgttcgtaggaggggccattagttcaaatgatccattttacaagctttctggggttggagatatttctaatgaacataaaccccggggatttgataccttcacacagggggagcatgcagatttcaagactgaatgggatcaaacctcaaagaatgaggaagtcggtttgagttttaaacccaaatttctccaagtgcaaaacaagtgtcaggaaactacgtccaaagcacccattccggttatgaaacatttttacgcggtttgtttgttcttgttagacaacgccgccctgatgacaatcctgatttataatgacccaacagccgaaggaggagccacggttagcactacccccaaaccaaagttggctccggatgaaagagaatttgttctggcaacgattgcggaacccacactgtcacggagttttaagtgtatcctcatatcatggattattactaactcatcaatcagttactggcgggatatggtcgcgtcacgagccgaggaatacttgctcggggtggaccgatctgtagagcgaatctccactttcgcacaaacgaagtatgagtataaaaatgtcgttgctggattctggcaacaattaccgttggcaaattacatttcggcacagctaccatccgtgtgttcaacaccggatcaggtggagtttctacacggaggcaacatgggggtttccgctagaccgggatgcttttgtggtttagttgggtatcccgctcttgcatcgctggcatccgagaagttcgccaaagttgttgccaatagtattaacaattatgtatctagagcttgggactgtacctggacgtgcagaggtgataagccagta
>(15_0)
atgtattcaggggagagcgaagagtacaaatcctgtgcacacggagcatccgaaagtaaagatccagcatttgcaacaagcgccaccgcacaagtcgaaattgctacacttaacgaaaaattaaaagcatatgactaccgtgctaatccgctcgctatcgccatgagcggcgtttctgaggctggaggtgcggagtacgctcaactctattggctgccaagatgcgacctctctatgggacgtgttagctcaggaatttctggggaaccccaggcacaaagaatggatagtaacttatcggcggtgaaaccatcctcgatatccgggaagcagacacaaatagaaacgcggggcgttgaatatactagcctcaaggtgagtaggacagtggccggcctgctaggagttgcatacgccgggatgagggaaatgaaggagccgggggtttatgacgctcagataacaggcgtcgctctgaattcctatgctggtcctgttacccttaatttgacgaacagtggacgggcgttgggggtagctctagatgaggcgctggtgacgactcttttactgccgaaagcgtggattaagctagaaccagggtttttccaagttcttgtgtgcagcctagacgatgccgcatcggtggatgtaggccagttggagacaccggtagggaataaggcagcatcgccgagtaagaggtcggtgtcagatttcgtaaatgtggtaggcgccgagccactacactattatcttttcgccgataacgtgttaatactttatacagcatttgtagacggcaggtacaatggttctatagtcatgtgttataagaaggtacgaggcaaacttctggctgtccaagaaagctggatagccgctacgaatcaaagagatgggactgcagacgtcggcacatacggggcgtatgctgcggttgctttattgtcagccttctggaaagaatgggtaaaacgaggacagaatgctcaagaattcttcggagccgaggaattaagggtcctgagaaacccctttttcttgtcggatagcgacggcccccggtaccatgtacagcaattaggtatcactaacttgtttaaggactgttatttccagactaagctggtcgagcccggtgggccaacaatggcgatcccaccatttattgccttgatggtctatctcaaggaaggagatgaaatcagtgacatacgggactctttttatatgtgcggtaagggaaagataaagaagcgagaggtgggtgggataggacatcttgttatcgggaaatcaaggtccggcattgggggtaaaaaccctctacccgaacctctgagatgggtgttaggaggattgctcgaagacatgtgccggcatccctgtactaagggcaattgcttggcgggcgatggtctgaactgcgccctgaccctcggcatatcgggcggggccggctgggagtgtggtgcggcagaaaagatggcgggcctcggtggggccttagcaatcctacttattcaagcggtggctgtcacctttaacatctggatacaagagatacgaaagaatcctgattcgacggctcctgtacctttcgtcagtcttgagcaggtgggaggacaagtgatagctcgcggactaatcaccggagaccctactttatcacctaacggtttcctaaatgcgggggcgaagtcttacactggcatcacaagtaagggagacatcaacaaagctatcaccagctacttgctaagaggcctagtcaaaaagaacgacatcccgctgctttctgcacctgccggtggtattgaacactcgcaaaccggaatcgtattggtaaataacgcttgcggtagtagcgagggtcttctgtcgaacgcgggagtgtatatgggaggcgatttggacttgttattcgtagttgcttcaccattagctctaaaactagtgatgagtccggaaccattcttactggatgtttccacatctctcctcatgacaacgctcaatcaatggacttcgttaatctacgaagaacctagcatctgtcggagtaaacgcataattcgtactcataacgacgttaatgattctggcgatctcgccccttacctcatgttcgtaggcaagagtgaccaagtttgccgggttgtggacgtcgtaaaatttcatatccacaggtccatcttatccggtttaggcgccagacttctaacattaaagaacctaaaactgtcaatgaaaaatcccaattcctatattatagctggtaagggtgaggtggtggcacgcggccaacgttcccccactcataaaatcctgggtaagaccgggtcaccatcggggacgagcgacctaaaggatcaggataacactccactacgtcaacatggttatgcagaccaagtcatcacggctgaaggatcgggcgcacctgattactctctctcgtactcgatagcgcaggaatctatgctttctgggttgtttttaattgcgtatgcggaagactcactttttattgcacaatgcaacgccgggacggcagcggttgctgggggagggtgtccgactgttaaaggcatgcctgggctggacattatgccaggcgatggcctcgtagacgacgccggagatgaatgctccccgttctcggtccgtagcacaaagacaggtcaaaccaccctctctggcccctcggtgaagccttttgaagcccgccagaagatggaccaaaaagggccgttacgcatgggcacaagtgtggtcctcgtggtaatttatgcaggggataagattcggaagccatgcttagcgttagtcaagattcgaacctacggaacagagcagaagcagagccggcaaaacaagaaggtgagcgagaggaaactagaggactctatagacaccaaggtaaacgtacccgggcctactacctattgttataatgtcttggacggggtagtcgcgtctacccacggaacggcggctgagggcggagcagttgtagccgtcgctgcaggtgatagtttagggaaagaacagccctggcacctactatatcacgccgggttgtccaacgacatggtagctaggaaggcgtctatgaaagggatgtctgacccattcttcctagcctatggcttcacgggctcgagttccggtcagcgtcttaccatcaaacgtatggtattagacgatcaggaaacgccaaaaggtgaatcagaggcggccggtataataaccgtgggcattagctttgcggctacagcgcgtaagtctcggggtttgttacctacagaacgtagatcacgtcgctggaaagacataaatgaaaccgagttcgtgtccgaaatccctgctttaaagctgcgtgctacgtataactcttattatgcggatagtggatatgagaagtataaattttttggagagtgcttgttcgcgcagaaaccccataagtcagaggctaccttagacaaatctgtgcgtttaagcaaaagcgtggagtttggtgactgtaacaagggtattacagctttagcagaaatccccattctcatgtctcctaaccacgcgggggaaacactcggcactctggttgtcctaattaatgagaagccagtaccacaaatgttgctctgcccatacagggaaagatgtgtacaatttaacatgggctctgcctatactgttacgttaatgatggtactggtcactccttggggaggctaccaagggacctcagacaagttatggatgacggagacgcattatgttgaagctggttcgagcatgcttaagcttattaattttatagatgatgtatggacgcacctcccccccatcagggagggtgatcagcctctcctagtcacggcgccctttgatgtgctcgtaaaagagacatcacagcgacataaaaagacagctgcgaaagccatcaaggttaatgaaaatgtcgaagtcgtacttgaagaggctgttctacaacttgaaggaatacttctgaaaataaaatcgcaagaagtgttcttgttcatgctcgaaaagcttgcgtacgaaaattcaaatccgcccaaagcacgtcccgcaagaggg
>(16_0)
atgctggcgctcgttagctggattggcgtgaactatgacgcaggcgtagaccataaatacgtgaggacacgcgcatttagcgacatagtatctaacaccaattgggtggagtattcggagaaacgaatcggcggctcagcccaaggcgagcagatgggtcatgaactttttggcgaaaatagtgagactccaaactggcttcatgtggaaattacatgcgtggacggtctcttggtagaacccggtcacgggaatattatgacacccattgatggcggacggaacgtaccacgcgccttgggcgaatatcgctgcaagtatatttttctgggatgtgttgaggagcactggctattttcggcagatgattgtaaaattggctctggcaaggtggaaattttagccttcgctgtttcgcctgtccggagtgccgacggtcctttcggattctggggcggaaccacccacgaaaatgttaagaagaccggaaccacgaagaaagacgtctttagaacgggcgagcctgagctctggagcgccattaaatcccatgagctaaagtctagctggcggctcgcaggtgacctttgcgggtacttgcgcgccgggtctaaatatatgttaagttcgcaggaagacggtgaactctaccgaccaatgcagaggaactattacgccctcatcgatacaacttatgctactaatgaggcgaaccgtctgctgtatgtggttgtcggacacactatggctgaaaaaacaacaaatttatttcatggcgcaaagcgatcgagtttttccgtcggaattaattggcgaggcacctcctacaaacaagaagacgttgattgttacctagaattcgacggatcatatgagccaataggcgcgttcgtcgctttagaactgtcatggatatttatcttcctgacccggttaggtgggttagaggcctatgaatttcggcttgactcctcgatcgcattcgcaactaaggacaaatcggtatccaataagactgcacaagaagattttatctccgcgtacacaagaccttctagccccgttatcgagtggaaagactcgaggatgagttcacacttttttgcatccgataaaggatctgttaagtcatcaccagccaaaaaaattcactatcca
>(17_0)
atgtctgacacatttgtatctgacgccggtgaaatctggtacctcttcacatggcaaggtggggatcatgaaggacaacctgtagccgattggaagatcatggatgaggcgtttagagccgacgccgtacaagcggagggcattatgttatacatgtacgactgcaccttgtcggttggaaacgcggccgggcaaaaccgcaacgccggtacagtttcttggtctctattgcaaggagaagaggtagtcattggtgtgaagactcgtgctgaagacagaggtaactttgaaaattcactgtcgtggttgggccgcatgaggattgagcctcattatggtcagggtgactactttattgttataatgctcttattaacacaagactcttattcgctcaaagaaattctgcaggtattgaaggaacaaagaggtccatactacgacttgatattgctgctctcgatcgaatacgaacgggaatgtccagaggttagtaaaagtcctaataatgtggacgcgggcatagagcgtgcttacgggcgtctcgattgcgctcctcttacctacgaattgattcttttcctaatccatccccagctgttcgtacgaaaaaaagcacatgattccggtcttactggggatacctattcgctgcgatgctccaatagaacgatcttgggtgtcatgaaggacagtggtggcgagattacctggactatcgaccatgctgttggtgcggttgtccgtggcgattcagccccgaagacggagggacctaaggaagtcataatgtggtctagtttggggttgcgatcacccgtagacagtgtctttcatggccggacgaacataattaagcttgatccattactagacctgtcgctaacccctcacctaggaaatcaagagagcgccaatgacgggggcaatgcaggtcatgatcatggaaaaaaaggttacattgaactcgtgtacgatgcgtacactttggctacgggtggcgatcctgagaccgcccaaactttggcacttgcgttagttcgacttaaaccgtttgtggaaataatagattcaggtcagattgtggctctgcaggctactaaagctggccagtcgttaggaacagaattcagttatggggttaccaagcttttagcgccgggagggatgattggaaaattttcacctgccgtccgagagttcgaattggatccgggcctaacgcatctggataacgacaatgcggttgcggatgtcggtgagtcaatttatgacgccaagtatgctggttttttgccgatgggattggaagcattgggtaaggtgatacgcgctagggagcctaaggaaatcgcccaagcgtattgtctcaatcactaccagagagcaggagacggagcatgcttgaaagctaaggggcaattcgaggatttcaaagtgaaccttgtgttagatgttggtgcgtggggtataattattgatatgaccgctggtgtcagtattatgtattatcgtatcgtactggcctacacacatgcaatcccctttgtgggtcaagatcttatcagtgtctcggaaacttgtagcacacacgatgtctggagttgttttgagacaaagcatttcaactggttgattatgcaaacaatgaatgggtttggcacgggagtcctagacacgtcaaagatgtgggcgaaggccctttcaaagatatatgttagccaacaggtgaacttcgacttgctaggaatacatgtaggatcgatcggagagaacgctaccgcagatgcggcatcggtagggaccgaaacggctaagatgttcaatggctgttttgtaatacccgctactgagcaagcgtccgaactgacaggtatatatatgacatactaccctatgacttttttctcgtccgggttgacttttcagataattgaggtccacagactcattactagagacatctttcaaggtattattcacgatgattccgaagaaagtgcagggatcgatggggactcatggaaaaatcccgagtatgcggggtacggcgcggcaatcaacggcgacgcgcaagaggcattagctaaggacgcgcctccggtcctcctatgttccaaaaacatacgtttcattgacggaactaccctggacttagttaagattagtgaagcagcgactaaaggcgactggttaatcacggagtttgtcgacgttgaatgggaagtaaacttttaccaaaaacccacttacatgtattttggtaccggtggtactcttgatcctgcggtgcaactagattggacggacggcgcttcaggtgttggccgggatccgctgatgaacgcgaagactcaaaagtccggcaagggggttaaggatatgaccgatagctggaacattacccacactgctaaacgagagaatacacataaaacatcgctgtgcttttatgtagcagtcgtcgaatacgtccccctaattaatagttcacggaaggaattcgcatcgccgagccaaggaccgatggaccaagtggcgcaaaaatgttacacttgccctgaagctttattgctaaagattgcggtccctgcgacccgaaagatgaaaattctagggaatgagatgtggtgcaactcttgggacttcagcgggctcgaagttacaaatgcctttgttgatgccatcgagggtgtggtcaaaaacaataaggagtcaggtcgattccacgaggatcctgttacaacgtcgtccacttgccactttcacgatcgaaagctgcctgcagcacatagcctaaactttttcgtgatctaccgtgataagtcggtatatggatcggttctagacaaccctaagtcaaatacggcacacttgaaacacgttggtgaaagaccgaacgttagcgtaggtgagcagattgaggagtgcgttgatcatcagaggttggtacttaaggtttacagcttcgctattgggaaaaaaatcgaaactcctgataacgggttgaaggctaattgcgctcccagcattctaaaggatcgactacacctgtgggggactttatccgttctcatcgtcaaagcagtgtctaaaaagcccccgatgttccggctaggaagaagatatactaaaatcgcattggtgtatatacctcctatggctccagcctcttttgtgacgggagaggtacgcaagcggggtctgggtagctctttcaattactccggcttaattggaaagcatgaacccgatgcggaaaaagctggtaagcccagaggctcacatagcggttttacaggttggtttaatgggtggaaaggtcacctggctcgtggagcaggtaataccggcccgcgttgggcacacccgctcgcctttctcggcggtcctctcctgatggggatgcactatatttcgatggcccaaagaacgcccaatggcttggttattaatgctttgacgggcatctaccacgaacttcaacgacaccaaagctgcgaaggtttcaaaccgctaccggtcatgttctacgacgacgcagtgggatccagagggaagataactgacgtttccctaggactattaaaagaggatctggcaagtggaaagcgcgatcaaactcccggttttcaccccggtgtgaaaattgtggtgatagaggacaccgatttcgggcaccagcccggtgcatcatctcatgaggcttttaaaactagcttcagggattgttatgaatcgggctcggttaagtttcacgcttacgtaaagcatctctataggccggtgatactctatgcagccttaccggaaatcgattttaatggagatatgtcacttttcgcggtacatacatgtgagagcgatatagaaacggtcctgaccgattacacttccatatatgataagcactgggggggggactttcagtttgcattcgtcattgattatctttataaaagaaagctccgagactccatcgtctcagcttcggaggacctacataagggtatcaaggcattccagataaatggtgttatcgaccgggtagcttccactgatatagatatgcgcgaccatcgccacgggttcaagctcttggtgggcgacggggtgtacaacggttacaaacggattctaggcaaggtcccggatatcggtgaaggaattcacaattcagccaagctctacaaaggtaacgaggcctggctcgagacgcgacccatgtcgccattggtgttgctggactggtatatcactgaaaaaaatgactattcccatgttcactcactagttaagccggttgcccagtctatagggctcgggacagcgtggccggggaatgcccagcttgaaagcatcctgtgtgacgaggccagccttgaggcgctactagggtccaaagcagcaaaatcaaacaagactttaggtgaaagcgatgtctcgggtctcaagttcatatcgattgccttggggggagctatccacaaaagtgcgcgacgcatacgccagctgcctccttacgaatggtgtagatttctggccgagggaagatgggctgtggcgattgtaacacacatgatcgaggtaaataaacggtctgaatttactgaggccggtcgtttaactaactataaattcgccgtaaatatctttgattggttagaccctgctgcatgtacgggaactgaaacatcagatcagtcgatatcccctaacttcgacatgaacgctgttcaacaaggcgctgcggatttcgaaagtaagactcagggcacggccccaacacatgccaacctcgggaaagcaggtaaagtcgcaagcagcacccttgggctcaagttattcggggataatcgcttcgcggaagaagtagttaatgccaacctggagcgcgccgcaatcctggcctgtacaatcgcaccgaacacgttctcaacctcgtcaaaaccgacttactcagacattaatgcccctgcccagggacttaaaccaatacctaacggggttctattgtatattaaaagggagaccgttgtagaacttcccacgaccggacactaccttaatgaggagttggtcgatctagcaataggtcttttcctacgggctaccgataaacagactcggccgcattatattatatcgattaatttagtacttgcggcgaagcagcagaccttggcaacatcgctacaggacttccaagaaatccgcgaaaactccaaaccaattggtctagctgaggagttttgtgcagcattgcagctgtttaacgcgggtgcttttaagaaagcttttctaaaggcgaactggtttgcttcctcgaaactacgacccgtcaacgttatcgtagaagggactgtgcaaactggggataatgagtttcatattatcaaggagggcgttccgtcggacatgttttttactatggaccgcaggaaggctgatatgtcttcagaaatgtccgaatgtgtttccgccgtagggaagatgaggctaaatgatcagctgattgagcaatggggtccttacgcaaaagctacaatgggcatgagcgcctttgccaaggtacagttactaaatcttactggggaggagttccccatgctggacccattcgctcctggcgacgatgagagagatattactgacgatattacggaacaaacagtcgttcgtagtagagctgaagaatttgaatctcaagatgacccgccgcacgattttcccgagccatctacacctcgaactgaacaacttgtaatacttcagagcgaccaaaccgcgaattacgacgctggaggaattactggccctagtaatttcggtgaggggccccaaggtggtcaccaccgtcacatcgaagacataagagaccaagaggtcagcgtgcaggaaggggagcccaaagacaatggctggacatcgtacaacacagtccacgataagggtcccgagttcgtgatcaaagaaactaatataattgacatagtggctgaggagaaacccaaggaagaaactgaatccaccgaactagcccagcattgttctttctctggccttaaatacggatctcagctaacgacttcccctactgcattatatgatgatcgtggtagggcggataaaccgtaccgtgacggggcttggtgcatacaggactgtttaataacagagcgaaagtgtccaacagagctgtcacaagcc
>(18_0).(375_19)
atgtgcgggccaattgaaagctcggcgcgggacacataccataaggcggtggagtcgaaacagttactcgatcacatcagaagtaaagctaaacaggctcttgacgcggttgcagggcagctgacagagcgtctgttcaatgtggtttataacgacgctaccgagaatgatttgataaagtcattaaaggcatcacagctgtaccttgacgtaagaaagcagtctatcgacctcgaacaaatcatcagtgtcaacgttttagagatggcggaaacccccgacgaatggggcctgatcaaagagaagcacggagaactacaagtttcctaccgctggaagatcctgttggcttatgacgacaaactcccttatcatgtactggaggacaacgttcagcagcctatactggcaaggactgctaaacgggcctcaccgggggacgtgaagtcgggctcttggccagggaaggatccgtacagttataaccagaatgtgatagcggaagtcccaaagggagtgcagggtacacacgagatgagcggcttgccctgtggtggtcaaatcatcaaggaagtaggggatttattagtctcttgccattctgccagtgtgattggtaaacaatttattaatttcggaggcgaggtgagattaggacatcacggctccgaccccgacacttccacgtttgtctcacacgcgggagacgcagctgcggatccaaagggagaaataacctcggagttcactcgcggcccagccgtgaatgctctgtcgggagaaacaatgactgtttttgttatgcactgtgttggggcatttccccacaacgcggttgtttcaggagaagctgcaaatgtctcgggtacgaagttcagcactatacttgttgcagcgaaattcgatgttaaggaaattgagactatagagagagggaaagggggtgatcagaagcgagcagaggaccggggggttgggtggggtaacccctatttcccgccatacgtggcggagcttggcgatacccccgtgacacctgatcctaatgctaggacatgggttcaagatgctgatcgccaagatgggctcataggggttaataacaacattctccatcctatggtcgctgagaacatcccacaatataaacatatccgaaagggttccggagaggaatgggttgaggcgatatggatggacctcacctatttttgggaacctgcagggcaatgtgactcccagagtggagttaaggccgaatcaactcgactacttgtcgattcccgctcatatgggaccgggattttaaccaacgggaacgatggtcacaaaaactcgggcaacgggtcactgggcggggacttagtaaaacggtggggcgtatttaataagttaaaacggctaggatgtgcagttaacagcctgaactcgacggtcgggtgggaaaaagccggtttaaaaaaacctatagaatacgttaagattgcctatatagaaccaggggtcttatgtctcatcaatgaagcagctttgcttcgcgtgctttctggatcgcagagcgtacaaaaggacgaggctgaagatcaagagcttacgcttcacacgcaaaactggaatagtaacatcagggtggaaggaataatggacgttcttctacggcccagaacgcccccatacatcacttacgatagcatactactcggggatgttctagcaggcaacgcaacctacggaggggttgcaggggaaaatgatctggaggacggtctctggagcgggatgtggtacaaaaccaactcccagaaaatcatcagcagtgagtttgaagaccgttcatgggtcttaacccaggtgcaaaatgatcaactgcagtcagtattattggctcaactatctaagactaaagacactaggcaagtatacgacggaggttgtccagagcttgcgaacggagtcaaagctgacgatgcgtgttcgtcttgtgatgaaatcaagcatgactgtgatagggtggaagggtcggtgttcctagtgcccgtgaatgtaaaagccacgggatttctgacagataatggggcgtataaggccacgatgaatgcatgctcggtgcgaaagtacaaagacatcggctggttcgaaaaggatattttatgtgaccgcagcgagggggaattgcaaggcccagtggacctacacaaatttggatctgcgctagggagtgttacactagcccatgttccttatatcgatcgccccactccgtcatataagtacccgccctgccttgatttacccgtggttttgtcgattcttagcctacaagccggttcacccgaaacagatgcatccaatctcgacggcacggatgtctggttgcccgtgaccgtccgccggaaagagaccatcaaattcaagaaggtggaggattttgacggcaacgctgaaatcattattaaggggtgtgacgggggagctaaccatgtagataaaaagggacaaacgcctcagtctttggagaggctagggttcatgggacgtacctctggtcacgttgcctctactcagctgaacgatttcgaagttagtctctttgaggcagcggataaacttctagatgctgagagcgctatcgtcaagacacaaaagcggtcggtcgaatccgaaaaaggcgccggggcgcaccaagtaaccgttggcgttatctggtgtaccttagagtctggcgccgctggaccttacgaggccaacactgatgcttgcgctgttgacaaattcgagaaggtgcaaaaaatataccacatcggaggaaagcgaactaaagtacttaaaggaaaggacttgtccgggcgtgcagatgtattccaggtagcggaggctctggtagtgtcatttcgtgaggacaatacacatgggtttttaatcggtgaacattcagcgaagaagcacccattcctgaaggtcaacgggcaaaaatccagcactaaggcgaagtatttattgctaatggcc
>(20_0)
atgggaaagctacctgctggaataagttacatcttcgcgacattaaagttggcggttggtgtcgaatcggccgacttgatagggctagaacaaaagttccgttccatccacccggagactgcacccaatcacgacgcctttgagttcggatttggttttttagaaactcagctggccccccatttgtcgggtgcgagtaactgcgaggccaccacttattcaccactacataaacttggcccagtggctgtgcttcaagatgacaaagtggtgtactttgatttcaatgagaaggacgagggtcaggggtactccgcgtccgtcttcccaatgtgtaaaggggagccgaatgagaaggggatcgcacaacaggctttgggcgatggcgccgctacacctaccgcggcggattctcaagctctattcgtattctcgggcacctgtagaaatatatcgtgcatgttgccggggacgcaacctggtgataatgacgaacttattcacctacgcgctccaatgaagggtgctaaaataaaggtgggatattttggacgccagatcctcggagagcccgccgaaggatgggaccgtagtcaaatagttaggggtctgcccaagggtgaaattggaggagcgaactggaaggtgtatatcaccgcgcatactttcaaacctgtaaatccgagtgactccaatctcgttttaggcgcagaaagtacggcgttaggatgggactcaggagatggtgcgaaaaattgtaacgcctgggcattaaacccaggtaggcacaaaccctttgctttggcagtgtactttagaatgcgctctgatggcgtttctaaggctcggcgtgataacgacgtaactatgcatatgggggagagagctcgggaaaccgcagatggctgccccgcgttcgatattaagggtcagaagcgacatgcccaggaagaacaagtgtacgcgacgatgctcgcgtgcggctgtaagccagccggccacgacatatacaaagtgagtgtggagaagactgtttttcctcgtctaatctcgttgaaggacaaaagtgcacgtgaccgtatgaatatgacagaaaacgatgaggaaaggccatggatttataaaccgaacgtcggtatcctaaaagatcacaacgagcaacacgttaaaggagattgcaattcaatgccccttattgaggctaagttcgtgtctgtgtcatcaatgtacaataagttctgttgcgggcaggaagcagcgaacgagttacgtgatgcgggaaccgacctggactcaggcaggggcccggagacaaagttcccgctcgacattaagtcagaacacgcattgtatggagccgaatcggggaatgccgggaccgccttgcagagcaccgtttgtaaagccagggtgaaacaacttgcaatggaaacaataaataaggatacaatacgtcccgcattttgtccctgcccaggtctagaacactacaatggcaccatattcgcgtcgctatggaaggctaagcgcgccgagcgaggtggagcgcaagcacttgcggaaaccgcagttttttgccgagagacacttttggtacgattgactaccgtcgctgcattacctttcaactatgatcgcatcgggaagatgggcgagtcggcacaacaccgattggataccgaggtttacccacgagtatgttgtaaaggttaccttaaactagaagatgcgtgctatgacccgggattagagaagagggaaggcacagggctgggaaatatacaggagtttaaagcttgctgcggaccgacaacagtatatctactcgaaagactaggcttctcgccaaatgatgtctggcccaaccttgggttcagtccagaagcttccccccgcccgtttaataaaaatcgaagtggaattaccatgttaacgatgaccctgaatgtagacgttcgggctgacgtattagatcccgaaagcaggattcctactcagggcgcaatattaattgccactgtatctgatactatgctaaagcgtgcaattgttatcgataagactctacatcaaaaggcgcgcaagcagaaatttgccactttcgatgataacgttgaattccctcacaaaggcctctttatccaggacgatgccgagcacgagcttgcagcgacggtaatcctcttggtgtgtggacaaggactggttgacaaaggcatattcgtatccgtaattggtttcgcctgtaaatttgtgggtcttgacgatgaaaatatgatcgtgctgtcggttgtggagttcaatgttcaatttccacccccggatcgacattctgttaaatccagagccgtgaagtggaaccgtctgattaacgaaaaaatcgagtacatacatgtgtccgtcttagtgtcaaactcaccgtacgcttttacacaggcaggttcggccatcacccaggtatttgaatgggtccgtacacagcacctacacgccaacagaacatcaggagtgttagtcaaaccagacgaagatgtaataatgttgagggaaggctctaaaggcaccggttgtagcgaatggggggatcgtctcttatcgcctgatacgcagtgtgcagagaccatcaagaagcgcgagcaacccagggagcccgatgatggcatctttacggcccagggtccaattaggcagggagacacagcggcagaggaaaaccattacgaggctgcagcggcagtcgccagaacgatcggctttagccttgccgcgaacaagaaagctgaaggacccgctagtctccacgatacaatgccaaacccgggggaggatggtggctgggagggaacgaggaaagaaaagcatttcgaggttaatctgtcgtatgaagtaaacgcttgcgatgaaagggtggctcagcgcatgggcccgattgtatgtatgtacacagggtcagggctgttataccagccacatgcttcggatgatgcccacgcgaacctggatatcgtaggcgagaaaatgaaaaagagtatttaccaggcaacccggtatccgggtaaatgctctcaggatatcaaaaatatcgtagaactgttagaattgcctaagaacgtcggagctgacggcgcactgttg
>(21_0).(386_25)
atggcaagcatgcaaaagcaacaatttgcgttaatcaaaggaattttcggccagaccttcttctattctgcgtcccatgggacccctgagaccgaggagatgggcaacgaactagagcaaaacccagagtgtaatatttgcaagaaatacccatcaattaccaatgctcgatttactactaaggggcttacagcaccgctttatctgcattggacggacggttgcatgttagagttcaactgtaagataacgcctcaaatcgatatcacctatgataaggaaaacttttgggttcccgttgaacctgtggagaactcaacaaaacatcgggaccctacgaatgtgggcgaacctagcaatgatcaaaagcaatacgattccccggagatggaacacaagaatgaagttcgtgggagtctgctggggcatcgtgactgtggatttacccttggcgaacatctcagttataattgtaagccccttgatgcactaaataacaccccgtatgggtgggattggaaagcttgtgtcacggagaccctcaagctctcgcccatgaagtttatattccacgacgggcaggtccacagaactctcggatgcaggccagccttgggtactcttaacctgatggcgtgtgataagtactcgggtcttgcgtcgctagcattgcgtcaggcagaccttaaaaagcaaattcacggatcgaaatccgcgacagacacctgtttatcatcacatcaagccgagatctgtttagaagacgacaaaatagcctggctagaagctatgcaatgtgctctactcaactccgtcttcggcgctcgcagtacgcactgcggggaagcggaatgttacctattcgatgagggaaacgaacagtggaatgggtacaaaagatgtttgcttagcttcatatatgcagaccctctaaatgagttgggacaggaatatagaaacaaatttaaagacgccaccgacgcatttttggctatagtatcggacgcatcgacacgaaggcgcgctgttgacgcggtaccgttagcgtttaacgagacagacatggctggtaaatccctttgtacaactctttttacaaaggcttatgtattttcgatcaaagctctagtactggtcgctttctgcacttcgtctagccacgcccaggagattcagcctttcgcttttcaggagggttgggcacaaatggacacaggtctgcataagtataagaccgccgcgcagcaaattcccggatcatgtgccgggactgctgtcacttacgacgcagggcgcaaacaatcggaacagctttcggcaatttgggggaagaaccgccgcgatgataaacggggctgcggtctagtttgcttggacaccaattttcaggcgcgaggaaaattgctaacaaagacgtcacatttgaagacctgcgtggaagcatcgtttatagacggatactaccaagtcgatccatgtttcgacgaccatctggacgctattgaagtgaatgatgtaattttcatattccttgagaaaaaaaatttattcataaatcagctagatgtgagtggtgctaactttatttgccagaatgggtggtctccttacagccagcataaaattaaatatacgataactatctggtccggtgatgtagatcacttaggggagaccttttgccgtactcccgataaggacgaaagtagtatcgatatccttttacctgggatggtttgtaggatgaacatggtccaagggactctttccgtttccaaaacgcgggagctagtcggcgtggcgggtgtagaagggtacgttgtcttctgcaaaaggctcgggggcttaccaagagcagaaacaactaactatgctgacagtcatgcgtccaggcttgcgtggcctattcagattctagggtctgaaccacaagtaataataggtaacttccaggctatgagtcttgtaatcattgcaacaccgcggccttatagtattcaacagaagggcctcgatcatgtgaagataattagtacggctctaggaaaccagcccaaaatcaagatcttcacgcgttcgggcgacacggagacgccgaacatggagaacatgtttcggaagtatgtttcctttactaatggattccggacctggcctagggggcagtgtccgacaatagtccgggctgccgcccttgacaagctggccactatttctcactgcctgggagaagacggagggggcgaaactgacactttatacagctcgaattcgatcgttcccgttacggtcgatgctatcaagctgaacagcgttgcactccttggagaattggttatcgtactggttgatgcgctcgatgcctccctattcaattgtaacttggttgtcgctaacaagggggacacacagctggcggggtggtatgtttttttagttggtgtcaaaggagcatccacactattcatcattctaaagatccgcaaagagtcgcaaggcaaccgatggatgtacgatatagcagacatacaaatcctcaaaatggttcccaaccatttcaggagtgtgaccatgatcggctggaattggcatatcgctaaagtggagggcgccagacgagggcatcacggtgacgggatagggcaacgccagagttccgttgtatctcccggggccgataaatctgattcgcccatgaagcacggcaaagaggcacaggaaaaagctatgcttgcagcacaggaaaccggtggtcagcctgctctgaaggaatttgttacagcctatgctgtggaagtgcttttcactatgcatgtacccaaccctccagcaaaaacagcagctttgggttcacgaccttatgcgtttaaccagactaacaaggccggagatattaatttgtccgccgctaagaagagtgcaaccgcggagcaagtgtcacatactaaacaaggctcgggatttaagcatgcgccctgggctgcgaaggagtccgggaatcagaccgtgatcttggtagcgtttgccggatatcttggcgtcccattgcttaagtcgcatgcgcctctaccgcccaaaagccatagctttgttacctcaagtgttcatcatataactaaagggcagttgtgggggctccctcatgtatccgttttgtgccacatcgacggtatttcaattaacggttgcgctaggaggggctcaacgtcctgcatagactattgtcccgatgcagcatcttactttacttttacactaggctacagaaatgacaaggagaagaaccttaccgataccacgccccatccaagactagttgcatataagatcggtaaactgttagggcactctctgcgagtgatgatcctaccaactcccggagagctcataatcagtgacaatggaagtgcagataagtttaaaaaggatattgagagtggcggcttcgttttaaaggcaccttatggtggaagaaaaaaaaagtacaaaagaaacgccggagcggagttcgttaagtacgtcttggctggactaaaggtaccccttgatgtaaccatatctcccacgagtgaagataccggaaaccagcagactatttgtacccgtgatgggaatgatgttacacatcatatgtttcggaaggtgaagccttcagatgtggaatcggtgtacataacccttggttctaatttggacttaagcatcaactacctcctgcttgattatttctttgttaagcatgggatcctgcaggcggctgttgtaattggcggaggagacgggcgggattcagagcaattaaatgcagagggatatgaatcttttttgttacttgatgggattaatgagtctatgatacccggtgatccactcttggagggacaagctggaatgttgaagaaggtcttggcgtttcgttcgatttggcgtatctatcaatacggagatggcacattcggcgtcaggcttgtcacggctgttaagctgaccagctacaagtatcaatatatggctgacttttggcccctgtataagaccaactacccccaacaggacatgccgctgcttcaacaattgactaaacaaatctcccaattgaagaaaggtgacaagcgagatgctgctcagtccctaaaatttctaaatttaggaccacgggttgagagctgcacttatgagcttcaggaagtattccagaagcacgtcgttagctacgaggttaacggcaccgcgtccgcctcaatatggcagtatctagccgaggccatgatcgctggtctggatcgtgcatcatggggtaatgtacgctcgcgtgcgatagaaatggcatggaacatacagaccggccctttcccggacggggcagacgaagacgagttcgccatagagactacaaaaagcgcggatgggaggcgaaagaaggtccagcatcccactggccttaataagagccttgacagagatgcggagttcgatatt
>(22_0)
atgcgcgcaagtgcggttacagttagtttcgcaggccgacaaccgaaaattggccagcttgatataaaagattacgacaaagaaggaatcgttaaagggtacgaggatatcctcctggaggagttaaagggggatcttgaccgaccaaaatgttctgcgttactagaagacacttattctggcggaaacttatgcgtgtgccccaggaaaccaggccacaacaatgaaaaaaaaaaggctccagaaatagacggcctggacggaaaaatgggcaaatacgatctctgcaagtccacatacgcagcagttaagtcttttaggacggatgcgatcggtaggaaatgcgagactaaacttatctcaatggctaaactctctggcatggatgacaagttgattgtgacctcaagcatcctgtttctgtaccagttatccgtgttgggattcggagacttaggaattgagaagatggacaatttaccactatgcgttgtgtctatggccgaacacgaatatgaagacaaagtgactattgcatacggttcccgagcgttagaagtactgggccaagctacttttaactactccaacgttacagcgctgtctttgaccaagttagcacagttactcttcaactctcaacttactcagaagaccttgcccttatggaaacacgaagatgaggacggctattgggggactttagtggtatggtccaacatcattacagccaatatggcccccagcgccggaatcgtcctatttgcacctttcttcgcaggaattgcagaccacctggcgcggtacctactcgagtacaataatgttgccacccgccctcgatcatgcggggtagaattggtaccgggttccgcttccgcagtttgcaagtacggggaagactcagcgatctccaatatatcggacgcattctctccaactgtctcgggttacgcgttcgagaacgcggaatgggactggggacacaccgccctgtcctccagatttacaacgctcaagtacgacactgaatggaagagtaccacctttcacgagccttccagtgtcaggttagggaacccgagtcctacccatggcgcgtttgcactaagtgggcagtacacccatgataagtacgataaagccaacgtaacctctggaattgagaacaacgttcaatcagtcgaccctcagactggagggaaatgcctagactattccggatttcttggagacaaccattcagccaaggcagaatgtgggtcatatagaagcactgtgcctgctggtggggttactgcagaagcttcggtcttgacagggagaactaaacgaataccaacggcatgcaactgggggggcggaggcaaagccatcgtattactgcacgtcctctcagcgggacccggggctactcaactatatggtcaggaaaaggagatctgttccatggcggtagccctcaccgcctgggagacgtgcggtatcccctgcacaaaaggtactcaacaatccaagagctacatttgtaaacaaatggtcattaagaagactcggacaattatgaccgttatggagtcggtaaatgaccaaatcgaactcaagtcttcctattatttagcccatacagacttaggaggcagcagaccgagccagtcgcatacctgtagtactgcatttattggggacacagaatccgacttttcctccacttctgccgcttcgccggcgttttgcgagagaacggcgtttatattcctacccaaaacggcacatccagcccgagggatcgtgtccgggatggggttcggaattcggggtactaaaggaccgtcgcaggctctgctgtacctcaagcacagctacgaccatcggcccaaaggtcagcagcgcataccgcaaaacaccattctaacaaaggtagctctcgggataactcgacttaggatcctaaaaaaatttttgttcgtttcacaaaaagcctatttgggtaccctgctagcaagcttctacctaaagctagatctcgctacgattcattttagatcgcattatatggctccttcatcatgtgagtttactggtaatccagattcctttattgtacgcgcagacttggccggtgtcgagaaagaggggccatatggagatctcgaagacgcccaatggagagccattaaaacaggcgtttatcaatttgtcgaacactatacaaccgaagaatattttcaaattgaggggaaactggagacagatgttgaggatataaacgtaacagtctcagtcggggtaaagcacatgaacgaatgcgggtggcaccttgctatggatggtcttctaagagaatatatactaaatatgtcgggagccggagatgctacgagtgactccgtaaaggtcaataattcgtggagcgacgatacgtgttacaaacgttctaacgaagtgattgatatatacgatgatgaggatttaggcagagaatatacatgtttgaagggaggtaaatttcttttaaaggtatacgtggctcacatgcaagatatgcagcaagaccaggtaatttctagaacgcttatcctgaaaaaaaaaaagcttgcacagaaagggaagggtctcgaagcgataaggaaacgttcaacacccactgatcagttggctaggcaatctaacaaaactgcgctcgatctaggggtactggccaatgaatgtgggctgtcaactgcagcgcgagcggttcacggttttactccgctcacctccgacgttgtagatgaggcgcctggatgggggatcgaggatggaaatgactctactgttgaagcacagggaacaggagttatgaacaagtcatatggtgtattaaatgagaagaatcgagagctctggatgtgcaagacgcgcggtaagtatctatgggacccgctatttcttgtgccttggtccgcctttgtggaggccctcgaatacgttagggggacggtgattagcaagggcgtcgcccaatacgtaatgtacggcaagcagttgttacaacaagcttggacggaaacagcctcctgtacgaatataaacagatccacgatctacttatcagagtgcttctctaagcctaccgcacatgagtatagctgcaaagatgagcgcacagttttgcctgaggaacctactttcaactatatcaaaacaatatcagagagtgtcacgaaggaacaatccttcctgattaaggtcaacgataatcagcgcgaaccctttcacacgacccagattagcagcattgacgctcagttcaaggtgcacatgaatttgaacggtatatacgctaccgtatggcacgccaagaccgtcgaataccagaacaaacagcgtaaacgcgtcggcggc
>(23_0).(410_32)
atggcctttgaagatattgctcctgggaagaggaaggaataccttcaactggtaaggccgaggattactgagggggcacagaggtccattctcttgggaatagcgctttcacagggaagaagttaccataacgaatacccaattgcgggggaggaggtagttgcttttaagactgaattggcatccctcaacccgtggcaccacaacctgaatcagatgcgtgttgcgctgggccgtttgaagcgctgtaccacgatcctgtcagcagacgaagcgtctgccaaacagataacgggatacggtctcctagataaaaaagatgaaatgcaaaatgtgttcaccaccgagacagtctttaaggcaggtggggatgcattggtagatttcatatcacaacgaatcgcgcactcctataagggagcgaacttggaatattccttaacattagaaaaggagagagtcattgagcggggggtaccttcctaccatcaagagacttgcccagacggggcgggcattgctgatggcgagaccggggaaggtatgtactttactgccatagtttctaagtatgcgcacaccgccctcgagatcgatggacgcccccccaccgacactcaaccgtgtcgacttggagtccccggacttcaccactactccgggattgtacgtagactaaggtttctaaaacttaggattgtgatgcatacaggaaatcccccggccagtatagggatcggtggaggaggccccgtcaacgctttgaactattgggaggcttgtaatggcttcattgctgagatcgatctagcctggaagatcgtactggattgcaacatttgcggcgggggaccgaagtctgcaggaataggtgagaggacgggcgcaggtgctgttctaaataccaaggacgtacttgcggcgtccattggtggcagcatatatctaccccataaggagaagtacgacaaaaatcaatcgaataccactgtttggtttgttcttacttcaagcggcgagcccgatgctgtctttgttgaggaccaaatcgcagcacagttaactcatgcgacctgggagaactttcttaactgctcaaacagaggggttgccgcagacgacaattcagcgctcggttgcggtaatttcttcggatccacattggtggattttaagatatcgatgttagtacgaaaggaccctagggagctctccaataggcttgagagcggactcgaaccccaatatggttcggaggagctcgtttaccggaaagaattatacgccgaaactctcctgtcgggcaacgtccatgatgataaggcagctaaatcactagcctacttggcgtcttcgaggtcggttttgagaagaaagctgcgacgggccgctgtagcgacgatagatgccaaaaaacaggcagagctgttccttggagcccagaagaaagccttgttttacccgtctaatatagtacggactaccgactttgcgcctattatacgtatgtttcgtgcacttgtgtgcgctaccctctctacaagagagggaatgatggatgggccaactcaagagccttcgagattggacttgggggtccaaaaggttgactatcacggttatgagggcgcacaggcgtaccaaatgctagcatataagtcagctgtcgtcggtaacctcatctttgatttgcaagccctgtccctactagcggtttacatgaatctgtatgagataaaggatcctggcgatagagctgttccccgaacctgtgctagttatttcctcgccaagtcgagtcctgcagcgggggatagtgagaaatttgataacagacatgtaacttggcttgcggtcgagccatttacgtttatgatggcacttccagatctaggctctgtgttttataaagactatcctgttccagtgatcctacgggccaaaatcaactcgaagctaatattccgagttagaaccacatggtacacagccaacactgaatttacatactgcgaccagctggcagcatttccaacctgcgcccaatggccacactatcaagcagaaggaatatcattggatgacttgccgtacgacctggttctttccaactcgtcggggttcgagtccccgtcggatttcttcgaggggcgcaaacgttacggaacaggatgtaccctatcgctagtcgcagcgcccgcgatgagcgaatatggtttaacgcaggtcgctggctggggtaaaacgtacaaaaaagtacattggcccaaattccccaacatactcagtcattggcaaggtacgccgcagctctcataccctttttccggtcgagtttacatggcacagatggaagaaacgaatcgtgcctcaggtacacctgccgttaagacagggacgaaaaccgaagctggagggcaaaagatttctggagggacaatgggtgactcaattccccttggactgaatcttcctgcgtcaggatcctgcatatctagagacctatggtttagtgtgtttattgctgtctatgatttccgattaaagccctcggacggatacaaactatttgaaaaaaaaggtatgtacggggtaatcgtcgtccaagcgggaaacctggccgcggtcgcactcaacatggcacctagcaaatatgtcggatcgcaatacgcgcgtgagtcgttccagctcgcggtgcacaggaatgtgaggggggccggaggcgaggaggctcgtcaactactggagtttgccttgaatggaattttcggccaggccatagctactttgggtttctttgcagacggaaggaagagcgcctcccagtacggagactttgaagacgcacgagccgaaactgccttagctggattactaaaccgagctactaaatgcgacagtgaggtcaagggtgggctaaaagcgatcggactccttcttactgccggccgacaggatgtgcaacactcgtcggaggtggcgccgcagtttcatagactaattttagcattaggtgtaggaccgggccataaagatgcgttaaccaacatcgccgtcgatgagatcaagacgaccagaacgtccagcgaaagcgacacaattcttgcggctaaaggggtcacaggttttcacgtagagtatggaaacaaatctccctatatcgaaatgaatatcggatttaccctgctgcaatgtgttggttacacggaaatggcgaagccagtatccgatagggccagtcttaaattctacaagatgtcgtcaattgttcttggtcaacttcgtggccgcgaggctactgcttgtgaagccgaaaaggttcccattgcagtggttacacagactttagtattggcggtctgggcgtactggctgctcgagtgggccgacgtcaagagttgtggaattacatcagactatgcacagtatgcaggtaagccggccgttaacccgcaacatgaagcagtagtgataaaacagaaagatcttgaaaacaatatacacttcgtgggttcgtcggttcacataaggttcgatagcgactgtgcagagtcaggcgatgacttagtaatcctcgtcgcagacatctgggatgtcccatcgtgcgtgtccagacggcgacggggcaacatggggaccgccgcgctccacacaaccgaaatcgtccaggcagttgatggagctcagaaggtagacggaacgtccaatggcaatgcacagcaagtcgtgccacaggccaactctaacgagatgtccatttgtggcgtgctatctgtaccgctgagctgcgcgtacttcacgcgagacgcgggaccggctgagggtgaatcgaagactgcctattgtggggatttatttcccgaacaagtagcagccgtggtactagagacgtcctggatgggtgctttggcatttttcccccccaggagcggctacgaacacgcgaacctcgaagacgatggtggtggtatggacaagtggcaagtcaatctgtccgcgttccaagagttacgtatatgcttgatcatcatcccgaaacactcctgttatagttacgtgtgggtgcaaggatgtgatttcgagggttgtgtcgatcattggctcgcttatagggtaacaaccaccaacgaatttaccgcaactcgctatttaaatggcgccctctgtgcgaaacctgttgccaccatcacttttttagacaaacaatttgtcgggttcgcacacaagtcgcaggctcctttcaacacattatatgagtgccgcgcagaagcggccttcgtcggggggccttttgagtcagaggaggccggtcgttcattggtagacgctaacgcggttagtgactccgtcgggaaacatcccatggcctctccggtccacggagcggcggagattagggacgtggacgaggtctcttttatactcaatgacttcttatccgcagacgaggaacgcgcacctttgcaaacagctatggaaggtgtatacggggaaaagaaagccgcatgccccgcacccttcacgtcgctaggggaacacggattcgtaagttctatttatctccccaccgcaatattaaaggattatctgtcaacaaaccatgaggccgttccggttctcaatgggggaatatcccataccgagatatccttgcttgagcaattaattaaagagggcccatatgatgtagtagacgttttaaaggcggcagcacaaaaacttcgctcgttctgggggtcaggaggaaatatagaagcgcggggatatcatcctggctacgaaagttacggtctgctgaaagttagcctggagttagtcagacttgtgaacggacgatacgctctattggaggagaaagtaagaacatcagtcgggagcgggctaaggggagactcaatgcttgcgcttcgccaagggcgccgcgctcgagtttttctttatgttatagctaacgtcggttcaaaggatgccggaaaccagttggcgaaactacgtgcgtggatccgatttgcggacaactcgtggttggttatcaagggggctatcaatccgtccggaggagaagcagcgtgtgcgccgggtcacatggataagggtacgtccccggctaaagtgtctgatggagtcgacccctggcccgggggcaacggggaaggcgttgctcaatgcgtataccagtttttgttttccgatgccgtggggtatgtcaaaacagccagcatgaaaaagctgggttatcagattcggcccgactgccaatggaatttctccagagaggctccgacagactatcaggaccaagatcaaggatgtgactacacgagtttaaacctgtccacaaaactgcaagcagtgatagttagtctgtgcttcgagttagcgtcgcagaatggaactgatcgttgtgcttggaattacgcttca
>(24_0)
atgtctagtagccctgcccgagcgtgcaagaatttcatacatggaactacagcactgatgcaaaacgctacagatgctgtccggatacccattctgggggatgcgtatatccaaccctcaaagatacacatctctgatgcagacctattcctgtatgtgtcagcagccacacaggacggagggtccaacaccgcatatagtgagactttatccaaagtctcgagtttcgaggtctttgccgggcatccaatatacttcaactctctctccgactttaccgctattgtcagcatacagttagaaggcgtaggggcagcgggcgaattctcgtttcagtacgataccacagccgtttttctacctagtagattcgtcgcgtcgttccacgaggcggcagcggcggaagcacatgaagcgtcagggacggcggataccaatgacgatctctcgggtaggaacactgatgcgccaggcttccttcacgagacattccctgccagtgacggcttgggagtcaaggtggtgacttttaccaccctaccagtacaactgaaggaagctgagccggaagcagtcatggacctaaaggatttccataagctaaacgatgcacttttaacggcgcattacgccgaaattgcgttcttggaagaggccgttcctgcgaagacagctacagatcctgctggatataacatgaaccagcagattggtgctatttctctaaaactgcatatcattacgaaggatccggaattcaaaactgattcgtggcttaaaaaggattatgacaatggaggcaaccacgttcaggggctagcgcctcatacctattggtattcgattgtggatatgttaccatacgcccactgtggttataatcacgcaagccacccccaggataatatttcaccgtacggacgaaggcaggccaagtttcggcatgaacaaacgttggacgttgagcctgtgtttcaggtggaacagctcctgctaaaatatatggcgatcgcaattgttggcgagtcggactacggccggactgcgatggtcgaagaggtcgtcgcctcggtacaagatgataccatacagtatcttgtagtgatagaaatccatgataccaacgggggaacggtaggcgataccctcgggcgcagagatatttcggtcgatgagctggtcggcaaagtgagctcacataacttgattaatgacgacttgcaaatggtggtgcagttctccccggaaaaaaagggttctgagaagtcagccgtaggggcccaaggaccagttccggccgggaaactagcaaattgggagatgagcgccgcccttgacccctccggcgtggttcataccctcggtaagtatcttggggtagaactggtaggagatggggtcacaaatggtagagcttggacatgttatggggatgacgcaatgacctgcgctgccaacgcggccaccgcccgagtcggtcatctgcaagcccacagcgggctgggtttgaatccgaccctcttaaagttagttcttattgagctccaatacgtgggtgcaatggtccctgttggcttagggccgtggtactcgctcgcggtcgtccagggacttagtgaactcattgacggacgaggtaacgtaggcctgtgtaataagggcgatcgtgcttattccattctgatcaacgcaatgatatggcgtgatagaaaaatggttgcgtccctatttacgggaaaatgggggaaacccgcgaaaggaacagaaatacgagccggtgcgaacgagcagttgccttttccgaccccatatcccgtcatcaacaatttgtactcgggcacaattccaggttcgttaacgaacccttcccggcctactgacgtagttgtgataagtgtgtacaactcgacaatgcatatagaggaagaccctttactaaagctgattgcgcccgttcaatctcttttggagagtctcaaagacgattggtgggcttttgagacggagggtgctcgtaaggacattcacaacgtggccacggaaaatgttggtggatccgagcgataccctcttccgactctgacgataaggggtgagatcctctctgctttgacagtgaaggagtgcaaactagcaggcacttggcaggaaaaacctaaatactggcgactcgtcgccgaatgggcagaggctcttctatggtgggttcgccagggtctttgtatagcgccctacgtcaaagagaccgagtacggcccgcctcgaatccaattcaaccagaccgatggaatgtatttaaatccatacggcattaccatggcagcgttctgggctacagaagtgagtcaggttcccactaaaaggcagatgcgtacggcccttctagcgcccccatacgaggctatcgaagaaggaaccaaactatggcgaagaagcaaaaaactgacacagcaggttgtcctatcggctggcggggctgaaacactagagggaaaaagtgacaaatcgtacgacggagcaggcggcggacttgcggccgtccttgagcttgttctgaagggtaccgcacattttgggggcaaagatacggtagacgtggaccaggctgcacacctaatcagcatagtgcaagcggggcccgacggtttttcagactgggctaatcagaaatcccagaaaccacgcaataaggcgattgctatatatgtcttatatcagactgcgctgcctgatgttgccactctctgccaatatttgaacatcaccgtctacgcggtagctcttatcggcatcgaacaggttgtagaatacgaatttatacaagaagaactataccacaacgtccgcgcgcacaccaaggcaaacgtagaggacaaactgggccttccggctttaggcaatgacacacttacaaacgagccaatagtatccgctgccaacagcccttgcttcattctggtgtacaatttcaagggtaaagtcaaggactatgctaccgccactaagttcgtacaaatgagggttcgaaccctggtagacgagccatatgaagcgaacgccggactagcggatgggacaatcgactcggctagggcgacctccaaggaaaagcaggctgatatgtggggggccatttgtctcagttggcggaagaacgtagcgaaacgtctcgaacgactggaacactttacggaacattctggcgcgccattgctttcctatgatgcctgcgacatgactcccatcggcacagacagtcggcagggactaattcttggtaagcgccctcaaatgaaagggattacacagccagcttgggcagagaaccagagcctatttgggtatcaatattacgacttctggaacattaacacggagcctgcagaggtacagcggaaaggcctgtcttgcgttcggccagagcactgcatggagagcgggccaactgagggcgcgcaacctaaagcggaatgttgtcccgtccgaaaaaatcttggtcgggtagttcctaagaagtatgacaaacttctgggtatcccctctataccgatggagcgtggtgagaagggatacgtctcacaggaaggtggcaagcaccggcccttgtcgggctgggaatctgagaacttcggatattatggggtaggtgtagtcgccgctggaccctacgaaggatttacaactctggtggggtccaacatggttgttacaaaggtgaacggcgatgcgatgtcactcgaatggtaccaacgtggcttggacatggcggacgttcctcatccagggcaatttgtctacgaggttcctactggcggtctggatagtccagtgcagacgcctgaaggtatgacatcgattcattttaagaaggtcgcatacgatgagcctccagttattcggctaggagctgggtcgaatcaggttccgagttttaaacatgactcccttacaacacactccgtggaacctgcctttggggggcacattgtggacgaaacgctgcagtcgaacgtaacggaagtctttgtcacccaacaacgctttatacaatcggaaaactcaagtcatgttgtgaagtgcagccacaactttaccctatatttcaacggatacctaaaactaatggcactaagcgactcgcaagtagttccgtcttcctatttatgggactggcatgggaaccacatttatcttacagaaattagaattgaaggtacacacggatctactgggctgtcaactgcgaacagctttctagtagagtcgacctcttacatgcacgccgtacatgatctctcgcttgctgaggaggcgaactataaacgtgaaatccttgctgaaaaacttaatgccttgggtaagaacggtaagtacaccagcaccatcgagccagcgtggatggtgtcccgcgataaatcagcacagtgggttatggttgcttatgactcgtccggtggaattaaaatatgtggaagggagatcattgctattcattttaagcgtatccccgcgaagaaaatggatgacatcgttgatatattcggctccgttgctcaaatcgatattgatgccgatgccggagcgcaaacgttacctttacttctaatgccttttggcggattcaactcatttaaaaagatgactcccaaggatcgcacatacttgtcaggggtgacactcgttggtttgttggtgcgcctagccggtaatggggcctccatcggcagtaagaatgcctcctatggtgggtttaataaatttttgcgcatctatggccctgacacagaattgaggaagttcctcccatgcaacgaacttagatgtcttccggcgtctggaaaacctatcgggtcgaccctacgccataaaaacagtattttcttaatggtgctggtttaccttgagcatccgcccttacaaatcgggagtgcagattcagatgagtatgactacctcaaggaatctatccggtacgctgttgactgccacaaagacatgcgccaatcagcctatgtgctgaacagcgaaggcacgtcggctcagtactggactctcttactagcgccgatattttatactggaaactttgcactagttgtcaaaaaggctgtcccttatcgtgaccttcagcacgcagacaattcagaatcagaggctgcagctcgtgcgcagtactccgcctcaaataaacaatctgaccttgagggcgagtgtgcgtatgataaagtaattttgggcctactctcaatcactagtaatgtgactgtactctgcaaggaagatcctgcgaccgagataggagagccgccggtagtaggagctgacaagcaacactcgaaagtacattcggtcaacgatgtgaccagaaaaatactagcagtatccacggatgggcttggttatttggtattgaatgaagtgaagctggtcttccacacaattatgtgtgaagatgttcccggagttgacacagttttcaaagtgaagacagcacatgagatggcgtgtcacgtagaatcccactggggagggctggtcgtaatgctgatgcaaaaatgcgcatcccttgacgggcgggctcattggaagtggagcttcgctggcttgtcggaaactgaaagtgttccatgtatggaaacttgggcgcgttttgccctgaatcattttcgcacctgccttgcctcgtcaaaggttatagtggacggaaagtccaggggtcaggcaagagaagtccctaattcaacttatcagtcattggcaggaccctgggtcgaacgcatcagcacactcacgtcggtagaaactgccgaccagcaaaaaagagtggtggccttgagttcagtctggaaaactctcggagctgttgtgtttggattcggcggcgacgttgaattttgcgttgatcggactccagatgtcggtggaacatatgatgatgtggaaagtcctgtaaaggtatataacaaagggtatgaagagtcggtattggacttcgaacaaacgggtcgtctaacagattttaatcttgcccccgctagcgacatagatcagaataatgggagaagtgccctcgcatggatcaccaccgttctgaagaggacgttaacaaagaatcccggcgagtactatggcaaagtggaaattaccagcaagcagcggagcgaaggagtttgcggcaaactaaactttccctgcgtcacgtatgttgccatcgccctaactaccgatcagtctacctgtaaagcgggtgagaataaattagtggggcacatctttgagattcccgtcaaacgtgcctgtcagcttaaaattagcgggatcgcatatgccgacgttggcagtgcaactatcaaggataagaacacagtgatagcttggctattggttacggcaatggggaagaagattatagtcgtcttagaccggggttcacttaatttaccaatatacgtagatgaagcggccccatactcgagcaggtatggtcatatgcagcgtgatgatctgcacaagacgctcgcccatattgtcggattgtggtcccgagacttgcccgctttcgcggcggaagagaaggctgtcgtcacggttatatcaaacgtcggacaagagcgagaagagttcctagacgtcgaacttgacttggaattgaccgccgtgctcccaagtatagctacccagcttctgtatggatttgtgacagataagaaaggcattcgagtagctaaagtagtaattttagctcaaataagtgccaaacagcgtgatggtcccggctct
>(25_0)
atgatatgtcgcaagtgtgctaaaagcaattttggaacccaggatgatatatttaccttagggttcttgatcgaatcctccttaatgggcgaaggtttatcatgtgttgtaaaggttgcttatgttgccttgctggaacacgttgtcctgccgcatgtgacctacgtcgggcacaagcactttgggcacaaaaaagaagtatgcgaatggttcattgaggccaaccaaatgggcgagccgtaccggatcgtccagggacagttggaggcgttggaaggagcaggcgcacctatgggcagatggctcgactacgaattgctcttctggaagtgcgccattgccagggcagcgcattctttaggtctaaacgccgaagccgcggacggacattacaatgcaaatatcagcgacaccggggcagacgtttcatacaaatgtcttgtgtatatgggaaatgaaccacagatgaatgattctgcagtcaccgatcagtacttagctgtaaacgcatcttgcaagacgtatgtcgattacaccctagtggatggacggggcgttaggattggtctctgggttgacttcgatagcgggctcgtgaagtgcgagggtaagccaagtgagttggttagcgtagagggctcgaggaatctgccggcgaaacgtgagcagaacgagccgagcaccaatcgggtcggaaccgtgcgcgtgacgtcgatccttaattacgatccgatggtcgaactaattgcctatagacggttcctcaaagaggctcagcccccggctgaagctcacgatccaggaaggccaatcttcacattgcaggaagtaaaatacaagcctcgcaaggttgggctggactaccaatacccattgagagttcgtaactttgacgcagataccactcaaagcgttgtctctatcttcgactttggatccgtctctgccaattcagctaaatataaccaaaaaatcggggaatcaaccaaaaaacgccgctatatccatgcgtcttcggagttggcacacaaccagagtgaaaaagatctgggctcacaggttaagatcaagtataaggatttcaacaaaaaggccagatcagcagggctatacacgccaatgccttccattggcgacggcacgcgcaacgcgatgcttcgaacgtgtgatggcatagacaaggatatagggtacagccagaatgcccttacggccaacagtaacgggtcaaatcgtacacgcgggcgagcacccgggtatatctgtgataacgcttcagcttttggaggccctgcttacaacgacagcgcgtcgggggggggcaattcctgggtgcatttgattaacactctgcctgactacaaatactttgagggtgttggaaacaagccgctggagttaatcaactaccatattatgaaccgcttgatatataagttctacgctccttggaaaccagtaacattcattgatcaggaactgttgttcccgcgtgaagtcggggtcaacaagatgggatttaaggtcgtcgttgctatgctgcagtcagacgcgataatatcacttatcttatgtttcgtcaagatctaccaacggaaagcaaagggctcttacgtactcctatgggagtttccacagagcacgctatgtaaaggtgggattgacggagcaacttcgggttcaggtgtgcgtttacctaagggtatattttttgcaatgacttcagcgctaaaagaatctcaaaagagtgctgcatttgtacacgctccaaccagtgcgctaagccaatacgtattgtcttcgattctactctccgacgacacaactccgttaaagccccagtcccctatgtacgacttgcttgtcctggatagctctgcgggccaagacgatataaaagaggccggtactagaggccacgagtccattgttcatgaagccaggcttgtttggaacactttggtggtccgtagtgccgacaacaacgcaggtgaagcaccaaaacatagcaactatttggaaatgctcctcagattggaatcgcataatacaaaggtgagcgctcatcagagcggcgacgcgggtttagcagtctatgcaaaacctttgttcatagaagacatgaaaattgccgaccagaatgcgattcgggagctgttgggctctggcaaacgaacctacatattgtgtaaagcgtcagagttctctaatagacatggatttgatattctcagatccgcccggtatgcttcaaaaagtgtggccacagagggggctcagaggttctttttgttccttaggaaactagtcacgtacgaagatcgcacggtgttctccctcagcatgcccagcgcggcgcagatcactgccaggaacacctggcgggacgccgatgattttctgatgaactgttggggtattaacagggatgaggttgttctgttactgggaactgaagtgccggtggcagaggcattcattctgacgcccatccaagaaacgttaaaacaggacgacatacaggcaaatgcttggttgatctatttttcattgtggtgtgacgaaactgctgaaatattccgttatgtgtacggctttgtaatattctcttgtttgatcgcttccgcttctatcaagaaagacccactcttcgtcctttggagtcccgtccacgccgaaatttggaaaactcagcaagcgggacaatcgagcgttataggcagaggcacacgtgtcgcggttacaatgaagcccgatatttggcctcaagacgatgtttacctcatgcgagagtcgaaagctcactccatggccacacagatccagccaaagatgccgaatattgaatggaagttcggagtcgagtatgtctcctttttaggcattaaacacctgctgttcgtcccagtgatcggggttatcagtagcgatgctgtccttaaaaaggatggagacctgctccaggatcagcttccagatgccgatgatttgttgggcataggaggatccgcttcggtgcatgacgtaaggggggcggctggagcagtccctgcgaaagtgttatttgccaaagggaacggggagtgtggagcgggtagtgacgaagacttcccgaagaagttacctagcttcaaggcatctgaaatactcaataagggagtcactcgatgggtctatatggccgctcgcaaaatgcgtcgactgccctcgatgccagaagtattaagcgcgaggcctaaacgggacgggaagagcatgccagccgggctgcttataaaggaacacgatggactcaagctagcggacgcaaaccataagttcaaaattaaggaggcgaccagtaaggttgaggatgccacgatagcgggcaaccttatcgaggaggatccggctaacacccattctggaaagaagaaagggatccatcagtacgaaatatgcgttgtctgggcggaaatgcgtaaagccgccgttgaactggcactcgctgaactcggtaggatcgcgttcatgattgttactacattggtaacgaagccccgcacgacaggagctcaagcgcatcaaaacgatctcgctgaaaaattcggggatgtgatagaagatccacatggcctcttggccattgttttattcaccccctccgaagcactgtctgcggagaaggtgggggcttgcgagggaaagtggccggtcaaagcttacttcgagtctgtgtttactcaggtagccaacggcgtttttggcgggtatcgcggacacccatcctatgtactcgtcgacacagtatatctgaagctgcgacttgacatctatatgaaggattatatagaaaaacaatggaagggggcggatagcgaacctctggctaaacgcacgtttaacgacggcatgagcaaattcggcgacccccttgaattaagtatcatcaatgttggggctcacgatttagattctaaggcgaacattggtgcaaccggtacaatgatcttcacccaaactcctgttgtagatgggcagccacaaaccgggtgcccagcctgtgcgccctcgcaggccatgggtaatgccgttactttaactttggccgataattgggcgggcgaaaccattccgggacgcgggtctcgaatatacaggatctacacgagtggatgctggcagttctttacccgggtcgcttataaagacaacgctcaggttgacgccatcgcttccacgtgggcccaacccataacgttacaaccctcgatgaggcatcccatcaaaggcgacatgtccgtcgtaaaacgacaggcggctggattcttagatcataaaggaggagggttggccactattcgaaatactgcttatatggacgagtacattgccctcggattcactgtatactattatacggccacattgtcggcctcaggcaaggttggtgcggaggatctatacccaactgtgttctttcgctggtcgatcaactttgtgccgagtgcggaagggaaaaacggggtaaagttagcgccttttggtgtcgactttttaaaggccgggttggcgatcctcgttattagcgcggctcgtccacgtgacatgaccggagtatcgaactcgaactgggaaaaactgcacttattttctcgggtagcgcgagagatagctgatctattagatatcgcctctataacactacttcttcaagcggtactagcggatcccaagctgattaagaactcgcccactcactactatgccccctgcctcgaggataatgaacgcgggcaacgatggatggatttcccccacagtcgagattacgccagttccaatggtccgggcggcttcagtccagggaaatatgatcttgcatctacgttcgcgggtaaagataactcgggactaacagagggggtaaaaggggtcacggttctcgcactggtgtcagccaatcttaaaatattaatccctgacgacttattgaagtgcaagggcccatttgagatagtaaagactgccggcgaccgggcaagtggaaaagtatatatgttcgttgaatttacgttggcgccagacttgaagttggtcgcgcggaaatcacaaggagtcaatacacaaaacacagtggataatttcccgtcaactataatatcagaaacttataacgataattctaaggaggacaacttttggaaaggagaaagggaggtaaggctacgaggagagtccataaaagaacgggaagcagtgactttcccagcgtctgtacacatattgtcgatgcttgctaaaaatgtgagcggatgtatgaactatgcgttaatggacattatccggttacaggccgtatcaaatcagataacgccctggccaattcaacacatcgcaatataccagaaactaatcgcctgcacacagctagcttggtatgaaggccaactatatcgggacaaggaaagttatgtaaggtgggttaaggacgcctacgcgaacctcgaggctagcgtcgccaatgcgccagacgacattatcggtaaactttccaaggagtttacaccaaaggtagtaggttatgagaaggctccgtttctggatacagtaagcttttcacgagccgtatgtggaggtgttagtaatttaacatcactcggcattggtgtcgttggggccaataaaattaattcaatgataaccgctgacataattttctggcttttctcaaacctagtttcaacgttcgtatgcattgtatcgcttcagccagttgctacgaattggccagagtcgacatacttaagaggtgtagtgtatgtaggggtgcataaaggcaaggtactatataagtctcccgcttggctttcaaggagggattacgctgcagccaacaacactcttgatcgcggccaccag
>(26_0).(614_84)
atgaaagcgtacggcgggtttttgaacagcccgcccggatacagtagccaagatgcattctctgtggagggattccgccccggtgacgagcctaactggaacatctgctcccgctctggtggcttctttgataagggaaccatcggtgtcgcgttgtcagatcgttgtggggcaaaaattaagaccaacctaggtaccggtctgcagtcccaaagcaccatcaaaaagtgcaaagaaaaaaagaatgcgacacttaaatgtttaaaacatagtgaactttcgcttaacacgtcatctaacccccctattgaatactgggttgagttgacgaaagaacagggaaagcttgttgggtggaacgccaatcggaaggctttcgcgtcccaatcagctaatgatgctattgaggaagaactgaattctgatgaattatccaaatggggcaccgagctggaactacggaaaaacgaaggcggcattcactgtacgggaatggatctgggatttgggaacatgtggttggtgataagaaaatgtaaaaacgtggaaaatggagcgaagacatgggatggattggggtatccacagcacagccccaagcgttcggggcccatgggtgtggaggccggagagactcacttaatcaatcgcaaactctgggaggacaagacggggggattgtgtcccgaggcatttccttgtttgttttcggatgataagggtcagggaattgaacacctggtctccaataccgaaccgggaatcgaagtcagcgctgaaaaagcagaccagttagaccgatcatacgttttcgaagcgattaacccgaagactctgcttctccacgcgatcgaaagagtgggaacgggtaactatggtgacgactcggcggacggtaaggtagccgccctactacccggcgatggacgcctcggactaaaagccttctatctggtatcagaaatgcataaaattgcgcagacgaaccgacacttcggaaacttacaacagggcggtcggtgcggggtttactcaaactttagtgtgggagacggtaccctcgaggataagcagctcttagatttcgggtatccaagagtgatagatcatggcatcaatgaaagtgctctcgatcctcattttaaatcagatgacgcacctggggccggtgacacctctaaagagtctcccgtggctcatgatgctgtaggaaacgccatgatctacgtagctggggcacccatccttaccatagagctagcgggcataacgaagtataagtctgcgagtgaggtgcattgggttgcggccggtgatgaacaggctcaaaaaacaccggtacaccataatgcggcggataataagggtgatgttcagaaatccttgtcgtgtggaccggaaagccagcctttgaccacgattcaagcacaaatcgcacgtgacctacccgaggctgctatagcccatgggttagaagagaactactcgtggcacgagcaaacaggaaataatagcaaaataacgccggctgcatcgtgtagaactacgggctactattataaagccgactatgaattgctcacacccccggcctctatggggggagccgggcgattctgcacggtcacaaatgcccgtgcacgcgggcccatcattcaaaatgactatgctaataatcaagacggtttgtacccctcagtcgtcgagagcgctcatcaagatgtagaccacagtgcggagatggaaagcgctctcgaaccgtttcaacttgggaacttatgggcgccatctgacacagctaaattaggcgcaacaatacaagacgacactatacaaccgataatgctacatacaaggccagagctagatgcgattggacaccaagcgggtcttctagcaggagcacataagcttcgtctgtacgagccgtatgcttcggatgacgcaagggtggtggacgataaagttgatgacaccgtgagcttagcggctgaacccgtccgtgtgggagaggctctaggtaatgactttttagtgtatctggccccattgccttacacgtgttactttgtaagatcagggtcgacgatccaaggcagtaacaaagttgtctgtaatttcccgtccgccgatggctattttcgcattgtatgtaaagcaggggttaaagagtacgtcgaaacgggtgggcccaccatggtgcccgaccgagtacgccttcgtacagacatatcggacggaccgggtatgctttttcaacgccgttgctacgacagagactactattgcgcgaaccacgataaaactgtcgaccgaccttatgctatcgacatatcggactacgtgcctagagtaccagattggactgaggctcatgactatggtaccggcggccagggtgattgcgggaccgatggcaccaaaaataagcacaatgaccaagccgctccttcaatgtggttgactcttgtgaagagcggcgcccaaagggcgcatgatgattattactacgtggtcaacggcgtctggtcgatacatggcgatgaattcactccgaacggcccggccatgctctccttattcgtgagattcactaccaacaccttagggcgcagaaagccggaactagttgattacaacggaagcggacaccccattcgccagaagtgcgtatggtcatccgggggattctattctgaatttcgacaatctgcccatgaggaggaaatcggcattccgcgtttccacaacaacgcctgtggaagtgttaccatagttacaggtagaaccaaaaagaacgtaaagacagggaacaagaggcacacactgatggaacgatccgttttactggcggagggcaataacttaatgaccttttatgtagggcgctccatgggtatcctatttgacgatatcgtgaatccctctctaagcgtgtacaaatggcttatggaacaaatacacacggctcgaggggttagtaatcatgggctagagggagtaagtaatcaccaacaagaagaaggtgctgtcgcagggtggattcgtgatttaaccattccaccttcacactattatcgggtcgacttcggcccaagatataacatggagtccgccctcgggtatttacccaatactgacgttgggttcaacccctatgaaacagaacacatcactaagcggcccacccgtatcacattgcgcgcgaatatcctgacaaatgcgtccgagtgggaatttgagactgcacaaaaaagtgatgagatagtggtagtgattacgtttgtagaggaaaaatctattgcgttagagccaatggattactatttggctaacccagacagcttcttcaaagagaatagacccgaatctgacggaggttacgtaacacaaccggaaagtgctcagacgatcggtcactacacgatgggaaagtggaccgtagctatgaccttaaccaaattacagaaaaaccatgcagttggagtctacgtgtggttagatgagggaccgaaagactgggcaccaaaggcgtcagactttttaacattatctaccccgacctttagggtaacttacaagaggggcataaagacataccagatcagctttaaaaaacccgatgcgtatctctataccaacatagtgcctttcggttggacttacgtgagtgtgtcgacatacttaatcgacgaggcaagactgctcccccccaaagacgagtttgacctcctgagactggacctaagagaagttaagagggtgaaaaaaatgaatgtcacgacaaacatgggcggcaatcacgaggtgtctgatggtgagggtgcccgggatgctatatgcttatgcgccgatatttggacaactagagccccacagaacgccctaggcttggcagctcctctggctccgtatgctcaaggtgatgagcagaagggcataatggatgacatcatcgacacgcccctccaagagggctgtacgacctatgccatcgacgctaaacggaacagagagttagaggaagctgattttatcgcgatccaatggctcgccttcaatgaggataaaaatgagtccagggacgaacggcctaaggctaaacgtaaagagactctggataataccatatgttacgcgaaaactttccaaaacaagctggcacataatctgcttaatcaaggggcgtggttcgacgtacctaagacctacgggaacttcacagacaatgtcgagtacatagtggcgttgtggaacctcccatgcgatccagcgggatttgtactagcacctgttgcagacctagacgagggcggtaagtggactggattctgcgaactaatgattcacaccgccatcgcgatggttaaggatttcggcagactcggagctacgggctcgaaagttcttagtaaagtcaacgagcagaacttcacagtacatggtgagatctatgttatgaacggtcttgataccaatattgaggacaaatgctacgttgtaacgggagactacgaaaccactgctggtgcgctagatattgatgggtgggtcccagaggaatcagttcacgtcgccgatctagcaatctttatggatgatgcgggggcgttagattacgttcgatttggggaatacaacgaaacgtcagggagtcaaagtgggagttataaacttgggatccattacctactcatgggcaaaatcggggctacgggccatttcgtagtggtgcaatttgcaaaacaagccacccatcatgcaaatctagacgccattggaagtggtatatgtaagctaattttacgggcctctaatgtctatacagacttcagtgtggaacttgcctctctagccacttctaagcaagtcgtagatttgttcgacctcgcggggctcattgaagccgaaggcggaaatcatgtggggctcataatacttggacttatcgaattaataaaacgcaaacaagactctatctgtggtaagatagacgttaaaaaagtcatgacctcggtagtggcaagggaagaattcgggtcagtacaaaaagctgtcatagtggcctacgcattcgagagcccaaatgaaccgggagagaacaagcgtactagaacggcacagtcgtctaggttattcaagacctccgtgtacaacctaatcactatgtggtcccggaagcttatgctgagcaccgagtatgcgtgcatggatggctaccgcgactatctcccagaaggtaccgggatcaccgtacaaaaaacgaagtgtcgatccatgtatggaataaggaatgaaacgggggaatacagaaaacaagatatccaagatgccgagaacggcgacccagtggctaccacgctaggtttgcccaaccggttcaacaccacgcataatatcgactccatgttaacagcctttgttcacttggctgaagagaggaatcacggcaaaaatgtatgcactatgctcgtgaaacggtggagcacgccgactattaatgccgtcatgtttatatctcaggataatgactgggcggaggcggtagacacatgccataccggcgagcttcgtgtatgtgcacttcagtggatgcaagcgaagaagttcgcgggtcacttacccgtccaaggaaagctcaaagatggggaactaaaaggaagtgcgagagtacttcaagaagtcgtaaatatgaattggaatcacatgacatgtgcgttagatataacgctacgtgaaacccggtcttattctccatgtaaattccaatggcaagcctttagcatagaaacgctacctggcatcgcgatgtacgcagacaccgatggagcgaattacttagcaaccacctatgatcctgggtcaagctcgaaaggttcatttgttaaaatgcttaggtcggccggcccgcaagtcatcggtggcgccaaggctttaagcacccgacgcatgcaggacatggggtacggtgtgacgcgttcagaaaaatgccgcttcgtgtcggctattcaagtagagcacaacgagatcgatgaacttacaaagttcaggcacgagctggaagtgagaggcgtagccattacaaagacggcgcaaagttctgctgggttcccggcgaagtgccgcttcccgggaaaactcgaaccggacgctaacgcggagggggaatattccggggaggcatgtgccgacatgcttgttaagaacgactgggacgatgcgcacctctacaaactagaaggtcagtccaatgacatctttgagaaagctggactcaagccgaaggaaacagtcggcgcgatacccgtgatggcgagtgcctgtttggcagatagtaccctgtgtgtaaacctatatgccgaaccggatgcacgaaacaacaagctccagcttagggtgatgaccggccaagctataaagctcaagccccaacatggagtccgacttgcatcccaaagccctatatcctattttacggcgaaggattgcgtggcaggggactgtgatatcgctttttcgctactcctcgatactagtgaggtcatcctgctggcaaaaatg
>(27_0)
atgtggggaggatataaccctaaaaaagaggggatcgacaaccaccaaggtacagggggtacatctctgatcggcgtggaccacccgtacggggttgcagagataggggggatcaaggaaggagccaagttaatcgtactaatatcaaacataagctgccatataaccggctacgtcaaggcctattcacaagaatccggacttataggggtgcccgaaatggccagagggcttgggggttactcgtatgaaaccattgtaggtctgatggctcttccaggtggtggaatgaacatgatggcgtcaaacgccgacgggaagttaaagtttcatctcaatagactagtgactgaccccgcccagagcaaggacgcggacacctgcgctccgaaagaagatgaaatgttttgcctgttccctaatttaaacccacttaagcaagtgatgggcacgggatactgcaatgggaagggctctaatgcaggtgttacagagttccatgacgatgatgtgggacaggagatgaagtccgctgagtatgaccaggtaggcctcggatttgcaaaggcccgaaatgagatgtacctcggtgagactgctacgggcccccgtgccaatgccaaaagggagaaagacacccggtgcggcgaccacagcaccaatgcgaatctgttccgatttggcgctccgttcaagggagcaacctgggctgccctagtgtcttatgggtccagtatacgataccacggaaaaggaaaggttaaggatgcctattataaccatgacagtcttgcgcaggacgatgcggtttccatatcagatgataaatcgatctttgtgtatggattattgattcgcgttcccgatgaagcatgtgttgctaaaattgccgagctgctaccaaagacctgtaaagtgccgtttcatacacctgccacaacatcatgtcgcaaaggaggtgaacatctttggaacattctcaagcgtctacacttaggcagcgcatcgtcatgctgggttgcaactataacattttttcctgaaaccgaactgctagtgaacccagcggaagcatgcctgcggggccttaatttatatgatagcgtgccggagcaagaccattcgggctgcaatgaatgggaaatgcgactagcagatccgggtatattgtcttacggggcacacctgaatgacacaaacgacgataaaccgcaccctacgtttgtggctgactacagactgtctgacacccaatatggtaaagggggcggagtaaagattggttactccgttggacggctcatagccgatcacgccgtggataccaggactaacaactatatttatgtatctacccctcacgacgtgctctcttctgtataccgtcccggtctgaaaaagatctgcccctggaaggcttttaccaataggtacttcgtgtcagggcaggcttcaattagcacggagggacaaaaaaagatgcccgggatggttgaggatgtttataactccaacaagatggccggaagctcttcgttggctctcatcggtcataaaatgtacgacatgatcccacttgggcttgtcgactctgccgacgtgcatgcggctagctttgcgtattggggcgctgaccaggagcagactgttgaaaaactgatcaggcaaccaaatcctgtaacggcggctgcttctccagtgggttcccacgagaataccacactcaccttcacgaagagcgctcttgagggggcgcggaatttcgagaaaaaaggatctcccacgtatgtcacgttaaacgccccgcaggggaagccgggggacaagcgtggcgatcccaatatactggcgggtattcttatcccaagcggattgacagacaatcacgactgggcgactgaggttgaacctagccgttggaacgtagcgaagggcgccgtttacatcgcccatggtaagggagagccttctattaagtttgaggagaaagatggagatcttaaagaactagcatcgtggttggagatcacaatctctaacttggataaacagaaagctgccagggatctcttcgatttaacagcccggtgtaccgaatcgatacataacgccttaggtacggcaatgactaaaataatgaaggagaggccaatggtaatcgtcaaaatcactcagatcaagaggttcgatcaatactatactgcggggtttccgcttcaggactatagtggtctcctggaaattgctggtaccggtagaaatttccctcatctagtatttattaaagagaccgtttctgggttacgcctgcaggcgcaaggaacgaatcatgccgatttcaagcagtgtgtagacatttatacttctatgcaggctacgacagagcaacggctacggcaggaggactggcttattgccattgctagtgtcatacaggggagcatggcagatgggaacaatgccgggtctgaaagtgagcggaagtttcccagaatcccaatgtttgtgtggtggaagatttggcaagcttttctgttcgacgaatgtgatgtgttcacgggtgagtttgggctaaaactagtgattgattcgtttaaatatcatattgcattcttatatatgcatatatccgtcggagtctgtattctggtacagatagatgtcgctgcctcggaaagaattatgttaaagcttgctctgtgggtgaatggattgatcgcgggtgataaaagagcatttattgatgaagataagcgaaatacagacgggcacgttttaggcgggccatttctacctgaggactatgaagaagacccccccatacgtcgggcccttaattccgcgactcccaatcagtacgattactcggctaaggaacacactccgcacccttttgaaggagataataacatgaatctgaaactgaacgacccattattacctgtacaaaaaaatgacgcgattattgggaagaccgatgggtcggcttctaagctctggggggtgcgcaaa
>(28_0)
atgattctacgcaaagctaataaagacgctagtgtggtatcaattgcgaggtcactcgaagatgaccaggagatacgaagacagagggttaggaaaatgggaaagaggctgcctacgcaggcgcatgccaccaaaaacgcgtcaggcatgtggatccgagaccatctattcacgcctggcctgatgggtgcaattgagacactagatttgcattcgggcgaaagcattgtatttgatgcgaggatgaaacatgcagtctcagactgtgccgcggacaccctattcacgcagatactgtaccttgagccatgtatgtatctgttgaatccttatcaagaagaagtcgccaccgaccggactgaccttatgtcggcgaagacacccggcgagatagccgttagaaagtgtcaaaaactcgtggatgaacacgatgtcaagagcttgagcccgtgggtattggcgactccacactacgagatggacgaagctaaattcgaaggcggctgtgggaaggaccccttaccggacgatcccgtggaatcgtattacacaagagtcctgcacggatatcttttaagctgttgtgtgtacgctcaagaaaatataggagctggcgcgactgtaaaagggcagaaattggaatacggctctagttcatatgatccgtctttgtgctttgtgggtacaggtaacggcggaggcgccaggacgcttggaatgaagctcaccaccaatctggaatccgcccgtaacttgtccggagcggactatcaagataccgttacccttagtgaatgctggggagggaatgataaccaaaaagtcctgatctacaacacgtactacgactcgcacctagtgatgcattacgttaaatacgatttgcagacgaaacaccaagagatgggacaggtggggagggggaagaatggacacattagtggtggagagtcggcaacgccagcgacgtcaaccttagagccaaacggaaaagatggatattatattaaattcctcaaggaaaagatcagtatactcgccttgaacgcagtggagtggcgtgcctattctgagaatggagctcagctcacttcggaggagcaaggagtacgagcttataagggctccgatgtggtggcgttcttccacgatgatactaaggcacacaagttcgctctgttccacgacccaagaatatattacgacttcaactttgtgcgatacctgcttgagtgtgtagactttaatgcgggccgggaaaacggcttatacgaaccgtttcgtcaatatgacgtgtcgtcgggattcgacggcaattgtgaggacgacgacgctgatcttgagagaataccagcagggaatgcactgctctcgaaatataagccggttacgaagcgtgacttattaattgaaggaaatcccatcggtaacgacaacgcattctgtacaaaatctgtcgcaaaacgtgacgcgggcgggtcaatcccaggccgtttcagtcccaaacttactttcatgaacttccgggcaaaggaaaatgagtttatggacctctggggcgagagatcttacgccttgaaggcgcgagtttatttagacagttgtaagcggaaggatgacataccgtctgaaaacttcgacacctcaggcagcgctagaacgactaacggtgtatacaacacgttgggatcacttccggtagagtcgcaaaactacgacgacgccttcaagttaattacagttttatcagaggaccaggatgactcgtgcttcatcctaactgactccatttttttggtcgtgacgtataaatacagcgtttggccccaagacaagatcgggcacgcagatgcggcgctcgattatcccgctgacgcccattggggcttgaccacacgtgcagccgttttcgagagggatgacgttttgatagggggtgacatgggtggtggctcggtgctggtaattgaagggcgctgccggaggggtaaagaatcgaagctgtgccgccaggacaagggggatgcctttagggctggcacgcttcaaaaagacgcaaaggagcaggccctgattcgatttttgaaatgctatcgattcggccgtaaagcaggttctaaaactgtttacgttgtctggatagcgggtagtgagtttgggacctattctgggaataaagttgaccttggcgaaacgagtgaggcgacagctgcggactggaatcgccttcctgcaatattgctaggtatctacgatgaagaacagtcctggtttgcagaattaaagtgtaaaaaattacccgaattcatcgcacagatcactatggcggggactaaaaaagttactaacgtagacgataaattagatccagacaacaaagcaggttatcatccaacggttgcttccgcgctagtaaagaactcaggcctggcccaccacgtcaatgccacggctaaaagcatggtgtaccggatggcattccccctgaagcagtttaccggtactccaattaaactgcgcaatcagcttgaaatggaggaatggggtattgttcgtagcgcttccgttgactattactttcatgtgagtcataaatataagaaagattacatttggggagattggaaatcaatcacgaattctgaaggcagtgaaaaagactttctcaatctccagatatttaatcaaccgaacgacgcttacggactgaaaccacgtattctactagtgactggatccctcaagaaagcaaaaaggaaggatgttggtgaggcgtataatgagtccccggtaagggatgtcactctggattttcacgccatgcgtgtaaattatgctggattattagcagtaggactatctatattgatgctagtggagaaaacctgggctcttgcagcttatggattttgtatcacggcaagttgggtgggcattgcgagcagaagcaaggagtatctatttatgagcaagttggttttgaacggttactattcttttaaacccagccagcaaccaagtatcttcacgaggcaagtgactggaatgctatacgctggggagtttcctgccccgaagatccaagctggcgcggcgtctatggcctcaaagaagttggtgatactgaagatttacgccaaacccagtttggagctaacgacacgggtcgggttatacgatgataagaggagcctggcaaaagagcagcacttgtcgccagcctttcagcaggtgggcatcgataaggaggggttttgcctacatgggacccacgaaataatatcttcgcctataaatcctgattattctcagtatggaggagcgaatcggactggggagacgaattataaattgtttgacgaaggacgtgctcgttataagggggctgacagagttgcagctacgagggcgaacggcctgatgttcaacctgttttgtgcgaaaccgataccaggatgggatgtcttctttggagcagacaaaggcttttttgcaaaggagtcctacgccacgcattcacagcataccggggcagagatgacaaaaaaccggttgcccgaatcgaaggtcgtaggggataccgttgcaaggactgtagtgccagtgctgcctgatgctagagacaagaaggttcactggaaatttgccctcatattaatcttcgatgctaattgcgtagcgcctgaagcgcgtgtatatctcatacccataaccgaaaaagcgttgcacaaggggcacttgttgaatgaaggggcgttggatattcgcttccaagaagacgtgacggatggaaaattgctgaaaaggaaaggctacacacctagtaaaatggactggcataccgcacccgcgggactcaaatatactggacgagcaaacttagacccgctgattgatgattccagggacaaagcctacgcgactctactggcaattggaacccttggcataaatgcgacctacaaggactatgccagtaaaagagagctcatgaatatgggcgatgaggctaccggttttactacgaatgctgcgcaaccgcgttcccagtatctccaagggagcccagaagcacggaaacctaaaggtttggcagataaggggcagggtcgcgagaataggaccggtctgacgtataaacgaacaagtgaaatgagtgatctattagaatacagatggaaggtatcagtgggtgctgtttcggaaatccaattcggagcacgcgcttacgtggctcggatgaaactgattggtttccacacattggtagagtttcaacaaaacgggctggccgagtttaagcttccctcttatctgttgctggggtacgacgacgccaatatgactaaaccacttcaaatgaaatctccaaaaaccactgcatctaaacgaaaaggaaaggattggagtggggtaacatttaaaagtggcatcttaactacggagggcgcaaccgtttccggcggtcatagtgatgtaataatacgggcaaaggcgtcggtggtggcaggtatcgggtccagtcctgaaacggccgagtttcaggctatatctatacaggcggcaaacggggccttcttaattacgctagctgggtcacgcaaggatggtagtgacacggtcgcagaccaacgaaccgagggaagaggcgctctgggaggccttaaggggtgcgacgaccctagtgagacagtgagccctacaaagaaagtaaagcaaactgtaatcaacagatgtaaaatgttacttgacaacttgactgaaggcacgggattctccgtacctgtgattcagggttcccacgccggacacgtaaaatacttaatcatggaaaacctaaaaccgggcaatgcacgattgcaggtgttcagctggaacacgaagtcaaccgaaaacaccccggtatttgtagataaagtcgctcttatacccaacaagaaggaagaggagggtgcctcagatcaactagctcacgcccgccgtacaggtacagcaaagttaggagtcctctcaccagaagtaggagtagagatacaaggtgcatatcaaagaacttttaaggatccacatcacgatacgttcacagatgagttctacttttgtgcaatttatggatgccttgttgaccaaggcggctacggttccctgcagccactcttcaaaacggatacgggctgcctcttagaggcgcagttatttgaagtactaactaacaagattggtgccgacgcacgcaaaactcttgtacgcgtccatgacgcaggggtgttaaatgtggcgtatagtttgttcagagtttacactccaggtgacgacgacgagttggcaagtcgtgttcgtatgtatacgcatgctgttgaccctaaatcggccgccgtattagggttgccctgcgattgcgcggcggaatggaagctagagagttatctgcgcgaagagccaccgaaacaagatttctatgatcaagtggcctttgccttcaatgctctcgctgggatttgcgactatcgccgtctggcaggcgatgatggtagcgtgctgcctttcaagaacaaagtggccattggattcctaacgttcgtgtacgtaataggaggcgcgaaagtcattaataagcccactctggcgaaaaacaaaggtactgcaccgtcgcatggacagtttgctaaccttggaagaaaaatcgaagataagggagcctccgcggattttggggtgtatttgaaaggtggggaatgggccgaggtagcgaaagagtacaatccctacctagccatgggagtcttagtgcagatgcgttgctgtagtttcccagcggccggtgtcgtttggagtcattatgcaccaggcgaacatctccaagatttacgcaaagactctctacgggtcggggagcaggcggtggcggatttcgggtcgcttggaagtactagcaccgacatatttagtgcatttgatacttacttgatccaggagtggtacacttggaatgagcagggcaaaaacgtatgggagatgatagaaaccttggaggttaaaagtgtggggacggagtctacaatttccggacaagatcactccgatcgtgctcacgttatctgtgcagccttagtaaacctaaagggaccaaaggtccatggactcgacagtcgagatatggctaaacgtaggataacgttctcgcgatttccagcccctgaacactacacactagcacgcatgttcgcatccaacgaggatgataatggccttggtgtcgatgtcgacgggcagagggcttgggatttggtagttatggatttcctaaatatccaggacgcaatatctgagaacgtcaaatgcgacgagtttaaatcggctggagctgatatgactaagaaatctcacgcggcgattgaaccaacgcctaaagttacacaatctaaggaggaggcgttgtctaacttatatttggcgggacgaattgacaatcaaaattaccaaaagctccttcgttgccagatgcaacttcaccgagaccctgacatgccaatgaccctccagttcttaagccgtataacaagtgacgaaagcactgatcccttggggatggtaggggtctcccaggtaaataacgtgctcattaatgagaaattgtccagcgaggacttgctacacttggcggtgtataagatatttacccacttatggggtaaggacaagggagctttctacgcaccaaaattggcggtaggttttagatcacaccaagctccttcgcgggacctttcctcgagcactttagatgcagcggtaatacgaggaaaagttgaagaagggacttttgacatcatgctgcctaccctcccgatttgctccgaggacgcttctaggacagtgctccacgcaaatttctaccctatttggttaaccggaaacattcggacgtcccctaatatgacgtccacggacgacgaggtgacgatgaagtccatagagttgagaaatttgaagcaggaaatcgctgaagcgtgtgagttgtatctcgtttctcccggcgccgtgcttgattggtccgttcct
>(29_0)
atggttatgataatagacggcaaaatcgtgtggttattctcgggcttccgattactgtggaagcctaacgtcaaagcgaagaagcatcaagttatttgtgcttttgcaggcaacagtatacagccggcaacctgtgattgcgagaaaggaaagagatcgtatgacgaacaccgtgatagtaaatcaaatgcaaatccgacgataaatgctacggaaatgctgcatggcattataaatacggagggtcgggcatgtcctgagaatgatctcccactcctactgccgcacgatggaaagctggccccggaggatgtcttggaaatcaaaggattgcccgacgaacaacaaacgagacaggccctggggtttaaatcttcgagtgagctttttgaacgtcagacatatacaaagagagtctccagtgagacatacgtgaatgcggatttttttgctaccgcggcgtacccctactggactgtccaggtcccgaacggctttgtaggggtcgttgcatgcctcggaaatacgacggggcagatgaagaggaatgaagattaccccgaaaccaagggcggaatgaataagtcagtggctaaacttgaagaagaaattgaggcccctaggccagctactgtcaatggcaatacttctgtgcgcatttcttgcagtgctgggtttgacctgacagaaaaggcaatggacacgtgcgtaacagtcgcgtcctgggacaaatttgcacccgacgacatttgccttaaagttatgcttgctaatcctggcttttggtttaccgcctggcatggaaccgccgccacgaacgagacagcccccctgacgtgtgcctgctgtaaccgtcgtctatcatggtcgccgtttgggaagcattcctgggcgggcataacagcgttcgacgaaggaaagtggcatgcaacgatctaccagatgcaaaacggtgagcgtttcggcactccggcgacggaggctggatgggaggaagtgatcacctatacacgtggagatccggcggaagctatgccttgtctattgaaggctgagattgatgctcaagaggaccaggagaactggagcgaaaaggttgtacagcttaataaaagtctcggccacctaatgccgtatggtcaagttcctcgggattcggggaatgggattgtaacgagatatcttatactcgcgggtcttattatcacgagtttcatgactcatgggccggatatcgcagatacaaagggattgagagaagactctgttaaccaaattactgactccaacactctcttctcagcttaccatgcctttcctggcggcgacctagttagcagtaaaggtgaaaagggcgtaaacaactcacctttcaggttgtcgcaatgtgtggacgcggctgaaaagtcgggtagcgagatgctagaaaccgcacatacaccggaaagcaatggtggagacgtcgcgaatgcgccaacggtcagtgcacagctgcaggttctagaatgggaacacaagcacgattacgaagcgaccgtacgcaatcttagcacgttcccagggaaggattactggtcgaaagcccaggccgtgtattcggtggtgcgcgacgctttagggcatgacatgtctgcgttgcctgtttcgcataatgttctcgcacacgcgtatagtacagttaatccgatcgagagtaaaaaaggtatccacagacccttgttcgaggaatctaccttggccggggatttcagtgtcaaggccgtccatatacccaaaaaagacttggttaaggaggacgcgcttaagcccatagattataaacaaggaggggcactctcgccctgttccgccggtgtggcaccactcgtgaagtcctcaactcacggaaaggggtctgcaggcccacgtatggggcgaggcttatatcatgccaacggtgctgctacaggtacggcagaggggacagaggactatttcgagtgcgtgtatacggaccaagttggagtgtctctctacgaaaagttaagatggcgtgacttcagccagttaatgctgctgtgcatcagccgaggacatgaactcatagctcgaaagattgatgtggccggttcgtttattgacagcgtactgcaccacaaaggaaggccggtggatgtggccagtaataaaatgcctaggggtcatgcaagagtctacgacaagccgaagaccataacggcggtcttttccggcggagactcctgcatcagtggtgtaacggtcaaactgcagcacttcgattgcggagacatctgcgaaactttaaataaggaagcatcagtgtccccaatggtgaccttctcacaagcaacaacgcactctcgagttactccaaaacctatgctggagttcgctggaagctgcgaattagggctaagcaaattgtcctatccaccgaacgtgatcgctggattgaaagtttcgtcccacactatttgtctgcagttcgacttggatggtttcattcaggccaccataatcgacaagtcggaggcggccgcgggagacttcgtgatatctctagaattgaatgagatgaaatctagcagcaactacgctccctatttgctggcgcatctgtttgctacacaggaggagaaggagcgtagtccgaagattcacctcgccgagttccagacatataaatgggatagcccatttgatgagttatttgcaggggcggagaccacggacgaatttgaagcagagtgtacttgtattggcccagatgagaaagcttcaaagttacaagaatgcataattccctttggcagagcgcaaactggagaggggtttacggactgggctgtcaccatgagttacagtgtcagcatgcttgaccttgaagaccagctcctccaaggcgaatccggcgtgacgggtgttaactttaagggccagagaggtgtagtaggaaggctgcttaccgagtctcagacattgctgaatgcggaaacaataataccggaaatctttaatggatcactgccgcgatgtacagatgatggtggaaagttacaatacaaatacaaacccagaaaggcaaaagatgatcttcgcgtacatcttacggattccgcagactcattccacctcattattaagttttttgaggctgatttgtggcaatccaagtgcttagtatctaaggtcaaagctgttggtagcggattggatcacgcaataatactgccgattgtaggtttatcaactattatgtcgttagaaatgaaagccgagcaactgcttaagacggtaaaagatcagacatattttgagttatttgccgccgaggaagcttttttcgttcagagatgcgttcagcgtaactgccacaaagtgatgccgaggatcggcactctacatgaacgtcagctcgcagatgagacggcggacgtaccgcccgagctgaaggtgatttgtaagaaattaaaagtcgctgaactgagggagcacgcctacgctatgtctggtggagatctcacaagtcccattattttcgtatcgactttacggagagtcaagtttatcgcgtggggccaacaagcagataaacttcatgagcgaggcccgtactggtacgggacgctactggttctgaaagggaatcccttcgcccagaagacagacgtaacacgtttaatggagggacatgatgtgagcgcactctggacatcgtccagaccaatcctcctaaggttcgaaaagggaatgaggcttgttaaatacggtaaatctagaactggtctggaaaccgcaatgaccacagtagcttcagatatatggggggctgattcgtccttcggtgacggactgagagcgcaagcggcagccgcaaaaacgcaagagaaccgtgccatttttgtaatggggtgtccgtgtcaaacaaccgtgatagggcaatccgaccatcctgcagtcaagttcgccttgggggagggtgccagtttatttttgtcgtcagaggacgcgaaggtagcgctgtatcaatatggtcaaggggtgctagaatcaggattcccgttttatattagctctaaagattcgcccgatctgcacgtcggtgaaggagaaattaatgttgcagtaggaggtctatcgggtaaaaacaccatgggcatggcaggtatctccacttactaccagacgggcgccctaaagctaccctatatcatccaatccgtttggtatataccaaacactaacaccaagctgggcattaagtctacgaagagcatttcatattcctaccccggcaagacacccagcggaacaggtctatcggtaaccctaatgtatacaaaggatcacgagctggctaaagacacaatggactcgattatctcggtaacaaacctcagcattcggtgggaagaaggccagagaccagttctattgggcgaggacgttatccctaaaggcgtaaaagatccttggacatatcgattaaaatttaacggatgtcccgcgatggaagttgatgtgccggtagtgggatgcacttcgatagcttactggtttattgcattagaaatctcgggaagaccaaacagtacgagacaacctcagctactggaggatgttctaactaaagcctgtctaagagaactccttcagtctgcaatgttcaggacgcacgagttgctcctagctatcgaaagacaagttgaccatgtggacctgtccagttgtttgcagcccgcgtccacggacgggaccaactccatctgcaagactgtccaaaatgtatccacgaagcattgttcaaagctccgggtagccgaggcggtggacgtagaagttgttggggcccacgagttgggcgcttccgctatgcatcctgagatgcccgcgatgggggaaaacaaagcggatggcctgggtgtcgtccaagaatattgcgtttctgagagtgaaactcaaaaacgttgttgcgaatttcttatagtgtgggttatggcagtatacgcgttaactatcgagtctctgctcatccctgctgcaggattcgtttttgtaatagaagcaaaaagggttaccatatcactaagatctagtactatactgcttagcataaaaaattttgattcaaatgacgcctgggtacccacggctatacgaggccctatgatgcaagaagattgcagtatccaggggggcaatggctggaaatacacggccttcggcttggatctgtcgcacgccctcttgcgggcctacgatcagtttcaggcagacccgggtatcttggttcgtgtcgacgcggcaattaaattagaagacgtatcgtataacaagcagcaaatagaggtacaggctatgcgtacgacgggtaaagacgaatgtgaggaaggcttgcgccttaagggcactactgacgccaccgacgagaaagacggtggaagagattacagcacacaatacgatcacaacgtaatgttagacgttgattgtgaatgtgtggaaaccttactcgaaattgaaaagaacacgtttatcgacagtaaagttctaataatatatagattcactgcaagcggaccagactatcggaggtggcgtggggtcaacacctcgattatgagccaatgctatgcgccgggctgtgggagttccgtgtgcaatacatcccttgcgatagacaagatacaactcgtgacacttgaacagcttagcttgttcttcgtccagccaacttgcgtgctcggcgtcgcctgcctagggtgcggcatacatgggtacacgattaccatcctgagcaaagcgaagcccgatactacggtagaggcctctactgccgcattcgcagcagcctcgaactggatcctattgggacatagggccaccaaacaaggtatacagatagactgcgtgactgagaccctactcgcaaaggagatagtccaagggcccttcataccccactccgagtttgtctatgattccttcctagcggtctttcaatgggctacgcctaccataggcggccacaatgaacagaggggaaggaaaagagataccagtaaggggggattcggggcccaagcctgtacggcggggactaagagcagtttgtacgacgaggaactagtgtacgggcgttacaacgctggtgcagtcatgagcaagggtgactcggactcatgccacggtgccaagttcagtaagatatacggcttctgtgttgaagcgtta
>(30_0)
atgaccctctatcttttccgaggtgactctgtaacagagctaaaagaaactgctagcctttttgagcttttcaatgtgaaagctgagcggacggctaacgacaaaaacctgatcaatgacatgtgggaagccgcaccgagtttattagacattcacatgttcgaaattcacggtaaaataggggcgggtaaacgaatgagcgccgcgtttgccggggctcgatgtgatgttaccgtcgagctgatgtctgaattgggccagcggaactgggagactacgcatgaagttcaaatcaagatagtagacgggcggaaactagcttccggatccgtttttggggaacacgttaacgaagagatggccaagttgtacgatctaagtacaggcaagatttgtccgcggttcaacaacagtccagagccaccgtacgtgaatgtggaagagctgctgggaccatgtactaacacagagaagctaagagacaactggaaaccatgcagacccgtcacttgggggaaactcgttgaagcaattcggagtaccagtagcgagtatttgaaggattctctacggatggatgattcatctccagttgatccgacccaatattcgatgcagggaaacatggctcattcccaccccgtatttttaagggccaaagcctacaaaaagtactgtaaacaagctatttatctacgaaaggaccatacctccgatctgcaggctccggggctaaagctaccaccttcggtcacacaggtcttcggaaatcagaaaggtccagacagcggcaccaaatcaccaaatgtcccactaggattcgccctcgagggagctacttatcagttagttatggatcatcttaaaaaacgaggggatcagcaagcgtgtattcagcccctgtactggatcacctttgtggacaaaggttacgtcgatttccgtcaa
>(31_0)
atgaacgaggtgcttatattagacgaaagggcgacgtgcagacctgtactgaactttgcggaaagggggccggacggtatcacgacaaaatgggtggctaagggttttgtgcacgtggcggcattcggcggtgcggcagccatgggaaatagtctgaccctaccctctgatttaaagaacgtccaaaaccatgtcaaccaaggggagcttttcaacactcatggcccagtgggagacagcaaggcaaagattgtacattcgctgttgctattcgtgcatgtacgctccggagccccgtgggagaactggctcggtattcccggaggagaggtaggagcggacgccagcaacgggggtttcgtagcgtatacgggccagccatccgtagtatatgagtggcgattctacgttaacgtagataatggggcatttgagctccattccgactccggggcgctggagaagtgcaaaaatgaaggtagacttaaggagtgttctgtaataggacccaagctggactgggggtttgagcattctacaaggcatctcgtagacgtgtctggagaggctgtataccgtatagcggcgtggtttgatttagcactcccagtcgcgcaacaggtgacatccggcttacaagacgaattacagaatccgtcacctcaggtttcgattgtggtctgcggtcttaacgcaactaaactaggtaaacataaggtcggggtgttcgtaccgtcttatgtactattcatcggctatgcggttaaatatttctcggagaaggaaaatcctacgtgtgatggtggaaactctggcgtagcgtttaaagttctttttgtccgaccatttacggacaaaggtggcaatacctttataaaaagactactaagtttgaaaaaggcaaccaagaatgtagttaataaaccaatgaagttcgctcgaacgaagatcgggcctacgatcaggggtttggagtgtccaatgggtaaatgtagtttaagactgaaaaatacacctaccgcggaggttaactggaatacaatactcgcggagatgctcaaatttcaagttgaaaacttgttcgttcgcaaggggaataagagagcctcttctgtgcatcaatcggcggttccagctggagaacccgccgggccgcttacttcggtcctcgcgtcgatcgggtgcagtccggtaaaatccgctaaaaacggggacataagtgctataatgtcggggcaattcgttaaagatccgcaaatctatgctgggttcaagcagtttgatattgccgaagacaaaggctcagagtgctcgctgaggtcgccagcaatttctgctactgtctttaaatcgccatctacggtcggcacagcgcagaacaagtccgaggcaccttacgcggtgcggaatatgctactggggtttggcatatatggccccttgccgggttgggtaaaacacgacaaggccggcccggaccaagttgtagggatctgggatttaacgtacttagacactaacaagacaggaattcctggcagtcggggacggcaccacgtggcaattttgatcggtcatacgttaagaaaagttacaataattgttctaggtacgcaacacgtctgggacttctcccgacttttctgtcgggcgtggaggcctgcgtacttgccgctaggtagcaaccccaagcttcaagatgaggagaaaggagggttcaaatctctgggggtcccagagaactgggagctccgcttaaggggtcatatatttgccaacaacgtaaatcgtgaatcctgtactgtcttcttggtcgcggttgggaaactgccaaatcacagcgtgctgtgggcggacactgcatactatactaacatggtgatcctagctctcatatatgaaatgaccggtcataaagcgtgcgtgccatcttgccgacgaggcaggtcttccaagcacgtcggacgtatccttgaacgggtccttatggcatttgcattattcgcacgggggctacctatggctctatacatagtggcaatatgcgagcgctacaccgattggcctctggacaataaatgtgagaagaagattgggttcattttaggggcaaccttctatacgaatcaacggacggcgaaggggtacccagttaacttaaaagtagtgatggagatgctcactttggagtacgctgcggagtccgcacaatctacaacgtttaataaacttgtagatgaaaacttcattggccacggtctaacagacaaacagacctctgacagtgaaactcctaatgccagcggcctctggacgggattcttgcacgtagataaacaagttaagcgaattgtattactcgggacagtagttacttccgccgtcactttagaaacttttttggtgtccccgcctcgcaaggttgacgctcttatctccacctacgtgggtttcgcctttcaaggctatacccagcatcggctagggctagaagggaataacaacagtaaggacataacacgagaaatccgcgaatggatagttctgagctttgatatggcaacttacgcgcgactatggatgttccccggcgaggctgaaattgaaatgtataatgtcaagagagtaaaatgt
>(31_0).(584_79)
atgaacgaggtgcttatattagacgaaagggcgacgtgcagacctgtactgaactttgcggaaagggggccggacggtatcacgacaaaatgggtggctaagggttttgtgcacgtggcggcattcggcggtgcggcagccatgggaaatagtctgaccctaccctctgatttaaagaacgtccaaaaccatgtcaaccaaggggagcttttcaacactcatggcccagtgggagacagcaaggcaaagattgtacattcgctgttgctattcgtgcatgtacgctccggagccccgtgggagaactggctcggtattcccggaggagaggtaggagcggacgccagcaacgggggtttcgtagcgtatacgggccagccatccgtagtatatgagtggcgattctacgttaacgtagataatggggcatttgagctccattccgactccggggcgctggagaagtgcaaaaatgaaggtagacttaaggagtgttctgtaataggacccaagctggactgggggtttgagcattctacaaggcatctcgtagacgtgtctggagaggctgtataccgtatagcggcgtggtttgatttagcactcccagtcgcgcaacaggtgacatccggcttacaagacgaattacagaatccgtcacctcaggtttcgattgtggtctgcggtcttaacgcaactaaactaggtaaacataaggtcggggtgttcgtaccgtcttatgtactattcatcggctatgcggttaaatatttctcggagaaggaaaatcctacgtgtgatggtggaaactctggcgtagcgtttaaagttctttttgtccgaccatttacggacaaaggtggcaatacctttataaaaagactactaagtttgaaaaaggcaaccaagaatgtagttaataaaccaatgaagttcgctcgaacgaagatcgggcctacgatcaggggtttggagtgtccaatgggtaaatgtagtttaagactgaaaaatacacctaccgcggaggttaactggaatacaatactcgcggagatgctcaaatttcaagttgaaaacttgttcgttcgcaaggggaataagagagcctcttctgtgcatcaatcggcggttccagctggagaacccgccgggccgcttacttcggtcctcgcgtcgatcgggtgcagtccggtaaaatccgctaaaaacggggacataagtgctataatgtcggggcaattcgttaaagatccgcaaatctatgctgggttcaagcagtttgatattgccgaagacaaaggctcagagtgctcgctgaggtcgccagcaatttctgctactgtctttaaatcgccatctacggtcggcacagcgcagaacaagtccgaggcaccttacgcggtgcggaatatgctactggggtttggcatatatggccccttgccgggttgggtaaaacacgacaaggccggcccggaccaagttgtagggatctgggatttaacgtacttagacactaacaagacaggaattcctggcagtcggggacggcaccacgtggcaattttgatcggtcatacgttaagaaaagttacaataattgttctaggtacgcaacacgtctgggacttctcccgacttttctgtcgggcgtggaggcctgcgtacttgccgctaggtagcaaccccaagcttcaagatgaggagaaaggagggttcaaatctctgggggtcccagagaactgggagctccgcttaaggggtcatatatttgccaacaacgtaaatcgtgaatcctgtactgtcttcttggtcgcggttgggaaactgccaaatcacagcgtgctgtgggcggacactgcatactatactaacatggtgatcctagctctcatatatgaaatgaccggtcataaagcgtgcgtgccatcttgccgacgaggcaggtcttccaagcacgtcggacgtatccttgaacgggtccttatggcatttgcattattcgcacgggggctacctatggctctatacatagtggcaatatgcgagcgctacaccgattggcctctggacaataaatgtgagaagaagattgggttcattttaggggcaaccttctatacgaatcaacggacggcgaaggggtacccagttaacttaaaagtagtgatggagatgctcactttggagtacgctgcggagtccgcacaatctacaacgtttaataaacttgtagatgaaaacttcattggccacggtctaacagacaaacagacctctgacagtgaaactcctaatgccagcggcctctggacgggattcttgcacgtagataaacaagttaagcgaattgtattactcgggacagtagttacttccgccgtcactttagaaacttttttggtgtccccgcctcgcaaggttgacgctcttatctccacctacgtgggtttcgcctttcaaggctatacccagcatcggctagggctagaagggaataacaacagtaaggacataacacgagaaatccgcgaatggatagttctgagctttgatatggcaacttacgcgcgactatggatgttccccggcgaggctgaaattgaaatgtataatgtcaagagagtaaaatgt
>(33_0)
atggatgtgcgatttttgaaaaaacacgagcactcctttatagcatgggaagatattgctgaccaagcgcatcaaaacgggtttgaagtctttgcaatccatcggctgctgtacatagttactataaccaagccgataggcggtgaagtcatgcaaaagttcggccgctcctggaggggaaagggaattctcttgaaaacgtttggtatagcatttacatataacggacgcgggtcaataaaaggacttacccggcagaactctgaacccaactgtcgtgacgagcagaatcacacggacaaagaagaaggccttgtgaatgaacacaggatgaacactaacgagtgtaagatagcggaacatgttctcgctcagatgttccgcatgactaacgggctagatatatctgcagtatgttcgaagctaaaagacgttgttgcgcaggactgtcgttacagcgacctcgacaacgctttgatggaagggaccgcagtgctaggatccgatcagaccgattgtctcgattcatgggatgggcctagtgagatgatgtctaaaggcggtgatatgcattcaaaggattttgcggacaaaacagaaggcgccgagatgccattggacttcagcctgcactggctagtaccattagctctggtcaatcttctaacgaatgggcagacacattctcttactgctgctatggccgttcaggaatgggagaaagggcttgaagggggctttccaagtaagtttggagttcataccggcaaaactctcatggtcgacgggtctaaagttcacatcgctgacgaacaattgatcaccaaagcgcacttattcagctcctccgctggagtatcggaacccgtaacaggctccggaacggtcaccacacaggctatcgaccatttgatggcggcaattttggcggggggagttcatctaggataccacggatcggtagagagactacaggcagaaccagatccatctatcagcctggagtgggtcaaccccgaagttgcttggtatcatcgcaagcttctggacgcgccggcgtccacgtgggtttcagcagcacctcaggtggttaacccgaacgaccttgaaaacaaggatcgacagaggtattggttaaagacattccatggtgacgcaaacttggtcgcagattgtatgtgcaagacattaaaacagattatggaattcatcacaatagtgacagttgctgcctcacaacgagatgcaaaaaagaattttgcagatcctgccgaaaaaggaacacaaactgagtcccgcgactgcgaagatccggagaagagttttaatttagtacggtatggggggtactatcatatgacattcgtgattgtgtattgggtgcgacatggaaatacaactaagatcgctttttggcgggattcggtcacggacaataccattaagatcaaaacggaaggagagcttttaacgaaggcggttcttgaggtgtttaccggggacaatctcaaatacgagtgcgaagttctaaccacggtccctcctcaatttggtgagagtgaatttcaattcacctggtttcggcacatggagttgccatttatctggacgaggagtggagttgaaaaagctaaaagcgaacgcagtaaccagatgggacataccggtactaaagacgcgatatgcgaggatgccacaaacgcgacagttcttgttgctctccccgtagaaacggtaaatcga
>(34_0)
atggtcgtcatgccaggctcgccttcccgtaaattatgctcgatagcactggcggccggatttatagcagtgattgggcctggcaatgtaatagataaactacgagttaaagaggaagattacgaaagggtaagagggcaaggggtccttctcgcctatgcaaacgacgacgatgtggcctgtgaactgacacagcccgcgccaaaaatgctccccgttaagtactgtttatcttttgacacaccatggagttcagccaagatcacactacgggtcggaggaacacaagaaatacgggagagactgtctctagataattgcggtaaacccaagtggaatgatgtcgcaggggccaaaaaaaccttcaacgctaaaggtacatccctggttcgtaatcgaaaaggcttaatccggggcatgctcgagtcgatcctaggctatgttaatcacataaatctaatatttggcggaataaacacaggagacggtgggtcatccggtaacccgttcacgcaggtacctatccaaaacccgatggagataacggacatgagtccggggctagccgggtacgaattagatgggtggaagagcaaatttgcgactcttcactctactccaataacggcactccacctaccacataagtttggcgcaggcggcaatctgctacctagccgcgtttgggatcagctgaccattaggcactccaacaatctgaccgacgctgggggagtcaatgcgtccctcgatttgtttgtagggagtatgcctgtggagactaccatgatggcaacgttaaatcttgctgtcatctgcgtgtcgggtctaaccctcatccatcaatttaacttgaaataccacgtattcaatgcggacagtggagttacgaagggacatatccaggggggcctgcccagtcatcaaccgtgcattccgtactacatgattgtcgctgtcaaagctgagccatatggcgtacccaaaataattgcgatgcatacatcttggtttcgatgggcgtcacaactgttcgctgaatggacggtcgctcgaggtgcatcatcagagggggtaactggcaaaaccctgtacgatagtgatgatcaatccgatgtaactttctatccaccactacaatccgatggcgatgtgcgactcgaaagtgtgttgggcgctaagtcaaacctaatagaagaagtggggggttcaaaggaaaaaaaacagtgggagaaagacgtgagatctaggcgaggtgtgtggtgccagcgatatggtgctacgcgttatgtcgaccttctttcgtgctttgctacgataacctgtttagtacttggtcgtcagtggggagcagacaatttgtcgaagattgttggcagccagcattccgtagcactcgaagctctccccgaacatcgcctgggagaggtgaagaaacgaaagttcttccattacggtatagccctcaaagcgcagatgtattccgcgtttctgagcattcgtgcgggtgatcttaggcaattaactgcagggcttcccgctgattgcgatgtacattggctgcaccgcaccgtactcccacgcgcaggtatacgatcaatcccccaggaaattgtaccaggtgcatcatatgtcgcaaccatcggacagctaaacacaggaacattctctgaagccgccgcccggggtcgtgtctttgtgaatgaagaatggggacacgattgtcttttagtgagggaaggggtccacggcagtacgaggcacgcctcgaggcaacgcgcttataccacacgttctgctttgggagatgagacctaccgacgtcacggatgtgatgaaggtaacacttacacctacgccttgaaaaaactggaggctgagacccaagaggagttgggaggggctgagcctagcgggaagcaccgagtcgaagcatttaattatgacccttctatttccagtcctccagcggtgccggtcggcagtagtgccacgctcaatgatgaacttttaaccttgcatgacgtgctggcccagcctcttacgagagctaaggggccacaaacaaatgcatcggaagcgttccatccaagggattgtgacctgtatgaagctgcaacctatgggactgccgcgacgagtgattttacggaacagggagtgctcgcgatcccgcacttaaccggagatccaaagatgggtggtaaaaagtggaacgagtttcttgttttcgaggcgtataaatttgctctgcttggagtagtactgcttcccgaagtacatataagcatatcacttggtcagaagcctcaagtcgcttcttgtgaacaagcgggggccaagtatgcagcgtcctgtatgcttcaaaacaaaggagatccttccaaagatgagcgtgcccttacggcaacaaacctaaaaattcggaaaggctattcaggtgcctcctctctggcacaattttccaaggcgggggttgcgctcaaggtaggtatgaaattcccgaccctttgtctgtacgaccaagcagacggaatactagtatatgtccagcataacgactgcgtgtccgtgcaggggcgggtttactgggttatagtgtctaaacgtaaatactgggtgctcctcgctagtgcttccgttggtactcctagtctggccgagcagttaggcaagttcgaaaaagctgggaaggtggcctatgaagcgtcggcgataaatccaaaggttctcttgtatcgtacggtttggggaggtgacgcgacagacgatgcaccctatctcgaccaagatttgtggaaacaaaatttggccctaaagcaaatggccagctctgagaaaacctcggaatcggcggatcctggcaataatcaatacttcgaacgtaaactaaatgcaaatttcgacacatcggatttcgcaacagatatggtaaaatttaaaaactcatgcggaacgattcaagaggttgcctcatctgattgccttaggaatgacacagcgctcttcaatggctcaggaaaagagggacccgcagcccaggtagcaagtgatgatcggatgagcgatgtaatgctggttgctgagagcctaactccggcgagtcatttgttatttgagggtgagacacgactagtgcttcttggcaatttggcgacagaaacatacgaaggtatggctggtggcactaatttttgctgtcatgaaggtacgcgccaaggaaaagcatttatagcgcacgactggcggactgaggataacctccctgacgccggactactcgatataaattctgtgtggtttattgataatatattacgtccagaatggaatcgaaatggctttaactttcccgctgcagaccaatataatcaagaatgcttgggcaaccagagcatccaagatagagtcaaattgtccgcgaccacatttgactgtattgaccatcagaagagaagaatagtgaccgaccttgatggcgacgtactgagtgaagtcaataccaactctaatctactctacgaatctgcggaatccatcacggccaaagctcttatagtggctgccacccctcctgaaaaaggatcgaatgaaggcgcagcatactctcctctgcagggagcgcacaaaggggttcgactaaagtttagagttacggctgctatttctccagagtcactggagaaacccttcaactttttaggggactccgcccttgcgggggatttaggtgacacaacggcattgaacaaggtgggagggctaaccttcctgggtaattattccctaaaaaatgtaaaggggaagcttcttgcgtcgaaatcgttgacgtataccgaaacgtgtcttactgatccagcgaacctatggttgacaaatcttatttttggcgatccgtttcggaaaattatggttgattgccctgccacagagctactcgaaaaggcgaaaacattgggcaaggtcgagcaagggagtaagactgtgcgtcaagggcccagcgatgcacccaataaggtcgttaggtctagtgtggttaaagaagagggctggttccatttggcggccagcatggtagaaatagacttagggtatggcagcacagcaaaagttaactgcttccttgctgcggtagggctcatgcggctggaacctccgaacgtgaaatattgttccctcgtacgatacatggaattaaagttcgttattgaggcgagctcgagttcctatcacgcctttagcaaggggcagtgggttgttggttcagatgtaatagctggttgttataagtcacctatcaaggcgaacccggagaacgagtatcaaggaatgataaccgttaaatgtggcatatcagaagaggaggactcgtatgcggcaagtgcgaagggcgtgtattatgcatcagaaaacccgcatgatgttgacgtagatcccacgtcggaaaaggacgctgtccgtgacatcttccggatgctagtaggcgccgaagagaagatagcaatgtctgtcggtgataaagatttaatgaaatgcctagaaataagtgacactaaagcgctccaatccaacctaaatttaaagcgaatgtccgcagtggaatatccagggccgactatgaaaacaaacgaggggtccggcctgcgttacggccaggactctgagaagaaaagctcccacctaacatccttactttcccaacgcacgctgcaactctcaaccccccgaccttattcatcggcggttcaagacaccgacggtttggaggaagctaccgagcgcgtgtcgaagcagtgcctaaatttgaaaccgcaggttcacacctcgatatgcaccatgaaaaggggacaagatagtatagaacgttgcataatagcaagcatggctgcggaggacttcagacaagtgacggagtatagcgatgaaagtacctacgacatgctcttgccctttagcgctcagggtataaaaacgaaccttgtgggacctgagcaacaacccttcaagggcattcatcacgccaccggtgcccagacaaaattagtcgcaaaaatggtaaacagcgacgtacatacccagaaaaaatctgatgaaggcgataaaggccttgatatgatagctgtcacaaatttgaaactcctcgatcgaaaggctgtaaggtgttcagttatctcagacgccgagttgcgacacacctatatcaaaaagattaaccgggtatacatcactgtacagactgcgggtaaaggatcaattaaaagggatatgaaaccgcaaaatcaagctggaacgtcgacaggagaggggataccagattccgcaatacgtttggaccaaagtccccaccctaaccctcctgccattgtcgcgtaccggacttcgggcggcctggacgatttacaggacgggagatatcacgtcaatgtttcgcaaaccactttcgtcccacttaacgtgctattggaaaagcgagcgggctgtgtagtttgtgaccagtgggttgtcaaggtgggtgctcaggcggagaagctcgacggggggtataccataatccactgtcatgttttggcgactgtgataacaggagacgctgcaggtcatgaggagaactacgcgactaataaggctgctgaggagcacgagctgagcgcgctaatggggtacaaaaacggctgtctcgatgggaacgacggtggctctaagtatacgaaagaaaagaaacagagaccggaaactgacagcgccgtgtcgatagtacagactgctgcagcggtgacaagtatccggtccctcgccatcgacgtcaagtcgaatatttacacttcgtttgagaatgacatacccgagcgtcgctccgaaatggagtctaaaaacgagatgctacagggcgacagcgatgaccaaaacaccactcaaagcgctaccatgtcaccatctgagcctttcgaccacgacccgatcgtcagtacacatggcgtgcagttcaaacaagggccccgtataataatcgcattgcagtatagctctctgaaggccacatttggggtccccgcgaacgatgaggaggcgagactaatttacacttcggatgacaattacttgaatcaaggtgtccagatagaggtgttgcttactctagacgctcatcaaccccagatgagatgtccaggaacaactccggcacgcgaaaccggtcccggggaacttctggtggttggtgactcagtcaaccgtagccaattcaggctgccttgcgaccgactaggagccggatacatcgacctaggccatttcataacagttagtattctcggagtttactacgaaattagcggcaaaaatagcacggtttcgggcaacagtgctatcttcggtgctgctatcgcaaatccgaactattgttatgagcatgtgaaagagaacgcagagaccgaaccggccaaagagtttgacgacactgtgcaaagcaggtcgatgtccactgtgccccgggatggagagcggatggcgaaggaatattttagatgcctcaaatttcatgtttcgaagtatatccattctcgtccagattgtaaatacgccaaaacaatagaatggagatacaaggggattctgtggctgtcatgcgcgctacagatgcggaacggagaattcctgcatgtcgctgacgctggtgtatcttatgccaaggtccatatcaattcgtcgaataaaaccgctattaaatactgttgtgagaattacattctttgcaactacagagcatcaaataacatggattgcgactatgatagggatttagctgaggccctgctttcggagttcgagagccagaccttatcgtttgaaatcggtactcaggtagtagttaaagtgcaactaaagcgtgggcccgatgaacagaatgtcaaaaccttgtctaaaaatacgaaagaacccgattacatcccagatctgatacggaagggattgaagcggatgaacgcagctagcggttttgaaatcacactgtataaagttcccattgctaccggttctgataactatgttgaagacaccggattcgactcgctctctattcactattctcagggaacgcgaaaagtgactcctctgttttggaaatgccgaaagctgttatctcgacgagagtcatttcaagaagaggccttcaagatatta
>(35_0)
atggagacacacaacacgctaagcatggatgtctatttggggcagaagggagactgtgcccatttcatcacggcttatctcaagtgggagagcatcctcttcttgacaatgaaacacgagacggaacttatgacaatgagaggcactatttttgtagcactagtgcaaaaagacgagcaagctgaaaagtattataccgaaaaggactatttaataccggcgcccgtaatcgtattcgaagaggcatttggaaatgaggcattgtattctgctactaggtacttcgtcatctggaaagggttcggccacagaaacagtggaatcgcgtacgaaaagcaaagatcgaacgcaaactaccatgaccttacgcacacaataatcctgaagagggaaggcgctacctacggcgtaggtaccccggatggagattactgcccttatgtgtttgaaaagggaaagtacacaataccgttagacgagcacgggacttatatatataacatatcatccaggatgcccagagaggaagaggaggctcgtaaaactatgagcctatggtggacggacaggcctaacgtggtgtacactgcaggggccctactaatagtcctaccggatcactcccccaaaaataactatggagatgatctcgacattgagttaatatttaaaggatacgtgactcacgggcagttcatgtgggcggagttcgaagatgcacaactctggggggctttgaacgaagaacggaaggacattctgacacagactgagaagcaagcagcgccgatgttgaaaaacgccgcaaacgccatagaaacggcaaatgcagttttcttgcaaacgacgatggagcatatggacggttttttccacacaagacacggacacgagcggtccccaaccacagtcgcgttcactcttaccgtacctcggaaacggcgttgcgttaatgtagaaaccaaagtagggtttaaaccgaaaggaggcacgcagggagacagggactctaaaccctatatttacgcaacgttggaatgcatcggctcgcgcatgatgaggcccgctctagagaagggaaagagcaggtccacagccgtatatgctggtcttcagtctcgtgggcttggcgccaccaagcaactcttcaaggtcacttttggcaaaatcttgttctttgacgcagatgggattacaacaacattagtcgaaaataacggatctcccggaaacgaatcagtatctacgcgcaccggtaacgttcagcctatattagcagttttagaactgcagcggtccgcttttatcattgtcgtgtatgacaaaacctacacaagtaggggacagaaaaatattagtgagccctctccggagagcgagcttaccgaatttgcggttcctttttggtatgcggtgactccggaaatcgagtgggtcgctacggacctcatggggattcccttaggaggcgtggcgatcaatgcagcattcaacaagagctttgcatccatgcacgaggcgactcaacaggaccgtttggataatatagatttgattacggaaatcaccaccgataatttgcaagcggaaactgttccgggcagccagcagacgttgcgcgtccaaattaaagaagccctccgagatgtcgggctctgcttggattcaccttggtatagggatttcagcataaaagtcgctgttttcagcccaacacctttgttgaaaatcttgatattccgcggtgtttcccttggggaattttcaggtacggtagtttacatgaagaaccccaaaggaccttggaatggcggtgttctctatcatcccattaataacccagccagcaccataccggatcttatacgtgacggatacgagctggacacgggggagtggacagaattcgaggcctgtgatactcacctaaaagagggcaatattcgggactcaccattccgtgatgcagacaccccaatgtgctttcgtacagaatggggtgcgttgaaagtatttatcgaaaatctagttttaaacggaatgaaggggtttctgccagcccgttcctccagcattgctgacgctcaggacggaacacccctatttacgcttgtagcccagttaccgcagaacttaatagtatatacgtctgcaaagcttggcttcgttaatgaggaaaagcagacgattgtcgtggaaggcgaacgagggattcaatcgagaggtaacgacgcagtaactaacgttaggcttctggatatgtatttcaataagatacaattgggctatactggcagtcacacagaattcacacgtggtaactaccggcaagttgctaaaaagagcgccagtatggtgaatcggtcattgttcttgttggcggccgctaatcatggctacgttcagtacgtggaaattccctatccttgcgacatccagaaaaagttggactatatggaggcggcggtcaatcagactagtccagcaaactctccagtaacagcacataagtggccgaagttggatgcgtcacctcaaacacatgaggtcggagctgttaggaaaatcgaaacacgtgccatggacccccccataagacgcctagtcagcgggaacgagatcacgatcgtgacaattctaaaacgtgaggacaacctcactacgcacgatcatattccggtagcgaggacccaaaagttactggagctcgatttgcttaagcttagtatagtttgcccttcgagcgtttatgagctgatgggacctatcatcaagaagttcataaaagagattagtcagcaaatcaaagaaaataccccgggaattcactttcatatacgctcggtcatcacgaccttgatagcaactgcacctgagtccacaattcctgagattttaatggattatccgtttgtacgaccacgaagggagcttatgatgggcgctcctgatctaatgggagccactgtcgcgtacttaatctgcaagctggagataccgggtgttaacaagaaatttctccttccggcttttttggaaaaatcaccctgcgtaacactgaaagttacctctctagctgaggttttcttccagaccaattatctgaagtcgcggttacaactgcacgaaggtggcttgacgccaaccggttattcggtaggattcagagctatggccgtgcttgaatcactgttgcgtttcttagacacctggctatgggataaacgcggaggtcactgcgcggatgggaaattaagtgcctttcgaagtgggaccatgtcaattaagggcaaaacaaatgtcataagcgatcacataagggagcagaaattttggaaatgccacgacttcgtgaagtcaccccagcaagatgcccatataactgaccacgagaacttcgcatcggtagtatctcatgtttgccgcaatcaagagcggcttcat
>(35_0).(430_34)
atggagacacacaacacgctaagcatggatgtctatttggggcagaagggagactgtgcccatttcatcacggcttatctcaagtgggagagcatcctcttcttgacaatgaaacacgagacggaacttatgacaatgagaggcactatttttgtagcactagtgcaaaaagacgagcaagctgaaaagtattataccgaaaaggactatttaataccggcgcccgtaatcgtattcgaagaggcatttggaaatgaggcattgtattctgctactaggtacttcgtcatctggaaagggttcggccacagaaacagtggaatcgcgtacgaaaagcaaagatcgaacgcaaactaccatgaccttacgcacacaataatcctgaagagggaaggcgctacctacggcgtaggtaccccggatggagattactgcccttatgtgtttgaaaagggaaagtacacaataccgttagacgagcacgggacttatatatataacatatcatccaggatgcccagagaggaagaggaggctcgtaaaactatgagcctatggtggacggacaggcctaacgtggtgtacactgcaggggccctactaatagtcctaccggatcactcccccaagaataactatggagatgatctcgacattgagttaatatttaaaggatacgtgactcacgggcagttcatgtgggcggagttcgaagatgcacaactctggggggctttgaacgaagaacggaaggacattctgacacagactgagaagcaagcagcgccgatgttgaaaaacgccgcaaacgccatagaaacggcaaatgcagttttcttgcaaacgacgatggagcatatggacggttttttccacacaagacacggacacgagcggtccccaaccacagtcgcgttcactcttaccgtacctcggaaacggcgttgcgttaatgtagaaaccaaagtagggtttaaaccgaaaggaggcacgcagggagacagggactctaaaccctatatttacgcaacgttggaatgcatcggctcgcgcatgatgaggcccgctctagagaagggaaagagcaggtccacagccgtatatgctggtcttcagtctcgtgggcttggcgccaccaagcaactcttcaaggtcacttttggcaaaatcttgttctttgacgcagatgggattacaacaacattagtcgaaaataacggatctcccggaaacgaatcagtatctacgcgcaccggtaacgttcagcctatattagcagttttagaactgcagcggtccgcttttatcattgtcgtgtatgacaaaacctacacaagtaggggacagaaaaatattagtgagccctctccggagagcgagcttaccgaatttgcggttcctttttggtatgcggtgactccggaaatcgagtgggtcgctacggacctcatggggattcccttaggaggcgtggcgatcaatgcagcattcaacaagagctttgcatccatgcacgaggcgactcaacaggaccgtttggataatatagatttgattacggaaatcaccaccgataatttgcaagcggaaactgttccgggcagccagcagacgttgcgcgtccaaattaaagaagccctccgagatgtcgggctctgcttggattcaccttggtatagggatttcagcataaaagtcgctgttttcagcccaacacctttgttgaaaatcttgatattccgcggtgtttcccttggcgaattttcaggtacggtagtttacatgaagaaccccaaaggaccttggaatggcggtgttctctatcatcccattaataacccagccagcaccataccggatcttatacgtgacggatacgagctggacacgggggagtggacagaattcgaggcctgtgatactcacctaaaagagggcaatattcgggactcaccattccgtgatgcagacaccccaatgtgctttcgtacagaatggggtgcgttgaaagtatttatcgaaaatctagttttaaacggaatgaaggggtttctgccagcccgttcctccagcattgctgacgctcaggacggaacacccctatttacgcttgtagcccagttaccgcagaacttaatagtatatacgtctgcaaagcttggcttcgttaatgaggaaaagcagacgattgtcgtggaaggcgaacgagggattcaatcgagaggtaacgacgcagtaactaacgttaggcttctggatatgtatttcaataagatacaattgggctatactggcagtcacacagaattcacacgtggtaactaccggcaagttgctaaaaagagcgccagtatggtgaatcggtcattgttcttgttggcggccgctaatcatggctacgttcagtacgtggaaattccctatccttgcgacatccagaaaaagttggactatatggaggcggcggtcaatcagactagtccagcaaactctccagtaacagcacataagtggccgaagttggatgcgtcacctcaaacacatgaggtcggagctgttaggaaaatcgaaacacgtgccatggacccccccataagacgcctagtcagcgggaacgagatcacgatcgtgacaattctaaaacgtgaggacaacctcactacgcacgatcatattccggtagcgaggacccaaaagttactggagctcgatttgcttaagcttagtatagtttgcccttcgagcgtttatgagctgatgggacctatcatcaagaagttcataaaagagattagtcagcaaatcaaagaaaataccccgggaattcactttcatatacgctcggtcatcacgaccttgatagcaactgcacctgagtccacaattcctgagattttaatggattatccgtttgtacgaccacgaagggagcttatgatgggcgctcctgatctaatgggagccactgtcgcgtacttaatctgcaagctggagataccgggtgttaacaagaaatttctccttccggcttttttggaaaaatcaccctgcgtaacactgaaagttacctctctagctgaggttttcttccagaccaattatctgaagtcgcggttacaactgcacgaaggtggcttgacgccaaccggttattcggtaggattcagagctatggccgtgcttgaatcactgttgcgtttcttagacacctggctatgggataaacgcggaggtcactgcgcggatgggaaattaagtgcctttcgaagtgggaccatgtcaattaagggcaaaacaaatgtcataagcgatcacataagggagcagaaattttggaaatgccacgacttcgtgaagtcaccccagcaagatgcccatataactgaccacgagaacttcgcatcggtagtatctcatgtttgccgcaatcaagagcggcttcat
>(36_0)
atgggggcggacattgccgccgttccctttgttggtggtggccataacagtgcgcgggggaatatcttcacagagtatatgtgtggtaataatatcgcaggtaaggggtggcagaaagaactgcaattacgagcggcaggatatgttaaacgacaaaagaagcgatatgctttcacatatggcggcctgtggcccgaaacactccacagcacgcgaatgaaattagggtatatacaggaattcgtatcgtctgtatctgctctcgagttgcctcacactcaacaacagctccaatcaacaaagcggttcagtaaggttgatggtccagagccgagggtcgtagtcagatggcaacaaaagattttcgctgatcatatcggtatgaccttacaccctctgcagtccgtagtcctgcaggattatgaggcctgtgaggaatcgaacgattacgattcgcaggaactatcgctgatctctgcaacaacccaaggggcattagttccggtattaagtggcgaccatctagaaaagagtgagaagatctcctccccttatctggacccctctcggatacctgttacagagtttggaggggtggaagggccatgtaaagccggggcaaagagaaaagattccaagatcctggcagactcgggatacgcctgcgcctatgacgttggggtccatatggccaccaatgatttattcaaggtacgtgaacttcttatcaaggaatcgaaagctccagatctccaccagctaacgtggagttacatcgacaaagcggatggaacggcagcctctgagtatgctatcggaaacaagaccgaagcgaactccgtagacttatcacttcccggtcggcccactcccagaggcgaaacgtgtgcttacatgattgggtcgcacaaaaagggttcttcgaactcaactgctgcctctgaccacccctcggcagccctaatttctgttacaaagaagctcgatatgagtgaataccctttatgggcgatctctgaatttcaggacaatttcacggcaaataaacgcaaagacacatcaccgaaagatgcagtagagatttccaaccatacggtagccgtgtggttgggcttcgtaccgggtttgctcggtacgttcaagcttgttaatgtaaagtttatgcgtgaaggggtcctatcccacgaccttgccatcgccacgtccgtggtgattcgggcggagttgaattgtggggcccagtggaccgcagaagcccgagagtttcttcccggatcatctggttcattgcataaggtatctgtaggggatgcaaaagctgctgtcaccgggcactccacttatagaatagtccctccgatcggacgggcccatgcggcgcagttgatcgggcccctgaatagtggggctctaggtacctcggaagcgtccgatgtcgggacagtatacactggtataaaagctaaggcgattgccaagcttgatcatgtaagaatagataagccagatgttgcactgctggacactaagggtacgtacctccgcgcactgggggacgcgcaggggcatctcctgaaaaggcttatacaccctttcggttcagtggttgaattattcaagttgtacaagttcctggtacggacgtattcagacgatatcaaatgccacaaatggcagatacgcgaagctcaggccaatgagtcgatggattttgtctttatggccgagagtgataaaggcgaaggaattggcctagtcggctccttttggatcccctacccaggaattatcatcaacttaaacatcttgtccgacgggcaattattgtttataacggacggagcagtggcgttaggacttggttctcgatccactgcgaagacagctgacgacgagagcgcgaagaagaacctccaaaataaggcacatgatagtggcagccaaggtccattatcggtcccctccacagaatttatctcggctccaatccgggtcaagtttaaggttcatccgcctaaggtagcacgcgtgctaggattcttttatgacactaaggtaatactcattggcatggggttcactactggaatgtacacggctccaatgttacggcagagcatcgctaccaaccagggcgacaatgattgtatcaattccagtgtagagacgtgccggttttgcaaggcatgtaaaaccaaagatttacaagaatcaaccacaggtgtagacgtttttgcagcaaactaccttgagtatgaagaggatgcgcgtggagaaataattatattagctatgggcgagaatgtcggtattgtagcttggccggtaaggtgggtaattgttactaaatacagacaggaaaagaaatgctatccggcccccaagttggcgcccggaggttgttccgcttatagtgacggatacgccaatagattagaagccacgctcccaagttggtataaattttcacggaacaaaagtactaacaccattcctgtgagtcgaatggtggagacggccgcgaaggatactgaacttggagctaaagtgaaagtacctagttgctatcatacgcttcggagggaaggcacgaatgcgagcgcggacaaaggcgccgatacatatgttgaggaacgccgtggtaacgtgaaggctatccccgacgctaaattagcaggcctctctgcccctgaaacgtggttagcttggtggccgcgcgtctgggatgacgaagaattctgtctcttccacgttcgcatgagcggttggaacttgtgctcgctcgccgaattttcgtaccaaaaggtgtcaccagaagccacagactttggtccggtagacttgggagacacaacgatctgcatgatggctggggagatgcaattcgagaatacggaaacgctagatctagcaggcacgaggaacagcacctgtatatgcgggaacctacggaaccgcgtcggatctgttggactcgctggttattatggtgtaatagctaaacccccaccgtggcacgtatttcgtgtggtgcatagccacttgaagaaacataaacacatacgtaggaacatccccgatacttcgatccctgccaaagacgacaaagacaccctggtagaggaacactgtcgatattgtaccgttgcgttccacattgaggaagctctccacgggacaatcgagaaatggcttgatgggagcggaaaatgcggcaaaaagccttcagatggtgccagtggagaaccagaaaagggatccccgatcactggcggtagcataggtacctcagtgcaaagcctaaaaagcttcaatatgcgcgatcttggaggggttacgaaacctagtagtgacacctgtggaccagtcaacgcgccgggtggtttttcagtaggacttcaaaagattacaaaggtgctgatgcaatacctatgtgccttcacatacgtagtcgtctgcctagccggtggtttgctcaaagctgtttctaccacggtggacaacgtt
>(36_0).(644_92)
atgggggcggacattgccgccgttccctttgttggtggtggccataacagtgcgcgggggaatatcttcacagagtatatgtgtggtaataatatcgcaggtaaggggtggcagaaagaactgcaattacgagcggcaggatatgttaaacgacaaaagaagcgatatgctttcacatatggcggcctgtggcccgaaacactccacagcacgcgaatgaaattagggtatatacaggaattcgtatcgtctgtatctgctctcgagttgcctcacactcaacaacagctccaatcaacaaagcggttcagtaaggttgatggtccagagccgagggtcgtagtcagatggcaacaaaagattttcgctgatcatatcggtatgaccttacaccctctgcagtccgtagtcctgcaggattatgaggcctgtgaggaatcgaacgattacgattcgcaggaactatcgctgatctctgcaacaacccaaggggcattagttccggtattaagtggcgaccatctagaaaagagtgagaagatctcctccccttatctggacccctctcggatacctgttacagagtttggaggggtggaagggccatgtaaagccggggcaaagagaaaagattccaagatcctggcagactcgggatacgcctgcgcctatgacgttggggtccatatggccaccaatgatttattcaaggtacgtgaacttcttatcaaggaatcgaaagctccagatctccaccagctaacgtggagttacatcgacaaagcggatggaacggcagcctctgagtatgctatcggaaacaagaccgaagcgaactccgtagacttatcacttcccggtcggcccactcccagaggcgaaacgtgtgcttacatgattgggtcgcacaaaaagggttcttcgaactcaactgctgcctctgaccacccctcggcagccctaatttctgttacaaagaagctcgatatgagtgaataccctttatgggcgatctctgaatttcaggacaatttcacggcaaataaacgcaaagacacatcaccgaaagatgcagtagagatttccaaccatacggtagccgtgtggttgggcttcgtaccgggtttgctcggtacgttcaagcttgttaatgtaaagtttatgcgtgaaggggtcctatcccacgaccttgccatcgccacgtccgtggtgattcgggcggagttgaattgtggggcccagtggaccgcagaagcccgagagtttcttcccggatcatctggttcattgcataaggtatctgtaggggatgcaaaagctgctgtcaccgggcactccacttatagaatagtccctccgatcggacgggcccatgcggcgcagttgatcgggcccctgaatagtggggctctaggtacctcggaagcgtccgatgtcgggacagtatacactggtataaaagctaaggcgattgccaagcttgatcatgtaagaatagataagccagatgttgcactgctggacactaagggtacgtacctccgcgcactgggggacgcgcaggggcatctcctgaaaaggcttatacaccctttcggttcagtggttgaattattcaagttgtacaagttcctggtacggacgtattcagacgatatcaaatgccacaaatggcagatacgcgaagctcaggccaatgagtcgatggattttgtctttatggccgagagtgataaaggcgaaggaattggcctagtcggctccttttggatcccctacccaggaattatcatcaacttaaacatcttgtccgacgggcaattattgtttataacggacggagcagtggcgttaggacttggttctcgatccactgcgaagacagctgacgacgagagcgcgaagaagaacctccaaaataaggcacatgatagtggcagccaaggtccattatcggtcccctccacagaatttatctcggctccaatccgggtcaagtttaaggttcatccgcctaaggtagcacgcgtgctaggattcttttatgacactaaggtaatactcattggcatggggttcactactggaatgtacacggctccaatgttacggcagagcatcgctaccaaccagggcgacaatgattgtatcaattccagtgtagagacgtgccggttttgcaaggcatgtaaaaccaaagatttacaagaatcaaccacaggtgtagacgtttttgcagcaaactaccttgagtatgaagaggatgcgcgtggagaaataattatattagctatgggcgagaatgtcggtattgtagcttggccggtaaggtgggtaattgttactaaatacagacaggaaaagaaatgctatccggcccccaagttggcgcccggaggttgttccgcttatagtgacggatacgccaatagattagaagccacgctcccaagttggtataaattttcacggaacaaaagtactaacaccattcctgtgagtcgaatggtggagacggccgcgaaggatactgaacttggagctaaagtgaaagtacctagttgctatcatacgcttcggagggaaggcacgaatgcgagcgcggacaaaggcgccgatacatatgttgaggaacgccgtggtaacgtgaaggctatccccgacgctaaattagcaggcctctctgcccctgaaacgtggttagcttggtggccgcgcgtctgggatgacgaagaattctgtctcttccacgttcgcatgagcggttggaacttgtgctcgctcgccgaattttcgtaccaaaaggtgtcaccagaagccacagactttggtccggtagacttgggagacacaacgatctgcatgatggctggggagatgcaattcgagaatacggaaacgctagatctagcaggcacgaggaacagcacctgtatatgcgggaacctacggaaccgcgtcggatctgttggactcgctggttattatggtgtaatagctaaacccccaccgtggcacgtatttcgtgtggtgcatagccacttgaagaaacataaacacatacgtaggaacatccccgatacttcgatccctgccaaagacgacaaagacaccctggtagaggaacactgtcgatattgtaccgttgcgttccacattgaggaagctctccacgggacaatcgagaaatggcttgatgggagcggaaaatgcggcaaaaagccttcagatggtgccagtggagaaccagaaaagggatccccgatcactggcggtagcataggtacctcagtgcaaagcctaaaaagcttcaatatgcgcgatcttggaggggttacgaaacctagtagtgacacctgtggaccagtcaacgcgccgggtggtttttcagtaggacttcaaaagattacaaaggtgctgatgcaatacctatgtgccttcacatacgtagtcgtctgcctagccggtggtttgctcaaagctgtttctaccacggtggacaacgtt
>(38_0)
atgggccctgcagacaacaaggatcccatcagcatacgttacggtgtcgccgcgcgagtatgtataagcttggatacacaaggtgaggacgtagtgacgatctttggcactatgccaccccatgatgctaaattccctggatggtgcaaagatagtccattagaaaacgatgctagagggcaagcttcccgttggtatgaggatattgcactcgcgtacgtagctggcttatataacaaactggaagaaacaacacccttcgcccaaatggtgcactacccgattctgatacctgctccagattccctggattggcataacgcggaatacagtgatgagttgaaatgctccgctgacgatgaatcggatactctagtcaacaccgagggatggggggtccgcgacgaagagtacccgctcgtgcgtgcccaattagccctcactgtgaaaggatccaaccttaatagacctgacctgtcggatagcaaaggtaacgggccaatcgggcaggaatactctctcgcctatttaagcaatatatttaaggatcccctccttgaggacggagctctggggtatggggcagcattacagcgatacttagcgactgcaaggggcgacgctcgaaaccccctgatcatcgtaaaaaattccctcggtaactgtgaagattatatacccataacgaacacaggttattggtcagctccaggcaaacacgaaaagatcgatcatgatgtccagctggccaacaaatcgttttgttgcgtgcaagccgaagatacaaaagtggaggatccgtcggaggcagagactgtgctcactgctactacagcccgaagtcgaatcactgcccacattgagaaggaagacggcaatcatgagcgcttggattttgggcagtcactgcttgaaggggtggcgggtgcagacaatgccaaccgcccgaccgcggacaaggcaacgttcattaagttcgacgccttgacatcctataagacgagcatgataaaacctatgattcgagaagtagtggctgtgtttgttcaacattcattggcagctgtaaagataggtgttattgtcgtcaaggaaaatgaacagcctaatatgattattacgcacagcgtggggtttgctgctaagccgcactataacacatcgaaactctctaacaccaatgatgccgtaaacggagcgaatctttggcggaccagtatggttacgaaaaatactatctggggaggtaatgcaaagtaccgcaagtttccacaaattccggtttcagcagacatctgcgcggacgaaggaccggtgaacgctgtatttcaatggcagtttggccgatacccgatacagttttgggatcctcgccatgatgtccctttaaattccaataaagtgacgcgacaaacgaagttaaacacatgggagtataaaagtacagagccttataaaaacccgggggaagcactaccttgtaccctctataacctcaacttcccatcgactgggagtttcgaacgagatcttgtcccgatcgcaacatcagatgattcgtataccgcgtttgccttcgaagcatggcttgaacccaccggattcgataaccctataagccacaaatccctctacgctttctgctggttactttttattaaatctccactcaccgccaacgaggacgtctacaacgctcttgaggctctccagataatatcggaatcttctacttacatttcaggtgcaattctagcaaaggcgacacggtttgaagctctgcatgactcagggacccacgttgtacagtttacccagatggcttatgctgcccaaggggtcgcgtttgacgaggcgcttgaagctatttatatcggacgtaaaggcgcccagcccgtgcggcaacatgacccgatcacgaagatgcggtcgtataatacgctcgggcacaagcaggcggacctggcccatcccgcagcaggtatgcacaagttgggtgaagaaccgttcgaaccacgtaaagccatcggcgcgtacatcctttatggacatgggatccccgatagcttaaaattcgtctctgagatcaagtatggcgcatgcaacaattataatagtagaattggattcttcataatcatagagctggagttcgaaggatttaaaaaacccttgactaaacacctggcgggcactgccatagagatctttctgggaaccgaaatgcatagtgataaataccgtctcccgggaggaggttacgatgaggatagtggtgataatatcaaactcgaccttaataatgggagaataggtcctaaccaggtcaataatgtgggacaagtcggtcagtgggatcttgaggtagacgatgcgggggactccggggaggtcaaaggccgagagaggaccgtttgcgcgtacgagactgcccacgcctcggaggttttgcagcgaccggggaagcttgcgggcaaacgtatccttcaacaattggccatcgaatggggggcggggttgactggcaaatcaccagagatatttactgattcggaaaagtctggcttcgagactaacatagctacggggtctttaaaagacgtgaccatttatcaaacagcagtttggcacgccacaggccaagcttacgcagacctcaaggcacacaacaactgctacgccttcatcacgaaattcttagaagagagaatcaaagaaatttgcgggatttccatcggtaccacttcggacttgaatgagaagccgtgggatacacccttctcactagaagatctaaagaaggagtccccttatttcaaacacatatgtggggaaaaacgtgccgcgcgggttgtaaggtgggagatttcgcctgcattcggcggacagtatgttgataagtctgaaaagaccacaaagatttcaagtaacatattgaccgaaatagatgagggatcaaagtcattgggagacgaacccgacctccaagtggtgcattcatttcgtggaaaaatacaactagggtcgattcagttcgcagagtcaatcaatggccaggcgcaacacaggggctcactagcatcagacgcggacagccttttcgtatgtaaggctgtcgaatttgcggacatgctccagctgtcgggtgcgtgcgccagcctaattaagcagggtaacattactgattgggctgcacatggagtcgctaagaacaacgcgtgggaaggcgcactcgttgtgatgaaaagactccattgcaaaatggcttgcactcataattctaaactcaagggtgatgatttcatggtgctcttctcaccaaagggaagccataccatagattacctgtacggccgatctgaagaatacagaatgtcaatcgattctttgaacgtcgagcccgactgtgatgacgaagacaaaaatggggagtttgcattgaatgacaaagaaattagcgaacacgacgatgattatccaatggctgcaggtaaaacacagtccgcgcaggtcacttcatgccggtccactagtagtcaggaagcccatgcctacgccggggagcaggattttaacgttttactgcacggggctaggggattcaccttagaggggacaggaactatcgacgacatgccggacgatgcacgagggcagcgaattgaggtt
>(39_0)
atggtcgggccggcaccgggagaagtttcggctgccgctgtctccgtccaggacggtttgaagtatgggaccttacatttgcaacaagacgtgttcaagtggatgttgatcactcaaccgggctctgtccttgagacaattatagcccgacaggcctttaagccgaaggggagccaggactactctgacatcggtcggttgtgcctcgtcgtgccccggcttgaggttaagaagggtatttggacgaccacgcacgcgtcttatttcgcgatgacgttatcgggcttgttgaaaagtacgtacaaattaatcctcgactttgcgccaagcatatataagagcggggatgttcctccacctgatacttcaggaataggctataatgcatccaataatgattgggctccggttgacaacggaggcagaatggaatcatctataaaaatgggcaatgttgaggacaaaggggcacacgggttcctgggaatacgtctctgggcggctaaaaaggaggaacacacaatggagatgactgtgtacacgccaaagatcgtctctgacagaggatcacgtacggctccttatggttactttaattccaaagacatatcgaagaaatgtcctcaaggtaccgcccacgcatacacgtggaagagggaagctaatgcagaagtagccacttatgatttgggattaggactcgctctggatctagtccagcgttgtgcagagctgaagaagttccctaatatcgagttagttaccgacacttacgcgggctattacatcattttgaccaatcttcaaaccgccctaccattcgaggggagtaatactccagagttctattcaggaaggggccatcggattgccgtaatacttttgccgggtaaaaacacaaccgatgtagtgttcgatataccccattggttttgggaaggtgtagggctttatgcactggcccgcggaaggcacaataccggactgacagcagagcgtgaccatgcgtgcaagggtgcctgtgaagtaatgtgggctaccaagcataagtcgatggtcgttttcagcaaatggagtgatggctcatcgacgagcaaaatgctgaactggcaggggaagggagtggggatggttgtaaaggtgagttatgtcggtaagttcgagtccgagacagtgcaccctgaggtggcttacatgtctgatggaattggcatgctggactaccatcatcaccctacatcccaaactcttacacaagacatatgtggggttgggaaactcaaaaagtccatgatttatttggaaggcaaatggcaagatagcggccattccggttacaatgacaccacggcggaagctcctaagtgggttattccctcaatacgttctgcggttgcatataaagcgcaagggtccgtgatactcaatgggaaaaaggaagggaagtacgacgacctagataagactatcacagacggtggtaaagatgatataaacgacacggacccaatcgtgggggcgcaattctcgatgcccgagggtgcattgtttaattccgattcctggacccagatgggatacctgaagcagggcgatgcttggacacagtgcacggtccagtcgtccaaaccaatgggcgcatgtgtagccgctcggctcgacgtgatcgtacttgagcaaccgacaattcagaattctacggcacctcaggggggttttgtggtgaaaggcttaattgagtgggtcgggcatgcaactgccgatgtcattataaacctgtatgcgggattagccacatacaaaatctacgaatttatgcgccattcgtacctcaaggtttatgaatactcgcattatcttttcgcaatgcccttaacctttcaaggtgaggagaagggaatcggcttcgcggaaacaatgatcatgtgggactcggaccccgacagcgtgtattttcttgtgttgaatgtcggtcccaccggtagagagcttatgtcccgccgagcgcaaggattttatggcggtggtggcgataaattatacccggacagcaaggagcgtacacagtttgcgaaagcgggatacaccataaaaccgatagaactgttagtggcttttggtcacgatggcgcgcccggcgacccgatgcgtgctaaaggatttcaggcgcccaggccattggtatttcaccagggtgagccgtcctataaagtcttatctaagggactacacttcattgatcgccatgcatttgtcccatttgacgatgccggttatcaatggaacggcctggggtttcaacccaaacttatcgaatacgaggcaatcgatgaccggcatgcgctattcgtcgccaatcgcagcgatgcgagttcctggcagcgtgaggcctatgacgcctccgtatggcccatagatggaccgacctattgtgtttatgggttgttcgccgccggattacaacagcgcttccccttggctcagcggcaaagcgaaccgagcaaatgcgatttcaaaaagatatggtatatgtcgagcgccagcatcaacggggaaaccttggacttcctggtagtcagcaatccccaatacgagaagggaccaggcgtctctactggggtttcatgtaacgaaggcctagagttactgcaaaagggtgtgtcagtatttcttgcatacgcctatcaggcacaggactcgatagttcaaaagttcaaccaatgcgacttctctccactacgaagatatgaggttaatgctcctatggataaaattttggactttttatttgatatagagaaaatatatgtcctcaacatgttgtctgtagatttcccggttgccacggcatttcacacaaaagacggtgtcaaaacaggtggtattccggcagctgcccaagacatggtcgagtcagaagatggtatgcgagcatgtgtaggagcttcaaatcatcagaagagttatccgttagtaggctctgagtacatagaggtactctggttcacgatcatgagcgggtattggaaccccttgtaccatagcactagttgtaaagcggttcttctgaatagcgtaactaaagcccctaagtacacgggaggatacctggagtactatctacttgcaggcatggaccctaaggaagggattcatattttacgtgcacaagcagagttattacttatgagctcgatacgcgtcccagccggtgaaggcctggctttgagctgcaagatcattaaagccggtatacttagaaaagaaaggctaaaaggattgaagaaccacttagacatcaagaaggcaacaggtcttcaagagttcgcttctcgtcggtacatttttaaggaggaggccgatgctccgtcttctcttccactcgagagcgcgagatgcgaagggattctaaaattgcgtttccaagaggacggcgcgagccccgagtcacaatgggattacgacctaagcataggtcttctggcaactgtcaaagggaaccatgacctcgttatcgaagacaaggctgagaacttaggtgtcgtgaaaagcccgctgaccatattggaggaaaaggtcggtttgttctttaagtggaaagcctttcagggtctcacactgcagactagcgacatgaacctgtctgggctaggtctggtaactgctgtcaaaccggagtctcctaagcaaatctatcacgatggggacttggtgaatacagacgcgaaagaccaaccagagacgaaccgaggcgaatgggtggaccacaacatgggttttgggatctttgttcaggcgcggtttaaggatgacggagtagcgaacgtggaagccatactgaatgcgactgatttagacccggggggaacccgtggacccctcgatcggggtttcccctcagtgagttgcaaggaaatggagctcaatgtagcagttgttttccacagtctaacggttctagatctaacgagccgaccggagccgatattgcaggggggttctaacatctccggtcattgtgcgaagcacgccgtcaaccgcataccctggcgctgcgctaccgacttgatgtcatgggaagtatggggcggcgaaataatcaagggcaacctggcgggctgcggcgcatttcaaatccatgaatcggggcccacatataccgacgacacccattatatcagttttcgggctatacagctagacatggggacaaacaaacaaacgaaagaatggttatatggccaggatcaatgccaagatagagtcggtattgtatgtacgacagggtgtttttctataaaagcagatgcgtgttcaggtgcccctatacccgacacgccccccaagctaggtgctgtcaaaatggtctttcgctacgagaagtgggaatcgcaatgccacagttttgcacttgcttactcaggttcgcccttacgcggtgcattgtatggtggcaaagggaaaattggttggagctctatggggatttttgcccaggccgagatgaagcctggatactccgctgagtttctgatctcatggcggctacaccccgcctggtataagttagagagcaacgacgaaaacaccttcggtaaggaagcaaacgttcttgatagcatagctctcacaggccataacgacacattttctctaaagatgttcttctacgatgctacttacatcggtgaatgctggacaggtccgttcaggcgcgcggacctgagggagagtttgacatataagcacggggcatgcaaagatgccccatttggcgaagtttccattaaggtccttcttccaggcaacccagaattgacatccacttacattgatgaggggatgcgaaaagtcaccgactgtctcgaaaaaccaaacatggtctgtatagcgtgggggatttgcgcttttatcctaataatccacgaactagagatcacggacggcgacgatcataaaacgtatgggtactatcccgacaaggaacagtgtcgcgagatgctactatctgatgaagactcagcggctcatggcgcccaagcgggattc
>(40_0)
atggaggcaaagtacgatatcgagtccacgggcgggtgggaacgaccatgtttggatttgagaccgactgtagatgttgtgttcattattcctgagccgaccacgatggtcgggtggatttatgcccaggttgacttcgttcacaagaggttcattaacaaaaaaatgagccaagagtcgagctccacaaagcaacaggacgctttttatgttgacctgcagacaactactatccctttgcaggtagatgatttaaaagataagtacggtatgctctcccagtttaaggccttttggcagccgggggtatggccgggtattttcgattatagtacgtggatagcaggtgacgcaccgagcttcgtctatgcttctagagcttttcgagcaggtgctcctagtttgccgaagaaatcgaaagactttgctatagctgtcctgttgcggtcttgtccattggatttaaatatcaccgctaccaccggcattttggtatgcaaaggtattttaattgacgaaggccccagctcgtggtgggtgtgtgcgccggtgggaaagaagcaggggaacgaatactggtatgagttacggattacaatgatcaagaacactaactggatgtttgtagatggtgcgtgtaaagcgactaccaaaggcggagcctcgttccctgttgatccccccgttctcggaaagtatttgcagcgttctagtgaaatagacgctaacgaggaagatcaattctcgcagtcaatactagaccaggatgaggcacgtaacggcaacttagggatgaaatggtttatgaagagtaaagccaagaagttattaaagttttcaggggcgggagagaaaaagatcatgaaaccccaagggacggcgccggtatcggattttgggagcgtagtgccgaggcggaacatcataatgaaagccccgatagatgcacgtgaagggtggaattgtatctttggcgttaaacatcttctcgatgctccttgggttgatccctgggcaagaaataagcaatgccttgccttattggtcctctatgcgcttagtccacttccagctgagtggtggaagagtccacgtcatacacaatatgagtcgaccaatttgacaggaccgccgctaggcgaacagtcttctggcgtggacgataagcgggaactagaatggggggtagcagtcggcccccatattccagaggcgcgcgctaggggaatgaaagccagttggtccgagtgtcgcgataaggcctggcatgagccagttctcgactctttggcacggaagcacgggtgcggtacggggtggattggctgttgggcgtttgatagtcctgacatacctagagaaaatcccaaactcacacgtcttatcctattccttgtacaccgagatactgaggatcacctaaagttccacacggctattactgagggtagtcaaggtggatggtccgacgtcattgccgaacaaaagattcttggcgcagctaagaattgcgactgcgcgttggcggttccgataattgaacctggcacgttcgttttagaatctggccatgaggtgcaaggcttagaagaaccgcagctcaagcatcagctccggttactcgtagttgattcttttttagctgacgaaacagcgaaagcgtgctacaaacaggccgtaaagccattcggatacggcagggaattgagaactgaggcctgtaacaatagagtggaggtagaccgggggctagataggaatagtgtggctgattgcgtttacgtttacgctactgtg
>(41_0).(521_60)
atggagatcatgacgctaaaagctcgttatgctcaattggaggactatcttgccgaggatccagctggtcgtggttgcagtgtcaaatgggatttacaaacaccttctgttgagctgacccgcggtgccggaacaaagatcttgctacccccttctaaacaatcgtcctacgacgacactatgggaaagttgggcctgatatcggctgcaaacagcctaatgatcgatgcaaagcagcatggtgcgtgggagagtgataagttattgttcggattttttcctgtttttaaggagggacagccaggggcggtccacagcccggacagtcctctatctgccgcaatcaaccgtttggtcacaatgtgcaaaaatataggagcacttgctacggatccaattgacacccatatacacgttcccaaatacctcgaagtttattgtttagatggagatttattaacgagcagacttatagaacagagagatgtattcggtctaaatgatacttgcctggcaatacctaggtttctctacgtgggtgagggaccgggatcggtgaagaaatcctccgagtgcgtgcttgacgtcctcgataactcagaatcccaggaggggaagtgtcctttcgtccatgacataaataggtcgttcgcggttgctaatgtcatgttctactccgttaaagcagctcatccccccctcattgtagcagagtgggacgaacgacgtaagtgcaacgttattttaagagtaatagacgggaattcaagggaggtgcataagaagcctccgtttctagcgtatcaggacgtaggtatgctcgctttcggatatagtgactacttcaactacgcgcccttggtgattaatgacaaatacagacccgctgttgcagatcccaacgaagcactggaaaaactatcactctacataggcttaactctaaaacattattatattccctgtgtgggctccacagcctcggggtatagagaggacggtgttaggcttgatcattatgaccaattcggcgcattattgacgaaagattctctgtgttcggaactcctgttagttttcggaacatataacttacagaatttcgtcgcggtttgggcagaaacatggttactcaagcgtcaagggaaagatagtaagcctaggctggtagacgctagaggcggtaaggttgaactcctgtcggacgctgacgggacgacggcacacaagaaacactacattgcgaatgcgaggtacaccatggaggaaattagcgaagtaaaaggagaggttaaattcttccatgatatgccgcctcaaaattccgctcgctactctcgtttctccgcggattgccctactatactgagagccgagaaagcacgaaaagggatacatgacgatcctatcgagccgtgggatcctgcggacgccgcggggattgatacccccatcccttacgcgctctctgggatgaaaaaaatcgaagttccggctagcagcaagccctataggatattgctcagcgagttgccggttcatgacaaggccggcccagggtggcttttgttaagcacgact
>(42_0)
atgacgaccggcctgacggatgatggcacatataaggtgggacgtggaatgcctaccttggagaaactaaatattgaggaggggaatggcgggaaggaacaagatcgggggttagtcgcgcttagtcaacgctatctgatgtctgacgcggggatgaagcactcaaacctctccgaggacgcgtttgtgtcaggcgtcaagcactattgtgctgatttcggacgtgataacctccgggtatgtctatggggcgccctcgaaattcacaacgacgataaagtggaccagattagtttaactaggggtttcggacctaatctccctgccaagtctgcaagcgaaatagattttaaaaaagctacaaccttgcagacgggtcattgttgcccgatgacgcacgcataccagatccatgatcgcaacgatagtggcgtggaacgcgaggtccatctccaggatgatgacacgggcaactggtcaaaaccgccattgcccggtagggcagcctttactcatagctgtgatgataaaggtatgcaacacgatgcagaaaagcgcgtcaaattagctttgctcgatattgacgcaggtcaggttcatcaatcggggggaactctgcttgcttatttagcgtacctaatgaaaatgtggtctatgaaggtcaagcaattcaaagaatctttggcggattcgtacaaccgcattttggtgacgcaattaaatacgcaggcaacgcaataccgggttaaggaccccgacggcagcattctaatacaatatacagaacccgcgaactcgggagccgggggctcggaggattcatacgttgacgagaaggaagattaccaggcgaaacaggtaaaaggtgacgggcctgtgccgactgggtcgggacaaaaataccattttcttgtcacggcagagaatgagaccaatgttttgaagcgaatattgtctgctgcgaacttcagtagtcaactatcgttagacttgcaacaagggttgcaaactggtaatgcgttcagtgattcagcgtatgcctacattatagagctcgaatttgtcaagcacggggcacgagcggggtcaattaacgacttcccattacacgcagggctcttaaacactggctgcacggcgaaaatgttcattagggccttcgacactttcgtcttctctctatggtattatgctgggcttcagattaccgccgctaccctccaggcaaataaatcaacgtccaatacgatactaaggggaggaatctccggaggagaaccaacacaagttcagcttgtatttagtcgcttgtataaaggaggatgcccctactcaacggactatgaaggagaatcaaagtacgattatgaccatgtgggacagatctcgttcgatcttttccccgtcgctagaaagaaatgcgcggaagcttgggcgtccacgttcaattcttggaacgaaaccaaggtctttatcctgaaaaacgatccgctaggagacaacagcgattatggagtcttcgcttctggccccctccaatttgcagatatgaatatcatgctcaaagttgaaggcctggcacaggtagaaggtcacggagagtgcggggatttcatcccgctagtgcgtaataagatagccgaaaaagacctcgacacgagtgaatgggccgtcaacacgggcaaaggcatcattgcaacctggcatctgggtattacagctgtgttcacgatttacttcgaaggggcgaacaccgccttctccatcaaagccttagaggatacctcagggccgaaatccgatacggaacacgagcagggagttaaacagagccaaatcaacgctgagttacaagatgcaatgggtgtaaagacgggcggcgcgcatcgaactgcggctgcagtgtacgctgacttgctactaaatcctccgcactctgacaacaacgaacgtaaagatggggacgtctgttatcagacaggagtcaacatggacgatacggttccttattaccacatagccatctccgatcattccgtgaaatggcttttcgtctcagctgcagccgtcgcacattcttacctgtcaggtaagggcacattcggatatggaactcgaggaaaatctccccgaggccacttagtacgaggaccaataacacagctaagtaacgctccggctgaatatgttgtaaaaaataacgaacaggcgaaagtgcatgctgagagttatcttgaacaatatatcaattctggcgggtatttagccggagctcaagtcggacttcgtcttacgatatttgtgacagtggtgggggccgatgtagaatacaagcaggagaatgagagctccgacgcatgggtgactgaggacatgctggatatctgggggatacaacccgaaggggctaacgagtcgtcacaactcctaggagggacggctgttgggagtgtaaaagaggcccataagacgactgttgaatgcactttcccaaattccagccagttagcatatgcgctggatattaccacgatcggcatacatgcatttggtcatgatggcctcccggtacccaaaaccattccttgcggggagtacacgtccttaatcagggctcgtgattggctagaaaaggtaatcgtttccgatgtcgattcctggcgcccaaaagtccttcctttacctacctgtaacggcctaaacgtgatactctactcccgagatagtggaagtacgcacctagattatgttaactctaccactcttagatctacgacttatatgcaaacctcgatgcagggtaaagagaaacgcatgggagctaagctggagtccgaatcaaatccagtcaggatcttgaataattgtatggtcttgacggacgtgaccgcccgctctcatatcgacaaccttgtctcgcaggacggccagtcggagaagctaggcgacctctctgtcccatacccgggcgctgcggatatcgatgaaatagcaaagaactcagttgaggtcactgcaaaacttggtgatactggttattcgtctatcaaattagcgggccttaaccataacctacaggctggaatgtctcaacctagagggtttgctggaaacttcaactctgtaggtccgttcgaacttatggggtgcatcactaagcgtaccacgaagttcgtagtaacttcaagtctaaaccaggggagtgaagagttcaagttgcagtttccgctacaacaagacttctttaaaacggatagctgttcagtccacgtcctacgcgctatgttggggctaagtcgggaagatattaaggccattgatcgcggaaccaacggtacatttgagattagcctcttccaccgagctgccggtgatcagagggacctttctgtagcaaagacggggggggtcgtacagctgatgggtgatacccaagttgtcgtgtgggaacctctcagatctagctcggggccaacagcccccatgggcgatttggtgtggaagaaagcgggcggttactcaagtgttgacgagcaaacggagtgtaaggaagcttggacaatggaagctaatgatcctctggaccaagttatgtccagtcccgagtctgggaaagactcaaaggaaaagtcagctgaccaacaaagtggtactggtagtgcgcggcatcgtgacgccattgagcaatttagtaacactgctctggacgcttgtctagggtgcgggctgactgtaacgagtgcgagtccgatgtttaggggacatctgaaactggtctatgtccacgttaagtcgaaatttaagatttacgactctaaacgttacttcatgtgcgactccatggttcaggaaaggtcagaatccgtgggtactgggaaattacttggaactaatagacgccacgtgatcgctgcctctgcagggcaaggaaaccagagtgagggcgcagatgttgccctcctaaaacaccccgcccctgcacgccatagtcttgtttcatttaaggaatatacgatctgcgtgaacttgaaaaaggtgaaggcgtttggcggtctcgagaatccggaatatcgtgcctggaaggagaaaaattcatcaggttcccttaaacccacggaatcaatgtcattcgtactaagtaacggtcagggccgatacgacatgaaggaggcagtagttctggctgtaaagaccagcctgacaggcaaagtattcgagaatgcttttcaccccaaatataaaggcacagctaaccgtggccccgactgtaagtccgttacaaatttcaagtggtatcgagaaggtaccgacgttcccgacttcgtgacgtgcaactacgcactaaaaatgatatcgcgtctgcatgtggaggcgttgggccattatgacctagtgcagaagcacaatcttgatcctgtcgcaacgatatcggatgatgagaattcggcaggggaagcaaccaaggagttctcaagtacgaccctagaatcaggctttgacttcgagcacctccttcctggcgatgtaagccgggagcaatgcaagacggcgtacgaaaatggagacaacgtaggcgaggtaaataagaccggtgggctttcgcacttagcttatgcgtcggaagacgacgcgagtggatatggaacaggtaagcttggagccctggtaacacggtgtctcgagaaagatggtttggtaaatcacaagattagttggggcaaagtgtgggttcaggagatgttcgacggatataaggttgggttgtcgtcgccagtatatgcgtgcgtcgatttactgtttcgcgaacttgccgggggagtacgtctctatcatacattatctgctatagacgctgaccaggacgcagacgctctgttgggttttaagctattcagaaataatgcttgtaacgatgctatcaaggaaacaggccttcctgctgacacgacctttgtaggcttaagcatcggcgttcttaacaatcaagcccatgcaaacacacccaacctgatctcgccacaccttgctgttgaggttttggccgggcattctaagaaggaaacctcctataaaattcaccttgaacaggataactcagcgtcacagtcggatttcgacgagtcaatatcaaatggtcttgtccgcgttatggactcgcagcgaagtcaaatgccatacggaggtgacggaccgcagaaagccggcgggggtcaagggtatgcactagctacgaccattcatgaaattttggctaaggccagtagtgtggcccgtattgatgacgatcaaaggaggaatttgtcggacaatattgtgcgtacagggtttacaatgcagggatcccccgtggacatcctgaaagaaggcgaacttaagtacgggtgtaaaggcgatgaacgcctagcagtcgcgggagtaggaagtggagaaaaggaatctccgaaggccggcatcatgggcgcatcgcatagttgcattgccgcacactgtctggtaggatattttagggcttcttattgtacggggtcgtattccttttcgacagaatatggcggcgacttacttttcgacgtccttgcggagtatctgatcgctccagaagggtataggccggatatgggccttgacgcccctgtgaaaagggaggtcaaacaagacgaagcgaggttacaagatactgccggcgaaagcatatacacggtgacgggtcactctggtgaacagagcttccccagtcttccgatcctgacgactgtgagcgtcttcgggatggatcgcattcaggataaaaaaacggggatttatacaaaggtatcgcttcgaaaaagctggagaatagacaatgatagtatcgcactttggcccagcactatggaggacaaagagccttcgctagaagggtacgaactcgatcgcgccaagcagacaagcgatttttcatcagttgtcgaagctcagcaatggaacgagccgtcaccgatgaaggtactggagctgatggtacgcgtgacgttgaccttctcagaaacgtctatggatcacggtggaatgccaaaggttaacggcacaatgcacatgttcatcggcaaatatagcggcgctaacgtgctacatacgggtaaatctgatctcgaactaaagagaaccatcttgcgcgagatacacgtggaccctcgaggcttatcgattcagtacggtgtagctaaaatgattgctaatattaccccagatgacagctttcgcgccagtatactactagagataacatggtaccctatcccgtcagcagatgatgctaaaggaaacctcccttgtgcttttaaatttgtctctttttctggagatagtgaaggtctttgggccagcttctgtacgggtaaaaccgttttcgattctaaagtgaaaggcggtgaggctttttcactgtccaacgcagaagcagagctatttgcagcggcgtttgaacgtcctgacttgagtcctttcgagaaagaggggcgccatgtatacccttacataacaatcactatagtgcgaggttttgtcatatccggacctgttttcgaagtccttgagggtaatgatcagatagtcagacttcaaacgggggatttttatacgcaggacgtaggagggtggagcagatatgctctcttggaggaaggagaaggagaagtagaaagtggggcatcggatatcccatacgggagtgaccttgcgctttcagagcacgatgaagaacttgcgctgtcaggggacgtagccacgaaggtcatgttgatgttagggatacgcgtcattcctacttatggcttcgaccaatggcacatgggt
>(43_0)
atgttatttgcggatgcggacttgcatgcggtcagtaaaggtgacctcaacctgaacctaatacaaaaacaagctgctctgtaccgtaagtacgcaggagacgctctaagcccatgtagagtaaaatttccgcactataatatgtccgctcacgaggtttgtaagcaggacgttgacctcgacattgagtatgagatcggccacgcaacgctagacgacacccaggagtgttgggcctatatctcagccagaggcgataaaatctcaaagattaaccttatacgttgggtaaaggtcatcgctagcgtgatgacccgtgagctcgatgtgaaaataaagacactgctaagtatgtatctcttcctgccttggttgaagattcacggtctagattacctggtatttaaggtagaaatacgcttctggaaggtcctattagtgcaggcggtggtaaatcgcggaatagctggtacgcgagagttactcctttacggattcatgggccgaacaccggtaaaggtctctgtaatcgaactcactatgctggagggggcgcgagacctacttacaactatgccacgacccgacgtaaaagccacgatcgagcacaccctggtctccaagtccaagaaccgcgctccgtcttgtggcactccatctgacaactcatatcccgacccgcaccagcaagccttcaaagtctattgggataactcagtggccttgcggatagtggcaattggatttaactatgtacacatcgtccacagcttaaccagcgtctcccgccggctagatcgagcggctgccccctctgtggaccaattcatagatacggcctcggtgcactctagcgtcgttggcctgtgcagatatgaatctccacgtggaatggagccttggatacacgctggtggggactcagagaagagaagacaaagtgaaaacatgacgggcgccctgatgatgcagactctggggagtatagctgatgccaaattcatcgatggacctacgacgataggcccatcgcagaatccccaaacccgacagaccgctccggctgttttcaagctggacgagctacttagagaattcacggggggcatctatctggatgcttttactgggatttatgtattcacatggatgtgggggtggcacatcgccgatggcagtacagtaaagtgtcgtaaagcgattgactatagcaaagagcttggagcccataccaaagcacgcaaagcagtcggagacgaacaacacacccagggaaatttcttactgatggggagcgcagtgaaagagttaaatacgcctcgtaaggttcaaaacaatcggaaccttgacaaagatttggcgctagggaaagaacaatacaaaattgtacactccgctactactatgcctgacatgagcgccacggtgaaagttaaggcgccgaagaaaaaaggtgcctatctacgacaggcttcaaacggttttattggtgccttcttctacaactggtcatccgcctgtgatatggacgccacaaaggcaacagtccagccggagaccatgcttaaagtcgcccccatcgatacaaagaagcagctatcgccgtcagaaattccgccctttcttggcacgggacactattcgactatcgctaatggggactacttcggtttaacgcagtatggctacaatgcctacttaggctggtccaatgttgctagataccccaatggtataggaggaatgagtaaacattgtttgctctcggagatggatcaagagtcttttactccaagcgacccgcttccggaagcgactagtgtttttcacaatataggcgaggacaaacagaaatggtctaaagacgaggggctagacaccggagttccacgcagttcggaatacttttgtaataaagcgagcagaggtaaagcagaggtaataggtaagtataatccgggatccctcgtcggtgtgctgccgccaacacaatgggtcaatattggggcttcggaggtcggttgtcagaatcaagtgccgttgggtggttgcggcgaggaggggtctggaccgtatttgattcaagacgccgactcggggaagggttcacataaatccgtcgtgctgcgtctgtgtacgatcttcaatactggcaacattacctcaccgaaacagccgatgcaacagatccagggatatgagtgtctgaccatgacgtccacaggtggcggggggaatccagcaaatggacatccaagcctcaccgtccccctacgattttacgccttagtgtggaacatagattctgaggcccattcttgtgaagccgttacagacgcccatgaagctagcgtacaggccctctcacaactcagcaagaacgctgattcgactccgctacaggatcgtctcaacgacgtagatctggttggacttggagtaatatatcgcaatatcgtttggttaaacacaattcggcctgtgccaatcaataatcctcttagcatactcgggaggacttcggttcccgatgctattgacttccaggggttggaagctgcagagaccgtcgccgatcattccccggaacttgcgttagattctgtctacacgctattatttcgtgaacagaagattgcggccctgctcgacgcctctttcgctaaaagccacacagtactaactgcctctagaactggctactggcgcccaacttcctggggtctagggaatgctttgtcatacccagaagtatttgtcgcaacgcgaaccccagttcatctacgagggaacgagagtagtgaacggtcccagtttgctacggcagatcagaaaggcaaaatgaccaggataaatgcattgatgaagattgcacagcctctgcttgtgaacgtgcctgatacgaacaataagaaagtcaaaatcgggtgtcttattctgcagtacttagagattgtggagaacttgaaaactggtgccgttaacctcgacgtagactttcaacgagccgacgttatcttaggtgacgagccggcggttaacgccaatttaagaaaaaaatgtttggtatgtgattaccaactattcttaataaacgtcccagaatggtgggtggactcgaggaaacagtcgggtccatcctccctgagccaactgttcgagcggccattagtggagcaggaggcgtgggaacgggggggagcaacgatgggcgtacttcaccaagcgccgccgcaggtaataacaaacaattttaggagagagcgagttccgcccaaaggtaaaaaagtcacctttttcaggttaaagttaaaagtagaggagtgcggacttgaacgctgccttaaggctgaaaggcgacggaaatgggcgtgccagctacgcgcaggatatcttaaaatacagaaatctatgatggtcgaatcttccataccccctggagtcccaacatcagggaccacagcggagcaaaccaaggggttagaagattcatttgaagaacatgggtcgcctaaagaggctattaagagcgacgatccgttctctacagatagacctacatacaaagcctgtaaattcaataagtgtttagggtttagtataggactactggatccattgtacgaagcgatggatgggcccggcgaagttaagtggcgaattgccctggcaaagacaatggtcggaccagtgcattgtcctctatatccaccttcggaccccttgagactaatggctggtgacatcgacatccgggccgattggcatctttttttaatcgcgctcagcatcaagctagtagct
>(44_0)
atggttgttatgtcacagggcgattgtcaactggaatgccatgtgtttgaagacgaggacccaaggttctcgaggctggcgtttaagactgccaagcacgagatgatctacctcattccgtacatgctggtggaccaagtgcaccatcaaacatacggtggaattattgacatcccagctagtcctctgaagacgggcgcgtggctcgccgttttcaacaaggtcttaaaagactggagttgtaaggacatcgtagaacacgtacttccaggcacttggtgtattatctttgtgatcggctatacaatagccattattcctcacgaaaggtgcggcaatacattatactgtgatgccgtcgtagaaacaggcgaacaaggacccctccctatccatgagaggcaatcctacgggccatatatagtgcttaatccgggcgactgcgcagtgtacgcgctggaattgtatgcgcgatttctcctcgggacgctgagctcgaggccgcaaaaaattaccatacatgattccggtgaaacggtgtccaattctgccgccgaacacgtcatacccggaccgaaagtgtgtttggaagcggtatacgttgctgacgtgcatgccgcgcacccggtagatccaacttctacgaacggttacaaaggacttataatcgatattaaagaactgcaactggtcgggcttacgcttatctccattaactctccaaaaccgtcgatgggtcagccacaacgactaaccgtactagaggaaaagagtaagccaacattaatgaaggccgctaataacgggaatgcgcacaaactacttttaaacgtgccgaggtcatatgaggtctggtgggcctcttacaaccgtcccccctcggtaaagattagcggtgaaagacaaacagaggtaggtggccacctagaggtcgctaaaccgaaattgtcgggagttttgggcagtgtggacgcagacgtagggagagggaaaaaagagggtcttgtagaattcccgggaggaggtatgaacacgcccactgcttacctaataatcaagatcaaagatcaggaggacgcagtttgtgccatgtgcatgttcattcaagccaaagaaattgtgagcgtggttttacaattgacgaccatagttcaagttttgtacaaagctctgcagtttacttgtgagttaatgatagagcataagatcaatagtgtaagttcagacaaagaggcgaccgggtttctcaaattactaggtggttaccctcaaagatttccgctgtgggctatcaactactatttgacgattgtgaacaaagttggaactgagtatttcgcaggtaaaatggacctttatatctactgggacggtgactccgagactttgtatcggtacatgctccacgggtactcaggcgcccaaattcccgaaattgccgtggcggcatctgcacaaaaaggccatcatcaattaggggttaatgatctgaattcttcgtcgcttgaggcgactgtactcccttcgttcttgggcaccgatccacaagggtcggctataaatccaaacaagttagctaaagcagaaaagataccgatgattacacgaggcgacgcgtatatggaactcatagatctaatatccactgccgaggtaaccactaaaggccttaccgactttgtggagcagtttgttagccccgcgaagcacggtatggggggctattcagggagtcaagcgaataactcgatcatagatcgagtgtacgcgactttagcaatcaagtccgctaaaaatatactcaaacccgaggctgtagatttagcgcagagcccagcggtttacaccatcgtcttcgttattgggaaaaccagtcaatccgaccgaaaccctcttctacgtcgacgggctggctacacgcataagctccgtgggacgtacaccggcgatgccccaaaatatctggcacgtgttctggtgaaggacgcagcagctctacaacgtctattatttctcctcccgaacgccaatgacaactccgaagcggggggaacggactttcagttccaacggtttgactttacttctggtggtgtgattgttattgggttcgctggtcccgcgtattccggtcatgcgaatacgaacgcaacccataaggtgttagaactccgggactacatcattggggtaaatgtgaaaatggccatgcttggcttcgtccaatcggatctacaatccgggactgttttatgcgggaaggcagcactagcggccttcaacatgatcttcttaactgttggcgtgctcggacactacgaggactgtacgtggaggacatacagcggccttggcgctttaatgctgagatacatgcttaaggtagaggtagtgtatgcctatcttttcgccagcgatctaggtcgccagaaagcccctgccgtgaagcgcgcgtccatccatagccttaaagcgacaccaggtaaaacagagtttgaagcgtatgcggataaggatggcataacgcaggtgacaatactgcacgaggaggtgttctttctggagataccgctcaccaacggcttgagtatcctcccgctgaagaaacaaggcattgtggagtctacgtgggttcggagtaattcggtcaccgtaagcaaccacccggctaattcccaagaacggtctaatgagacacaggggcaagaagagcaaatgcatctggtgtaccctcattcctgcaacgcgcttatggtaatagactttgtgaaagatccctgtgcagtcgcttacgctacggcacaagctggatggatcaaccctatgatcatagccttcaaggttgtcagccaagctgtccaaagcaagacggaggattcagtcgttactatagttaattttaaagcgtacaacttgggcttgaagcggtgcgaaatgggtgctgacgttggtgcgaatttagcgacggacgccttctaccacgccttaatccaaaaaaaccccaaacgtctaaaggcatatgaggccacccttggttttcagaattgcctcctaccatcacgagctcctaactacttagcttccgggccggatgtttcggttgcgaccggacaggtcctggaatcatacactaccatagcatccgttgaaggaactaaccggctgcaaagcatctcaaaggacgctatcatgcacaagaacgtagaaaaaggcgcgattttagtaggtgacgtaccatttagcttaactttctccaaagaggaaaaggcgaatgacctaggctatacacaaatttacttgggcgcaatcaaaggcaaacgcctttcgctaggggcgcagaatccgaagcgggagcaagtggttggcctttttggcttagaatcagtgatattggcctggaccgcaaagtcgtccgaaactatggggaagttccatgacctcaccatgcttttgtatattcccgatactgggtcgcacaaaccgtcaatgctctccaccctgggctcgtgcgaagcccgcttgagcatgggtctgtataatgagagaggctgtgggggagcgattaaatttaaaaacgatcaagagctctgcgtcgcccttatgctctgtgtatggttttggtccagacgcaatttcttgctcggtaaatcaatcgtccgactagcaaaggtcaactttgcatcgatcaagttatatcaacataaacgcggtctctacgaaaataggagcctcgcatacgagagcgtcgccatccaggagcgagcaagatctcacgctgctgttgaaccacactgttttagcccgatgcacacgtttaagtcgttcgtagtagtgtggtcgaatacctggaacagtgcgcgcgatgaacagttctgtttatcaagaacctcaacataccgcgcgaacgcggcgagctctgcagaagctttccggtacctttatccaaaagatgctcacgacccctgcttccaactcgccacgaccaagcacctcgcaacaaatccctggatgaaggggacattaatacaacttgcgagcttcgcggctgagatttcacaatcattcttccgccatactggattggacatggtacgcgcctattttagatcatccggggattttattcctgtagaaccttccaatcgtggtgctaaagatatggaggtacccccgtctctcagtacaacggaggatgattatgacgacctcccggccatcgaggcgcttagatactacaatgtaggcctcgtgggttcagaggcatgggctgaggttttgaggcctgactgtttccatctcgcccccggtaggggaatcagggcagcttactctaaagcaccacccacgatagatgttggcgttcttggtaaaactatatccaagacggctagagataaagggtttcacactataatgtgtcgactgacgaagatgtttgttggatcgaacttggatgatcattttcaggacgaaaaagtaacttttcgagcctcgggcattcgcgtgaacataggagagttcaaattgggaggagacaagctgaagcaacggggttccctggccgactccgctatgtacgaagatgtacactcgaaaaggactatggggccagctaaggtgctagactgtgcagacggtcggaccgacataggttatactcaagcgacgttttttggcgaatttcaactgacgcagatatccagcgaagaacaaattgctccgaaatattcatccgttcccatgtcggaatggaattgctggtatcatgcgaaaaagtacttggagtactcagcaaaacgattaatcggcgtggatcaaggcaagatgatagcccctaggtatgataccggcataacgggggcttacttctatagctgcacgtggcaagggatggacgatagctggcacaagacccccgaaactaggaagttctacatgtctggggatgttagcaatgcgcccatgttcagccgtaagcatgcggaccagggtagggaattcgacgcgtcaggacctagaatttataccgcggtggtaaggaagtattacgaaacggaagatcccgggtctgcttgccatggtctcaacttgatagaatgtgggagtaacggatatacccccacgaagggaatgagttacgatgacgtaatagcttttatagctgggcacgccgcagagatgtatgaagccctgaattatgttgagctgaaggagttaaggggttatttctccaaccgcaaaatgttaacaaaacaggcaggagaaaaaaccacatcgtatcaagcgattcaagcccagaaacatgagatattgctagacgcccgtggggaacagacgaaaagcatcttagacttgattgagcttgggatagaccccaagtaccctggtcctgggctgtcgccgactgcaatgcaaatcaacggcttaatcggtccaatctttgaaaaagccctgggggtggagttaggaatggcaagggacaaagagttggaagtgttatttctgatgatgtcaaagtggatagaggctttcgaaaaggctcaactttccccaccctggcaggactgcgacgatcaggctgattcggattttttcactgccaacgaggccgggaccctggctaactacctggaggggttcactctcggggagaatatcctcatcatgactgtcatatatccatatttacgcgtgtccttcattggagaatttgagccgttattcatacctccggacgggcgcacgatgaaagaacacctggccatcgacctaagcaaagatagtgaaaaagactcttacatagtcgatcactggttgcgtattgtcggaccatacgatctcgaatcggcgtccattaaggccaccgaagaggaagtactgaaagatgcccccgggatctttggtacaataaaacaacctacgaacggaaagggcttatttgggggggggaagggggcgtggaaaccggtagaggccttggatgttgtggcacgtttaggagtacgaggcgaaaacattctaagtggtcgggcttgcacgttcgcgaagctagaaatggctcagaggaatgcacctaaggcgttccccaacacagacggaactaagaaggcagatttgggcacggctggaagactacgcaaatatataaacataagggaattgcactatctagcgttgatgaaacttggaggcaagaagaggcttacggtcgttgtcgccaagaaagaatatgtatacaaggagatgaagttcgtgaagcaggagacggctgtccccggcgaaccaggggtgaggcgagcgcagaagaccttagacgtgttcaatgtcgcaatgaattcgctataccgcctggccctaacagcggggtcaggatcatatagaaagagtgaaaattggactcggacagcaagcgatccagccttttgttggccatgttacccatggagtagggttaagaaactctatggggccaggatgaccttgaaaacctttttaggagattctaagctaaacttaagtccattgttcgtaatagggacgtcggcgggctttacacgcgagatacactcgaaactttgttacgtccattttcccaatgcgattttcgacatcattcccggcactgctgacgccagcgggttctcagtatgttggtattttctctcaagagggagtggtgagactttctctgaccgcgaaaaatctatgtggctaccgattatggagttggaacaccggcaattgaactacgcctcagctgacacccagatggaaaacgacaataaggagggcggaatagagatgacgaatgtgaaacgagccgaagtatatagtaatgtcttacaccaaacctacggcccaggtgccgctacagcgttcatttttatcgcagggggaatggcctccgagcgcgattgctgtgctgtctgggtgtaccgggacgagggaggtccccctataattctcatcaccgatgatgtcaaaaacgctaaggatgaatacattatccgtgaattgacgctatatattgcatggaagctgaccggaactatgtattcctatcatgtagacccttgccaggacaacgttgacgcgacggggggtctcaagtctgacgccgaagagggaggctatgaagacacggatgatgccctctcgttacagcgtaggttctgcggacacatggcttattttgtcaatgttctcacaactaacgatggaggagagaggatagttggtgcctacctggattggtgtgcctttccgggttttgcggctggaccaagttgcatattaaatcatcatcaggatccagacgtggtaatcggcgaagtaattaagtttccgaacacacccctgaaattcgcggatctcaagtcgataaaaacgcagaaatttgta
>(45_0)
atgagtgtccaacgttgtgtagccgtccaacctaagcaggaacatggagatgccttgaaagacgcacgtgcgaaagaaatgaacattttcgataagtccactgaatctgtgtataatatttatggcctgggatggatgggggtcctagaagtaattaacctgctcgcgggtgcgttatgtgcgaccgcgaatcaaagcctaatcaacttcgccccaaaagactcgaacccggacatcaagcactccttcctcacagcacataaattagaaaatgtaggctctcacggccgctacggtagagagaaacctcaggagcaacagtacaattcgcccgctgtattctataagtatgttggtcaaaaggttaagaaagagccaagtttagcgatttcagatacgtgtaagcaaatcagggcgcgactggctttgactaaaagcacgcccgttgacggtacctgtaaggtcgcattcgtagctgagggcgagatcatgaggatagcgggtgtgtttatgacgggagagaaaaaaaaagaagctgctggaaaagaggaaacctctgctgaagcgacggactggatcaccgctgccgaagcagtcggcattcgtaacgaaaaaatgcattatttgccaagcagcgcgcggcaagccataaaggagtggcaattcaaacgggagctattcgatactctcgcagtgataacacgtcccaagggaaatgtgcggggcgcgttagcgcatgggtggaattattacgcccaagatgacatgttgagtgttgaattcgaattcgttgtcatagctgtcaaagctttttctggtgctttcgcgaatctaggtggtgtgatcccgaacgccggtgctatgaatatggcagaaaggagtatgtgccactggtgggtattcacgtttgtgcggatcaggtcaaacgtacttgacgcctcagaaggcgcaccagaaacggaaaaattgcaacacatcattacgatcgaatttgaagaagccgtcgtaggcggccaagctgaattaatatcatacgagggcctaaatcaaatatgcttagctaactatagcacctgtgccgcctcgaagttcgacggaggattgaagagatctggggaattacacatcaacggctgctcgttacgacatcaggcaacgcatgtgaacgtcgctacatacctagagctatgtcgtcatggcacggaaaagaaacaggctgtgtctgccactctcgacgggagcgccgacactcccaggcccggatcagcgatggctgacgtcctcgacccaacgttttttcatggcaatttcaggcaggctatccaacttagacctttattgactcaactcgacgctgcgccgcctgaggctgcgcttttggcccgttcgtctgataatgtcaagagtccagaggatgattataacaagcatgacgctgggcccaccggggagttaaagtaccgtactcgccgaggtccaaaggaggaggacggatttcagggctccgggacccaagactacagtggcgagctttacaatgacagtattgtatacgcgaagaacgtgatagaaaacaatggcaagcgattagttgcggctcgacccgcgccggggataagcagtgaacctaacttctgcagttttaagaccatgggtgcaaattttatcaaaaccgaggctgcatacgtgaccctactaatgaactcggtgtatatctgcgctgtcgatgtttacacaacttacgataagactagtacacaggggtgcaagggagtggagtgcgatgacggctaccgcgttcggaacggtgaactatggggcaggatacttacgacattgagtcctcaacatttttgtccgcacaccaaaagcaatgccactaagttgaagactatggttatggttccgatgcgtttcggtcaggcatgccgaatttcgaagagttcaccggagttcatatcaaactttatcgttgcctgtcagcaggccaacacggcatggattttagaactttatcactacgacaagggtgagcctggtaaagcttgtgatgctgatggtaggcaatctcacttcataaaagacgtactccgccacttagaattacccacaaacgtacttggctcactgtatgaaggcctttcttggttgtggactttatgcgggtatgactactccatatcagagatcgattcacccgttggttctgacaaggcatccgaatacttagtccataagataacagctcaaggttttcagataggttacacaattgctagttacgcttacatagacaaattgctcctactgacagaaggagggggtcagtttcatgagcccgcaaacatgctgggtacagctaagaatactaggctcgagaatgtcatgaagctgacggcgaccagcttatacactctcatagtagaacatctttcacaaacgaacacaaaagacgagtgtcctgataaacatacctacctccatagaggagtgccgataacgagcggaggtatgtttccttatggcgggtcggggagaatactttcacgaattatagcaggactgcttgctccattagagaatttgtgttgcattccacctcctgaagtttacttgaaagatacatatactacacttgatttcctgtcccagccattccaaaaatttaaatttgaaaccaagggaaataactattatatcgggaagcccaaaaaaacaccacttgtcgtgtcagtgcaacttgatgaagatactatgacggacctaaaggaactgaaaaaggtgaaaaatgggacgacatatgacgcaacgtcccaggggaaactggtgtggcggaaagcagggaccccagcaatttttggtggcgcggaacacggtgaatatcacttcgtggagatcggtgtccaagctgtcttttttacagagaacggccaagaccaactactaaaagatgcgatatccatcaccatagtcagggggcaggctaagggggatatccaacactcgacaataaaaatgtccctaaccccgtgggaaggtatatggttattaggcaagagcgttggacagctattcttcaccaccggcctcggacatatactaaccggatggattgcacataaagccgagtggcgagtacataaagaatccagttacgctgacgtttctcttgaccacgaacctgaaatgttctccgccgcggcatatgctggcgcgattaaaccccggttggttgagcaggggaatgataaggaaggatatgaagctgaagcaatctccggcgaaactgaatatctatcccgtcacagctgcggtggaaatggcaacgagttaaagacgggcaaaagtgaagttaacctctatcacaataagtggtggaaagtgatcaatccctcagttctgcctgacaaagattgggtcatacagagtctggagatgcatgtgggccaggacacgagcgtgggtgctgccggatcggttcttattgtcagatcgcgcggtttcaacgtt
>(46_0)
atgttcatagaggtaaatggaggaacaatgtgggaaacagatacgccaccgagttttgggaaggagaacaatataggacaggctgaaacagataaggaaacaggatattccataacgctactacgtggttccccgtgcgcgatattatgcgacggattgggactatattacggggcgaaaatgctcgctacggtgattgtgtcagtgcaagtactagtgtcaggtactcacgctcctatggttaccgctcttgaggttagggggttggaggctgatgcgtcgagtatgacagttgcactgacgcactattttgcgactatcatcgggctgaacgatttaaatgtggtactgattgggtttccctttgcggtggaattcggggccgggtttttggattggaagagtgttgcgttccggaactctgatgacgcacaaccccctgtatttggagggcaggtgcctgcacttgccaattgccctcgcgtacgctttactattccagcgataaattgcatgtgcaaagtaaaggtgactcatcacgccatggtctgcatcgtgtgtcccctactgaagtctataaagtttaatacatatgccttaacgtcggcagtcgtctataagctggggcactttttgtacgaagagcacgtccaggtcgactcctggaattgcaacgcacacgagggccaaagcgggtttggtaccgggtgcggttccctagcgggagcttccaattttagagtcaacctaggttttactagtttgatatgcccgcgagcacatatatacatgagaaacccgctaaagtcgaacagtactcctacacgttgggtggagggtaactacgatgacggtctggtcggttggcccgacactcacataccagttacagcagttggttatagacgcgcaatgtccggaagtgctggaaactcaagtcgctccgccttcgacgcggtaggatattttaaggacaaagattcaaccgccgtgtcgaactccctctcacccgacaactacagacaggcttccgggcatggcgcagctcaatgtctttttaaatttaagaagattaaagagttatcgagccagactaaattacatatgggattcgttagccttgacaccctgacgttatataaccaaaatcaaggtgaaaacagtgctgtcataaaaatctttattcccgcgagcgaaggagcccttaataagctacacatgaaagtagactgggaatccgacagagttggtgaacgcaagggcgtcgctcgtgaactaggtctggtgttagacacaggacctggcatactgtggagctttctccggtcgacctccgaagatgataagctatcagttattattccaaccgcgtccgaatatcaaaatatctcagcgtcacccgttggcgctattaagatggatacaagcggcaagcacggtctctgtgaggttgagaaagatgacgtcgcaaagaagtggaacactacacttcataacgcgataccgctcttagccccgaccaaacccggatatgatgggatttgggccccggttttcgagatttccatgaaccactggcctcctccaatcgcctcgagctatcacgtacgtaaagcgcttcatgcagcatccgtgtgtcccaaaagactagggcgaggctatgacgaggttgcgttcgagtacttaacagctgatgtatggtcgccattgaccaacgccgttagagctgaactgcaaggtccgatgcacaagcattcagaaccatgcttctgcgtacacaaacgggcattctcagcaatttttggaggagctggtagtaagatcatttccagcgtacaagcttgctttctcagattcgagattatagagagacaaaaggaacctatctatgcaagcaagaccgcgctgacccacccgatgatttgcgaggctcaattggcggtagtcgttacgaacggtcaatcgcgtagatcagatcagtgtactacagaaaagtcgctgcttacaatccgtttcaatccggaaagttctaagggactcggtcttcaccctcttaacagagggctaatcgaggagttacaaatgaactcatatggtgtgttcactgcccaatgcccctacggtgctatcgctaaattcgctagctcggataacgtatcccaagcactgttaccaactacgtgcttagcagaacgtgcatgctcggtgagcgtatggctagatcaggcagagcttgtcaaagagagggtcattctccataaagaagccaatgaagcggtctccacgcaggtagtgcggcacaaaggaggagaattgaaggatattgatgatgcttactgggttgtaagcaagaaaggtaagacagctcgttgtcaggacgaaaaccgccttccttacgatgccgcgggatatgttgcagtctactcgctacccgcagacgacgcctcctttaccaaatcctacccagctcacattggcaatttagtttggaaacttctttataacaacgaggcgcgggcagaagtagcgatctcccacttgcaaacaaacaggccagatataaaggtgggcccgcttgaggtggaccccgaacgggtaggaagtagaggagacagcgccgtccggacattcgggggacttctattcttgatgctatcggaaggggcaggtgatacaacccttaagtattgtaacctggctgtccgggtggaatgccttaatatcgcccagaaattgggaatgagcaatgttaagcataaggaacgtaggcaactcggccatacgctggccacaggaagcaatccccaaggttatggtcaccttctagcttcgtatgactatgacgccttaaatatgccatgtgcagctgcgccgcagatagagaggcttaggttggcgttcatctctcttgggcatgattttccgcctacggggtatgggatcgcctctgtcgacacaaacgccccattctcttcggacgctacaaagcctgtcgattatacaaaagagacttggtacccttttaccttcaagggtgaggtaggagactaccactttgacccgtacttgaatacgtcggctgcccaggcgtttgccttcactgcatcgcatgccctagacgctaaacaggaggtccgggaggaaaacgggggtttaagtgcggatggatattccaatcgagcggcagacgcgcattgcgttaagatggtggtaagggaggaccaacaggctgacaattctcgtagggggaagatccatagtgtcttcgccatcactgagaggagcaagaacaacaaatgcctgttggcttttggcatgctagaccgggactcagtaacccagaacacgaagctaggtgatgcaaaggttgagccatcctgttggggagtaatatcttaccgataccggtttccgacagtaaagaccctaggaggcattggcatcctctgcgcacaggccaaggatgacatctctgactccgacgagatgccatataaatggatgtcggccatgttgatgttacggatgtggtggcatacgtccatatgtataagtcaagccgtcctttttgtgtgcgctcacgccctgtacgagaaattaggaatgttttttacagggctcgagcaaataccgcgacgtcgtggagatttgttgaagggaaagggggtgccacttgagtgggtccaggctcgtgataagggtaaagcgaaccttctctgcgttgtcgggttaggtatatggcaagccgttctaaagatgacacgaatcaaggctcaggcgcaaggtgaccttgcggggacgacctatcttcagcattgcagtcggacgtggatagaaaaacttcaagccattttctttgaacacgaagcaggctatgggaagtttgataaagctgaggctcggtgtttaaaattcctactacaggccgaagtctggaaggatcttttgttggcggcgtcctgtgtgcagctacgaattgtactttctgctctaagtgcagggacacgctttaacaaaaatgtacctggatatgaaaaagacagcggaacacaatttgcttaccgtgaacttggtttggtatcgattgctaaactttttctcattgcaacacaaaagatatccttagaaatcacaccgcagaatacttggatgggattagccccttcgaccgcgacagcgtacgggcaggatcagtccttgtgcttcgagaatgatgaattggaccatgtcaaagaaggcgaccagaagctagaatttaaagtcctaactgtcgctcaactcatgtgttgcgagaagagggtgtctggccccatgaaccatggtagcacggctaacggaaccagactcgtggaggatcctgagatcgaattatctgaggtaaagtcactgaaacaaagaatgtccacattgatcttggcgtttgagatgtataagcctttgttagcggacgtcccccatgacaagcgggtatcacctcgggttggagctcatgacctacggccggagaaggcgggcgagtacaagtatttgccattgttcatcatagatgagggtgttctagaggtcggcacttggatgagtatggtagacaaggattacctggatcagcaaatgccacctcgatccatcaattataagaagtgttttatcgcacctgcagataatttagtgggaaccggaacagatattcataaactaccacgcgcgacaaaagcgaggagaattgttgcttccaaaatgttcgggggggaaatcctggccgcctcccgtaacgatactcccgatcaaaaggtcccactagaatatccgggggtatctgggttaataactaagcaggatttatttctgcgactgcttatgcgagaaccgaagagcccgtgggctgctcacgtccagtcctggtccttgcacgttacttttcttaacaagcaaggtgtaggcattggggtcccactgaaaatcgccattgtcgaatatcgatcctttaaaatcaaatacgctgtaaccatcgtatatcaactgcagtccgttgtccgtgaagcgctcactgtaaatcagccggagaaaaaggctatggcgttaactgggccctctcttgccctaactacctcagcagtggtctttagtgtggtcaataggcaagaaagcatcggttggagtaccggtgggtgcgcactaaagacagtccgtgttactgcagcaaccgcgctaggagcattggaggggggtatcgtagtggtgaagtggggccttcaatctgcgagggtagccccgggatatgcgaggaatggtacaaagcctaacgtatatggcggcgaagacgcttgtatatgcgccctaggatttaacgcatcccatgactcgtttcctcaaactgccttcgcaagtgaatttccacagagaatctcagagtggccgtcgtcggacgcgcgtggagagcgtggaggcgagccgtttacctcggctgagtcactgatgatagcagcctgcttctgcgcgataggaacaaagtgctggtgtgatgataaacacgcactcattgaagtgtctacctcgaagaatcccgagggtgctctagtccttcatgcggttatagacgatttagctgccttccgagagatcaaagataccttccaacatcttttctaccaaaacccagcagctaaaatgagcgcccttacccccactgtaagtacaagtgcaagttccttatgcaaaacgtatttttatggttttgggattctaaaaaccattggtgcgactcatccttgggggggcgggaaaccgattgccaagtttgcagcagacagtcaacgagaacgagagtttttaaaattcactaaggaccgttttgagaagtctgcattcgacccaggctcctccctgatggtagggcttcgagttatgctaaagtggctacgcgagtcccgcaaacacaagcaggcaggttgccaagcacaggcgggacttgttcccacgactaaagtaggtcttaagaccaatttatgcttactacggaatgggtcagccgaggtg
>(48_0)
atggatcgtgcaaattctaaaaagctggggaaagtgactatttgccacagcattgagtctacggcccattcccgaattctgaagcctacaatcgcaggcggggagaaactcctcgtatgggcggttgggaccgctagtggatgtctccaagctgttaaggagggtgcccctgctgaggacgtggtcacacaggaatccctagttacaagcgcttattttgaacatgcggagcttattgagttttgtatgggtctaggtgagggaactcgtgcgggggtcatgggacatgactacggagtcatggagggtcagcaaaatgcgtacactctagtatatgcattcgactttgagacagccgtacgttcaacaacggcgattgaagcgcgaatcgacgctaccaccaacgtaagccgccttgcccgggtgcttcgagattcaccattgttacacaagatcgattttaacgcaaatgcgcgtatatgggggcaaatgagctacgaaaagctgggagcattactcgaatatgcctggttgaagcatgtttgcgttggagatcagggactatcggcagctggcaccgctcccctgacggagacacccgaagggccggtcgacggtcacgatggcatctgcggaacgaaaacaggtattgcccgcgacgctgcggacccacaaaaaaaaaccttcgtagtaactggacaaaaatttgagccatcagaatgctttgcacatatggcgctgaaaaaggaattactaaaactgtacctaatggtaggtgcagtccatatgcagagccaagccgactgtgacctggtgcataccgcaggaatcctatcgcagcggggcggtctcggagacatttaccctctgtcaggattaaaagtggcagcccaagctgcacactggatgcttgttaagccgaagcaaataaaggacgtttgcgaagtggataacaggttgactgaaacgacacgcgagcccaaaggatatgtgttcacctgggctgtgaacgttcctgatattctaaagccatttcccgagggatatatattggttaaatgttgcggactggagcttttagtcacggttacggacgaatgtgctgccgacgccagaatgggttacggcccggcggctggcggaaagtacttgtcggttgcatgcgtgggataccatgcatttgaggtattttctgacgacgcgcaggcaaccattaatcaacgaaaggacggctacgaatggcacttaccatttactggagatcgggagacgtacagatccatccatgacgaggatatcgtcgtctgggtttttgcagcagatttctggcactacctatatctgaagggggggttgaaagaccatgcagcggatggcggccgacacaaagaaaaagtaaatttcgcaccttttttagtggacgacgggtggttttcggttgatgaatacacaacttacggacagaagaaagctgatgtgatgaatgtattagtatctgatgcccctttaaaaggagcggaggtcattaacgttccttttgcatctggtgcgcgggccgacaacgtaggttattacgggacccgattgtttaaaggtgacaccattacgtaccgggagggcgacattggggattacgatgacgaggcatctatcctcactaaacctgagaccacaggtgaggacccgctctccgcgtccgacgatggtcaagaaacacgggttagtggtagcttggtgagatgctggaacacagagcacgcgggagctgttcatgtacgctgggttatcgtctccgggactgtaaaagaagaacaaatgatcgaaatcgagaaactagcgcagtttgttatggctgacgcgagtgctgctcaagacgcaacgcgcagcaccagttcccttcagccattctatggtaagtatcatgagcatgatgcttcgtccgtttcggcaaagtacttgaataacatacccagcatcgctcttaattggccattttattgcgacgacgacgttctcgctgaacatcgtgtattaattggacctaacgcagcgctaaaaaaaacagcaggcatctgcgatctagaaggtgaagcaggtaactttgtgcccgaaataaccgattggataaagggttccaaggccaagcgagtccaggacacatcgctctcgttgaggcaaataagctgggtagtgtgcgaaggaaagtcagtagggagtataaataagcgggagagcagcgatcaacacctcaagaatgttatggaaatagaacgggcgtccattggaatggggacgtccgggagcctccgaggagcggcgcagccctctcgtattgtctccttacatcagttcgtccccggcctttgttcggccgcgggtggaaataaagcatacgacatgccaaatgaggtattactgggggtggagggagtcgctgtaaaggatgactctcagcaatgcccaaaagcccacgtcgcgaaggacgaatttttacctcagttaatcgctctgggatatacgcccccgctcgataatatctacctaatgcaggattcgatcgagctggacacatctgacggtgcgctagcactcgagacgggcctcggttccgagcgagcggaactgttcagtataatcgattatcacgtcgggtatgcggttatacgtcactgcgccgcccaaataaaatcttgggtccagcgtaaacgtagtgttaagaccgatgccactagcgttactcttcccatggcgagtcggtttgccgcgaagccggacacacagcaactgctccaagataaaaaccgaatagccgtcgccatatacgccatgtttttggacgccacggagcgcttaggagtcgaggcccggcttgcgcctttttcagcccctgatacaaatgcgtctaacaaagggggcggtgacgtcagaaaactttcctactacggggctaaagcggccttcaattcgagcgatgaactttctgacatttcaggtgatgatgacgacgctgccagtcttgtatgcgtccgcgacagaaatcgcaaagggtcgcccgtgtttatatccatttactggggagagttcataagcctatacactgatcttgtcgctactgtacgctatctcatcgacctctatgggctaaggaaaaacatgtatatggaccacgtaaaaactgattacgaggagaaccacggaaaggtggttgctgcgcacaggtctggagctgagggagcagacttgattatgaagggcacaaaggagaaatttgcgccgaataggcctatgataagtgcacagggagtccagtggcgtcacggacccacatacctttttacggaaaagggacggcgcggcgatttaatcagtacagtaggcgcgcacaagcaagccttaggagcaatatttagcggggtcgtcaccgaggacgcagtacaactttgcccagatgcatgctataatgaatttaagtcgcggtacccggccgatgcacgtctcgaagcctttcatgctggaacgaaggggaagtcccatctggtcgatgctgatagccacaatgaattatgtgaatggtcatggcgggcagtaataatgtacaaagagaacatttcgggtgccggcatacatctcttcgcgatagcatggccgagtctccctcaggttgccgcagtgacaagcgagaaatgggggaagcgtcatcgccgtgccctactcccacagatcaaactgattcccaatgcaatgactttgcgtacaatcgctatattagacgacccgaaggaccacactacaaaagtaacccagaaagtcccgtggattaaacctcaacggcaggaggctgatgtgggattggatggtttccttgccaaaaacaatgctcatgtgaggggcgtaaaaactggaaacctgaagctggaatattgtcagcaagctgaccactgcgctcccttcctggtagaaccgtttacactggcgaagcagaagcagagttgtgatgacatcgggctacaaatacatgcacatagggcggctttctccaaaccatttggttatctgatcataaccacagacgtactctctaagtgttatgggggaaagtctgattatgccaaaactgcggtcccattgttaccaccggcaacgagcactataggaccgaaaaacgcggtagtcaaggatattgccgtagcaaaggatgcttatcctaactatggagaagacgcgctcatcctaatcagtaggatcgacaccgatcttgtagatgagcaggtaaaggaattaatcgggtggaacgcggagtctgatgcgaagtattacgaatgtatggacgctcgtggagcctatgcaaaactttttaacgagatctctgccgtatcctataatgagattcacggagtaatgggccagcgcacccagacccagattaaagcagtagcgaataagaatgactatagtacgcactgtgcaggcacgcagatcacggatagtctaccagttttgattgcctataattggccagaagggggagaagacgtcctgattaccggagctcgtatagacgactttggtgttcaagcgagcccagacttcggggggagcgtgcatggttcgatgaaaaatgttgaccaaaacaccatggcgggtgagcataagggaaagatatctcacttcttgtcaatagctcataagccggctaaactaggagaaaaatcggtgataggggactgtaaaattgctcaccatcgctgtgacgcggacattaagatctcaggtgtttccccagaagatttaaaacaggggaacgagtccaaggttagtgcacgtttatatatcgaccttgctaacacgatgtcgtgtatgggtggtacaggtgaaaagacttgggtgcctgccgccaccatgtaccgaactacaactgccatgagcgtaaaatttcgcctgtatgccttgacactccataccgacgccattgcatccttcgctttcacgtgcgcactttgcttagacaagtaccgggaatcttcggccgccgcatgcgcgcagggctacgaaatcatgccagcatgtcgcgattgtagctgggactcggtgcttaacactgccaaactatcagcacggccgccgaccaaagacatgcatgagggtaagtcactaagattatcgtccgcaggtattcacgatgatgtcgtcaagaggaggctttgtgaagcggggcagcagggcggctatgggaaacacgagctcctcccctattctggtgtcactttattagcgagtcctagacgtgtactgttgtcgtcttggcaatctcccaattggaccatcactgaatttctgccccccattaacctcgaggtcggttacgtacagatactggaaggctctgacatggataaaatgccgcaggcttttaatgccgccagcgggactgatatagcgaaatttacagatgagcataagcgcaccgggtggtac
>(49_0)
atggaaggtaaaaggctgcatgtcaaagaaccgagcgttgggcaagttggtatcccccttataggggagggtgtcgacaccaatatggagacacatgaagatgggcggatagccctacaatggaactggcgcgtccccagcaagggcgagttcgagtatcagctatcctacgcagaaccatgggaagtcgaatttttgggcagtgccgcagatgcgtcgggtgcagaacagacagaagcgtacccttcaatagatataatcacctcaatgagatctctcggcctgaggaaaagtacagtgtttgccggtcttgtgaagtataagttggagtttaagatacctggtgatcgcgactacggtaccataccacaacacggtcttaaacaaggaaaacaaatagctgattttagatcacttgcgtgccctaactgtgcccacggcacgtccgcctgtagggttgttaagccttaccgcgagaagatgcatggtgttacagcttcaatacacacccgctcagatctgttctttctcatcctatccgtaggagcgatcgcaatgtcagtgaaattcgaagagattactggttcaaagggcaagcaagcgcttataaccgcagaacggatttcattcgtcgtctcaacgtttgagattcccggggggggaggatctaggagcgggttgaagttccacgaggcttacacagagtctgcccagggtaagtgttccctagaacccacgagaccaagcaatatagcccacgaagcagcatatgcctcgtgcccggattcgagcccattattcaaggtaactcttgtacatgggatcgtggtgtatactgccgacgccgggttcgccttattaacattgaataccctcattaagggggcttgctccgggaataaaaatggacaagacaggacatttgaagggagtgagagcgaaatgtccggcgtcgacgatatggtcattgcaaagctcctgaaattgggaccggaggaactacttgctaagtatatagagaagacgactaagcacaaagaaaaaacaattaccgaattctttgcgcaatacatgagcctttgtagcactaaggattctactgccaagcctgcttacaagctcgggcattatatcagcaaggttactaaaaagaatgttatctatgctgtcgtggatcttaaggcacgcagcaaggctgctggcgataaatataatgtaaaagtatacatccccgcaataaaacccgtccgcgatgttgcacctgcgttcgagaatgacacatacatagatttcgaaaaggttcatacagcggcaagcgggaaaaaattcatggtggccgtggcggccaaccgcggcgaggcggaagcggaatgtcacaaagcgtacagctctctgcacatcggccgtaagcgcgaaaacgcggggtctcgtgatgatattggcctgcgtatcaatccaggcaaggcggcgaatttacgaacgcgtctcagcttctctcctatagcattagtaaccttagtacgagatttcactcctttttttgggcaaccaaataaagcccgcgttcttaagggctttgttcagaacaagccagagatcccattgagtggcttaacagtagaccaggcattattaggaagcgaagggttcgtgaactctggcaatgacggcgctaagcttcctcgggacccgctgcggcgtgaaataatgcacgtcgaaaaagcgattgtcaaaagcacaatcgcatcaggatgcggctcatcattgactaaaatatgcggtctttatccagcccaaataggtcataagacaactgggattacgcatgcctacaaacgcaaagaacacgacaaagcaaactcccacgtaaaaaaacagtactgggacaaggcgtggcttaaaaagtgtgatggtcaaaatgaggatttcgaatccctcgcgtggcccaccttcctttttcctacaaatgtcgacaattttgtcatagctcgtcttaggtacaagcactctctactgcaaaaaactatttttgccgcgcagttcaaaatctgtaatgcgtacggagcagctgccggccccgagtttcctgacgcaccgaaagcactgggcccagcagttacggaggctgttgctaggaggttgcatccttcggcattctgccttaaatataacacagccctaggagcgagtaacaaggatgctgtgttcactgagctcttggcaaaaccaccgtctgatgttcttctgcccgataagtcttcagaggcaggatctgcccagcctgctcatcatcttaaggggatggataggtcatgttcaacgccttgcagagccaaaaaacgctcgacaggtggacggtttttgatcgaagaaaccacgaacggaatggcactagagcagggcgtaggtgcggaactcggaggatttttgggattggagcggaaaactatgatacagatgaaagtctccccccacaacgaagagggtatgaatgagtccggtatggttgcgggtatctacttagatccgatgggtaaccacctttatagggtctacgtagcggtagaggaagttgtattccgacagcaggttggattcgcatacgtactaaagtctagcatcaccatggagcacgctgaacacacgtatgaactagtacacgacatgcttctcaataaggagcaggggggtcgcgtcctaccgacggccggcgatcagttagcagacatctacttagtgtttttctcatttactacagtgtcgggaaaggcgcgaaagagcaaaaacgcactcaatgtaaatgcgggtggcgttttgtacacactacggcagatcaattttatcggagttccatgcgtgcttgtgactaccaaggaggatactcggggtgcgttaacatcagatgatcccaagtgcccttccttttgcgtggtggtggggcagcgtatcgagcgcgccgcacaacttgatttctattcacggtttggtaggacgtttaaatgggtagcggactcgtctgtgattcgaatttcggcctctggcttcccgacccgtgtctacaaggcaataagtgcgtatgcctaccggaagaaacaaatgcaatccatctgggttgttccaatagaagcgatcctaacaggactcaccgtggttacacggaatattcgcgccacacagtacttgacaccgggtccccaacctgtatcgctcgcggaccatctggagccaaatagtaatcatgctgattttaaactccacgagtcgatcccaaagtacggaatgggtcgcaatatggctaaagttcttaacactctggcggttatgttagttatctttggccactgctctactgcggtcgctgggaattatgaccggacgagtaagaatgactttatagggcaacttagtaagatgtacattgctttctgctgcaatcatggtaagaacatccgcactgggaaggtcctgaagttcgccccaaggcatgtcgtaccgcaccatgacaaccgaaagggtgtcggaatccaagttaaagcaacccacacctgggcccccagcaaagactgcgcggccgaggttttattctcgatggaagattgcgtatgcgacgtgctggacgataatgaacaaaagctccgaggtgcagcatgggattatttagtacccgggattgcttgtgctcacaagcaacgaccagacgcccaccgacgggatgcgaaacaaggtatgggcgtattgaaatgcgaagcggttaaaccggacactaacgtcgaacgttttcttggggacgctcaagcagtactacacaaaatgttatacatgtatttagcagctagggaggagattacgaaacgcaagtacacgctagactacgaaagcgcagagaccctgataggaggtagccgagatcctgctaaggatgatcaggtcgcaaatgatcagaacatctccgtgaccgacaagcgtttccaattcgggatgtgcgtgacagccttacccaagaatggggcctatctttataatatgtacggaaatgtagcgcagaaccaaggatgggaatggatggcgatcttagcagtcccggtatctcaacccgcgctggtcccccaggaaatagccacagaagcagagaacaccgccgacccgcggaggtgctccctggcggatacaaaactttctcctggaggtattttgcaagacgtagcccgtcgcaaatcacctgctggaaagggtctacaggttggtgttaaagatcggcattctggtggagcggttatacccctgccgctcattatggtcgacaacaaccccagcgagaccgaggtgcataagtacccccgcatggacaccccggcagcaccgacaataccaaaggacgaaattgccggaccacataataaagagtttcgggaggttgctgtgtgtctgattatagaaaacggagttcagttacattactgcgaagatctcgctattagtaccacagtcgcaagagaaagaggtcttattgcggaagctcttactggtatttgccagacggatcttactaacctgggccatgtccgtaagggagctcccatggtaaacttatgcgtcggtagagagatcttcgtcatccccctcgagttccccaacgtcaaatcgtcagttactagacaaattatgccatgggatgcgatgtatggccaaacgaccaactcaggtgaactctatgtatggtgtcctaatactcatcgccccccagcggtgacgtatacaataattgattatattacgccgcctgcgatggtccggacaatgttatcgatatatccgattggtttttctatcgtaaatagaacggatattgaagcagtcgcggcatggacctcggatctccttaaggatgtagtcggtcacattccagttggtttgatccttatcatactaggcgggctcttccacaaagccggcgggaacggcactgtactctcagcgatggctagttataatattctggaatcc
>(50_0)
atgacgaggaggcgggcttttacgttgtacttcgacccgcccgctgaggacccaactaagatatttctaggagtacagtgtgggtcaattgaagtcatactggccaaagacaaagtagacgaaggcgggtacgcaactaagccgatgcattatcgttatgtccttggtaacggctacacctttgacggcaaggccgatctagctactatatcctttaccggggaatacgggaaagacgggtttctgacagaccaacactcctttcaaactgatatgaaggaatccggacgtgttatacgagattcggaagaactgcctgagggagaaataatgatctggacattctatctgttggttggccaaaaccagagggtggtcttgaataattatacccaaaacggccccgctaaatgggcaggagatcacgctgtcatccgcggaaaaagatcactgacgggggccatgtctctacgtttggtcaaagatctatcgcaacgcgacaatgaggataagggatggtacgaattcaaaatgtttcccgcgttgcggcgcattcacggcgttgattggaccttgatcggtggtttccacatgtctccatcccggaacggattcgactgcaagctacgcgcaataagcagcagtggcaagaggtatccgctccctatagccccgctgtcgggtgttccgttattcttccgtagcgaccaggacgactatctgacgcaagacggcgatgggctgatatgtatgtcaggagcgaccacacctcaacgcttttctggccaacacccggacgggcgggactggcctcctacagatgagcttgatagtgcggcctcgcagtgccatgccaaagccgatagaacagaggagtactccttagctgtctacggcgtcactcagggatgggaaagcgatggtggagcaccggtcaaagaaccatcgatgggggacgaagcggccaaacgattgagaaatgatactgcgtgcaacataaccgctgatgtcacggggaagggcttctccgctgtgaaacgaggtgctacagtgacgagcaactcagatgacgatagtgcgctccatgattcgcaatcagaccaaaagcacaaagggagtgaagagatgatcaataatatctggcgcatcgagccttttctagtggctctacgcaggcaggaactt
>(51_0)
atgtatataggatccgatttgttaggtttagccaaggataaggtaagtggtactgagtttctcatacggcaggccatagagctactgattgctgattctatagaaccgtgctcccaattgtcctacaagaacctactagcttgcaaattgacggaggattatcttttacggcagctctgtaccctaaaaatgataagtggcaggggcctcgatcaactactagccatgaaattgattcaccaatacagtccagaacaaaaggactattggattgaggattgttttgcatacgtacgccctgttagcaaagacacttctcactttgatgaccattgcgagcaagttatagcggcacctgctttgaatgaagtgacaaaaaaagtgttcaggcccgtacatgtgaagtggcatacgggccataggttgtgcggggggagattggtagttccaggctgctgctggtacacgcggcttaatcccacgacgtgtgacccctctgtatcgcatgggacgattgaaaaaggaaaagcgtgcgacgccgaccaattgtttcaacacatattagacccgcacgtggtaccgggatggttgcgaaagaacattgcatttgcttatgagctagtagagtacatatggaactttggcgattgcatcctctggcatgacaaccagatttcaaggtgtgacaacctctgttacatgttgcaggggtatgaagccaagaacgtatttttctcgttcgaggcgcagtgcctccggcagatcaagagagaagctttacaaaaatcacctcagcggccggcctacccagaagccgcaaatacgtacgacgagaaaatgggagtctcagctactaagtcatatatactgcccgtgcagggactgagggtcaatgtaggctttgaggttcctaaggatgtggtgcacggcttcgtaggacttggaaccaagggtgacattcacatggcccacaaccgggagggccacggtgttcgcttcaaattaaaatgcgactcttggaaaagtaccttcaagtccctagaggcttatatgggagagtatttgcgcggctcatgtggcaaaaagattgctgtaaacctcacgtatgcagcaaagtcgaaccttagtatagaggcggggtatgtagaggaaggcatgactaaagcctcaggtggacaagttcattattgggatgttgaaacgaaggtgcttgcacacatagcgagctacgctagtgagaacatgaagacaatagggtacgctaaagtaacaacagattcctgttcgtactttaaactcggtcaagtggcgtgcccaatggactgcttcaaggcgggcttgtgggttacggagaacctgctagaatgcccaatcgtagccatgcgcagcgaatggtatggccctacggttctcaacctgtactggtataaccaagtctattctggctcgttgctcaagcatgcaggtgaagtggtcgcgcctaatagtggaaaactccgatccctcatctgggaatactggttcccctattcgtacatctatgacaggcagaccgaagttgtgtgtattaataatactgagcctcgtaatatatacacgcgaaagccaactatagatctacttatatcagaagatcctcaggaatctgcccgtgcaaagggtgtttatttctatgagcgcttcagcggagctacctcctctcttcatctcggcgcaagcaaagttaacgtaggctcggtaacaaaaggagctcattataagccattgaccttcgaatttgaagaaactaccacagaccccccattagcattgtttcacttgctactacaactgtggttaaataagcaattgagagttgcagaatttgcgctgactaaattccggccactcatggcggggcaccagcctttacctgacctcgaaggagactcgaatcaacctctagtgtctctctctcaaggtctgtctgtgaagaagcttcacggcgattgggtcggaatagtcgttgcagttcgttattcagcgtggcagctcaaggaggcagacattagtaatatcggtcctaaccaacccgatgacatgactctacaagcttgccatcactttgaggaaactagggtgttctaccatcaatcggtgcctattaccatgcataaccaagaggcctctgctataaaggcctatagctcgagaaagacgttccacttatgtgtatccttgggcaaatcttggatctatagaaatgacatggtttacgccctaaagctggggattatgctatactacctcgtagcgtcgtcggcagttttaagtttgagcgatcccctcgcctcaaagacattatatgagacagaggaagctgatataaaaaaacccgcacgttgggtcgctaagaaggctaacattgcgctttccccccttcccaaaacagcctacgtggatggggcaaagtacgcggtaactgctgagaaaattacgatgacatgccatctcttcgaggatgctgtcgttgtctttgttaaaaccaaggtcaagaagagcataggcagcttgaatgccatgggggacggagttcaattcgcggaggaagaggttgaccccaatgctttcgggcaaataaaatccgagaccgttaaattagagcttacgttaacccacgagaatgctgcaaaaggactttccgcacgactagaacagccccaaaccggatcaatgccgctgttgcgggagttgtctggtaagtttggacttggtcaggcgcattccgctcccacattcacccgatcgacccaagctatcggcaccgccagcgtagcaatagacctgtctgccatcaagaactcggaagacaccgattcaaacgaagggtcccactatgataccaacactgggataaggttgttcaccatcccctcataccagggcaccatgccgcatgtggaggaacaggggaatgtgtccgggatatgtaagtacgcgagatccggaaaaaaaaagcggatgcacatcattctcgggattggggcggctgacgtactcatcggcgtcgtactctctactgaagtcatgctaggtgtactcaccggtttgtgtgcagacaaccaccttaggggcagttacaatagtgtgtccgtcactccctctgccttacccttaatagaccagtacgtgaagtccttccggcctataaaggatattgtacgatcaatgttcggcactttgggggaactcgttttcgagcacggaacagtgtcagccggaaacattgcaacctcagctctaggggcgacgtacgatgatgactatttgcgctacccaaaacgcgtagccggggctggggggttcgttgctcttggagctatagattctcacgagtctcccttgctcgaactcgatagagctgatgacgcttcaggtacaacggaagacaactcgaccgttttcatgtattgggcttgcaagtacgcaattaggcaaatggctaccaagaatgttaatagcgaggcgtttggcaaatggatcatcaaaatcagggattttaaaatttcgcgtagtactccaacagcgatacgttatcccgtcagtactgggacgcgtcctaaatattatgacactaaggcctatctgtctcatagagagcatggtttgtacttcactactgacggcgaatcggaaaaccccttcttcacgaaatatcagacgaatgagcttggaggtctgccggttcctggaatggccgcatcgaacaaggctgacgaatacttggacatgtgtattggctgtgaatttgtacaggtgagacggtttttggctgacacagccttaccctcgttacgtttggcggcaacagaagcaggagactttgtgagtgtgaccatgctcggtaaagtctatgaaaatgacgggaaggcaatgactgaaataacgtacgggggacaatcacacaaattctgtccatgcacggtccaacaggtggggtttcaggtagtggctaagaaaaaagagaagaatgcgcatagtgcagccatggggcgcataaggatcgtttcggagtttaaacgaggactgcagttcgaaaccgagtttgtgttccgccagtcccgtgttttagatcgtcttgatatgttcactgccgccaacattgagaaggacgcaaagaagggcggcgaacatagttaccagctccttcatgggaccaaggctattctaagggaaacgtatgtatgcactgctacgggtattactagtgattatataacccacctccaagaaacaatacaggcaccccgtgaccctctcaatccgcaagtcggtgcatatcttaccaaggcggtcaataaacctgctcctaccgcgtcactgaatgcgccattcgtcgtgtacaaaaccgctgtggatgacaagtctctcgacgaaggaatcgcgttacttctcgataagcttcaagcccatgtgagtttgcgtaacccggaaggctacgatgagtctagtggagccctgcccgtgcagttccccacgcagatctggactaaaggagagtacggaggtagcgctgttgttgagatgatggtgaagggagtcggtcacattaagaagttacaccgtttcggggtccctgaacaagatttcgcaatggagactgtcagtataattgtgatcggtgagccagagtttccggcacgcgctgcctggggagctaccaaaaggctcagtctcccaatactcgacatctacctacaatacactgcaaccgaaggacgatatgtcgggatcgccgtcttattctccgaactcccaactaaagaagacgttaagtgggaattagtggagtcctccaatgtgggtaacggtaggttgacaattacaagtagtagaatattccaagactactcacctattcagaacataccaaatgttcttggcgagaccggatgggtgagtctacatgccacactatgggacgtgcagttatacggccaggcataccattgcaagaggtgccaatctgagcgcgcttcttgcacccagcttgtcctcaatgacgacgctcgtaaaattggaagttcacagataaactgctccggcctggaatatgagggccaacccaaggggacagcggatctcctcgaccacataatcaacttcaccactcaagcatcgtcggtgggtgaaggagatatgaccctaaaaaaggacattcacccgctgctactcgggtacccgcacctcaaggacgtcgggataacacaactctataaagtgaaagctcatctcgcggttaaggagacgtgttgcatgggctcgacgtcatcccaccacatgacagtcattgacatttgtaccgactacctgaatctgtctatcagtaaccgcacgacatccctaatcccccgacttgcactttacccggattatgagaagatctggatacacaatattctacacataagtaagctacctggcaacgaatgtttggacgaatgcaagtactggataccattacgccacgatagcgcagtcaatgggccgggcgcttggagcaagggatggaagatagagaaaaagcaccagatcctaaccaaggtacaggagtcttttgcccctgtgctagtgtcgtctgagtaccatccaactaaaatagcactcgaggagtcctctggcaacggcttcgccatttacgcttgtaatgctcgtaatttcacaactcaggtaatgccgtggaaaatcatgcacgttgaagtaaggcgatgcgtctaccttaagtcgattacaagtgcggctaaatgctgcgtgagtcacaaaatctatgtaagtgcaagtattaatataccagtctgtttcgcttcggacacgtttatcaggagtgaaactcccagaaagcttgtagaaaaagaaaaccgtgccgccacccttcttgacgaactaaaacaatacctttttggagggcgcgttcataaggacagaataggtttctggcacaaagtttcgactccaagtagtcgagatccccaggagtttactttaaatccccacctgtatttcaatgcgatatgtcttggagatgtaggcgtaatagcgacgtactgggtggttggggtaaagtccggtgtgatgtttatcgaactcagtgctttaagccggtggttagcagcggcacctaaagtaaatgcagcgatgggagcgagctatcgtcaagccagtgcagggcacttcctcttaaagggcaagcattcaactgtcggcagtttggcaggcagctccgatcaagcaatattgggtaagtggggaggcagagctaacttgctcggccttccaaaccggctcaactggatgaattcgcacgccattgccagagccgtagtcttcgccgccgtgacgcttgctcagtatgcgcgtgccgggtgcagagggttatggaagatgctgcaaatggttcgcactccctggttcacggtaagctttctaacattcgatggaggaactatgagggatgattacgaagcgggagaccccagtagtgagtctccggttaaggacaaaaagggtttcttgaggatcattgatcaagtaacagagctaccagtcaaggaggatgaagagaagattcttttgctgatagttggagccctcggagaaaatttgggcattaccgttctaaaagctgaactggtgaataatagccctgcgattgcactgcctacgggcagaagatttgcaataacttacatatcttttgatccggattcaggcggcgctacaattaagttg
>(52_0)
atgccaatccaagatatgggagaagccatctggggtccgtatccttgcgtactgagacacgttattggcgatgataccaggattgggttcggttacgtggagacatcgaccgctgtaatctacagcatggtgttcagtattttgacgtgtgcggattggctgtttgaaaaagtcccgaagatttggatagcggggagtctacccagtcgggcacgggggtctgcaataatgatgatagtcgggtccacgtttgacttggctctaaagaataacggaccgctatgctgggcctcctccacatggacttgtaagtcgccacaaacaaagggggattcgtcagggtgggtaaatagggaaggccataggagaaaaccggctgcagaacaagcagccgtgcaagccgctggaaacaaatcggataaggcgccattgcccctcgaggtgaacgagctagggcagataagtgatacttctttcgacgctagagaagcacaagcggcagggcttggaatccatttatcctacgtacccacaggagctaatggtcaattgtggctggtggcgttagcatccaaggtgaaactgagtgacccagtcaaatcaggaccggcattcatggctaactggataagtggtacgtcagcggccgctagtagcccctatcaaaagatgatatttgagcaagaaaaaggagacgattttaaggacacgaaagtgtggtattttcagtgggcatttgagagcaggttcattttctgcacgtatcatctgcgcaccaaggtgggatgtaacagcatttctaaggttcacgctcatataatccaagaagaagcggcagcttattacggcaaagacatcagcgccaatagtggagacgatttggccgaaggcgccactgttcagagagaggacggcagaatgcgcttgatggcgtttacggcatacctggaccttttattccgtgaatacgccagggaaacaaaggggaccttccttctcggttctgtcacggagaagatgacagggtccagtcaaggcatggtatgggaggttgaactattggatcgaaacgccaaggttaaaccggtgtgtggcataacacccgtatgcggtgctgctggcgtgaagcccgtaataggcgcccactctgattccgacgctggctacataggtgaaattcctgcgacggtctgcgaatatactctcgatttattcaaaccgggtgtttttgcagtaccaaaaaaacttcccgagggctctcaaagatcgtctgggttactcacaagcggctccatgtgtgctttcttcgccctccggctggcgaaatcggggtgggctggcggcaggaaaagcgatcggcgcgcatttgtcctccctatttgtgacggctatataatcattctatctaaacttaagtcttctctggaggatcttccacagatggagtgttcagctaaagatgtcggcgaaaagtttggtaacgcgccacaaatcttaatcctgataacagccgaaggtagcgaattgcctgttaaggcccgtcgtcaatccctaattggggcgtgtctgaaactgccaaccataaagaaagcagacgccagctatcgaatcgaaggagacgataactttggcacatacacagttattcccaagctaggacactcgttcaataattgggttacatcttcaaggactaagggagtttttgcccctgacgctgttataatagccttaggaaaactcgggtgttcgagcgccaacgcgacaccagatataaccgatgggtctagtatggatataattacgattgtttctgagtacgaggagctggacgttaaagaatgcccgagagtgaagtacacgattgaccaagttcttgcccaacctgatcgagctgtgatggccaatgctccggtttactacgtacccaataagttaggtcgcgaagattttaaagtgtactttgtgccattggaaatagctggccacgcgactggcccaagagtcgcgttcgctaagtccgccgcattcgatgcgattactaacctcaaagcttggagactctggatggccgcgactttgcaatgttcgggtctttatgccagcgggcaggtaaattttgcgggagttgagtgggctttgcagacaatctttctaaaatccggtcttttttctatgatgcgtcctaaagctttgatagttatgagttttcgatacgtgtgggggtcgcaaaatacctttatgggcctatgggtgtacgcggaatactcgctggccgcgaagacggttagactccttgttgagatgagggtgctggaccagtgggtggaacagggaaaaaaagttacgttcggtattggggtgcccgctaaagatgggagaattagctacgtggtaggtgcggtccagctaatcttattcgcatgtggtctgacagctaataaagaaaaggcgaatgaccagatcgatttgaatggcgaacccggacggttcatggacaagagttatttattctttgccaagacgtcacaagagacagaggggtcgttctacggacatgctcgtatagagctggacttcaacacctggacccctcgtcgtagtatcctagagctcgactcaccgctaatagacccgagattgatagccaacggaactggcagttcaatggatctaacgatgatcgttgtactgacaaataattacctgcgagggccacatggtacggactatttaatggtcaacgcattcgcactggcctatgccatacccgcgtctcctaacttcaaaaggttcctcggcctcgatgccacttttgttgctaagcccgctctacctgatatagagagagtggtggaattagcatggaacaatgctgcagatctcggtgatcctcatgtggcgacagaggatctttgcctagggtgcaagaatcttcctagtgaggccatggtcactgtggtttgtaagctgtattgtcaggacgggggcccttgccggtgccacagcgcgctaaaatgctcagttacttgtggggacagctgcactgtactctggggcgcacagatagatgggttgggaccgcgcatttggagcgccccaggcgtcgccggcccccctgcttcgtcctatcttactgtcagttattcgccagactcttacttaactgacttccaccttcacgatcctggaactgtagcacgtcgcggccgcgaattaattgccaccctagcgaagtcggggcttggcgtcttactaactgtctacgggaataatctagtggaacctgatttattggcgcgtgtcttgacacctcttgcagaggagttgccaagcaagaacatccgcgcgaacggatacccgcacgaatttgcattggccgctgtcttcgaatggagctacgcagcccggatcgtcccgctggcggctctccagtccctttacgataccatcgggagcacacttagtcaggcgaatgaagccctgcgctatcaactatcaaagtcggacaagacaggcatgaatggcaaccactggccggaagccttagggctcaaatgtagatatcggaatcttcccgtgattaaacttacgaattccggatataaaggccaagcgggatctcagggaacc
>(52_0).(648_92)
atgccaatccaagatatgggagaagccatctggggtccgtatccttgcgtactgagacacgttattggcgatgataccaggattgggttcggttacgtggagacatcgaccgctgtaatctacagcatggtgttcagtattttgacgtgtgcggattggctgtttgaaaaagtcccgaagatttggatagcggggagtctacccagtcgggcacgggggtctgcaataatgatgatagtcgggtccacgtttgacttggctctaaagaataacggaccgctatgctgggcctcctccacatggacttgtaagtcgccacaaacaaagggggattcgtcagggtgggtaaatagggaaggccataggagaaaaccggctgcagaacaagcagccgtgcaagccgctggaaacaaatcggataaggcgccattgcccctcgaggtgaacgagctagggcagataagtgatacttctttcgacgctagagaagcacaagcggcagggcttggaatccatttatcctacgtacccacaggagctaatggtcaattgtggctggtggcgttagcatccaaggtgaaactgagtgacccagtcaaatcaggaccggcattcatggctaactggataagtggtacgtcagcggccgctagtagcccctatcaaaagatgatatttgagcaagaaaaaggagacgattttaaggacacgaaagtgtggtattttcagtgggcatttgagagcaggttcattttctgcacgtatcatctgcgcaccaaggtgggatgtaacagcatttctaaggttcacgctcatataatccaagaagaagcggcagcttattacggcaaagacatcagcgccaatagtggagacgatttggccgaaggcgccactgttcagagagaggacggcagaatgcgcttgatggcgtttacggcatacctggaccttttattccgtgaatacgccagggaaacaaaggggaccttccttctcggttctgtcacggagaagatgacagggtccagtcaaggcatggtatgggaggttgaactattggatcgaaacgccaaggttaaaccggtgtgtggcataacacccgtatgcggtgctgctggcgtgaagcccgtaataggcgcccactctgattccgacgctggctacataggtgaaattcctgcgacggtctgcgaatatactctcgatttattcaaaccgggtgtttttgcagtaccaaaaaaacttcccgagggctctcaaagatcgtctgggttactcacaagcggctccatgtgtgctttcttcgccctccggctggcgaaatcggggtgggctggcggcaggaaaagcgatcggcgcgcatttgtcctccctatttgtgacggctatataatcattctatctaaacttaagtcttctctggaggatcttccacagatggagtgttcagctaaagatgtcggcgaaaagtttggtaacgcgccacaaatcttaatcctgataacagccgaaggtagcgaattgcctgttaaggcccgtcgtcaatccctaattggggcgtgtctgaaactgccaaccataaagaaagcagacgccagctatcgaatcgaaggagacgataactttggcacatacacagttattcccaagctaggacactcgttcaataattgggttacatcttcaaggactaagggagtttttgcccctgacgctgttataatagccttaggaaaactcgggtgttcgagcgccaacgcgacaccagatataaccgatgggtctagtatggatataattacgattgtttctgagtacgaggagctggacgttaaagaatgcccgagagtgaagtacacgattgaccaagttcttgcccaacctgatcgagctgtgatggccaatgctccggtttactacgtacccaataagttaggtcgcgaagattttaaagtgtactttgtgccattggaaatagctggccacgcgactggcccaagagtcgcgttcgctaagtccgccgcattcgatgcgattactaacctcaaagcttggagactctggatggccgcgactttgcaatgttcgggtctttatgccagcgggcaggtaaattttgcgggagttgagtgggctttgcagacaatctttctaaaatccggtcttttttctatgatgcgtcctaaagctttgatagttatgagttttcgatacgtgtgggggtcgcaaaatacctttatgggcctatgggtgtacgcggaatactcgctggccgcgaagacggttagactccttgttgagatgagggtgctggaccagtgggtggaacagggaaaaaaagttacgttcggtattggggtgcccgctaaagatgggagaattagctacgtggtaggtgcggtccagctaatcttattcgcatgtggtctgacagctaataaagaaaaggcgaatgaccagatcgatttgaatggcgaacccggacggttcatggacaagagttatttattctttgccaagacgtcacaagagacagaggggtcgttctacggacatgctcgtatagagctggacttcaacacctggacccctcgtcgtagtatcctagagctcgactcaccgctaatagacccgagattgatagccaacggaactggcagttcaatggatctaacgatgatcgttgtactgacaaataattacctgcgagggccacatggtacggactatttaatggtcaacgcattcgcactggcctatgccatacccgcgtctcctaacttcaaaaggttcctcggcctcgatgccacttttgttgctaagcccgctctacctgatatagagagagtggtggaattagcatggaacaatgctgcagatctcggtgatcctcatgtggcgacagaggatctttgcctagggtgcaagaatcttcctagtgaggccatggtcactgtggtttgtaagctgtattgtcaggacgggggcccttgccggtgccacagcgcgctaaaatgctcagttacttgtggggacagctgcactgtactctggggcgcacagatagatgggttgggaccgcgcatttggagcgccccaggcgtcgccggcccccctgcttcgtcctatcttactgtcagttattcgccagactcttacttaactgacttccaccttcacgatcctggaactgtagcacgtcgcggccgcgaattaattgccaccctagcgaagtcggggcttggcgtcttactaactgtctacgggaataatctagtggaacctgatttattggcgcgtgtcttgacacctcttgcagaggagttgccaagcaagaacatccgcgcgaacggatacccgcacgaatttgcattggccgctgtcttcgaatggagctacgcagcccggatcgtcccgctggcggctctccagtccctttacgataccatcgggagcacacttagtcaggcgaatgaagccctgcgctatcaactatcaaagtcggacaagacaggcatgaatggcaaccactggccggaagccttagggctcaaatgtagatatcggaatcttcccgtgattaaacttacgaattccggatataaaggccaagcgggatctcagggaacc
>(53_0)
atggacacagacaccctggttaatcctaaccaaacaggttccgctccggttatgcgcgctcagacgtcattgttctacaacgctagtgtgaagggcatggaacctaacgtattggcgagtatccgaatgatggcaatactggccggccaaaaaatcgcgtatggttatggctcattgaatgaaaataacagggctaagagtgggcaacctgtagacataagcctgaacttcgaccccgagttagccagacaatggctttccgagcattatatggaggctgatgcatcaaccatgccgtcgaacgcagcattagagccaacccttgtcgccgccgtagaaacaggattaaaggacgctgatgcagtggttattagcaagactagcgggtacaggaaagactacaacgatgtttacactgtcatgggacaactacagatacagaaaccctctcgttattctttttgtgacgtacgaaaatatacgtgggatattggaggcgctctcaagacatgggatgttactcgactcttgacagccgcggtcattgatatcaatgaggatggtaacgccgtagggtgggatatgtcggcgtatgtatttggcgacttaggagcatttgggatcgaggcaggacaggaaaccactattttaagtactttaaagttctttgagcgtgattataacgttggctacctgccctctgctggccggagcacaaaggcagaggcgctctctcactacttccagcgcagtaactggaaattagtactcaagctctttaagagtagtggcaatcccttcaaacattatgggaaattacctaaccgtcggatgcttgacccgggcagacctcagatagctactgggctcccggaggacaatcttaaccgagatgaccctgttttcaagggcctttttatccgcaaactcgatgcagtatgggccttaagatctacacaaatcaggaaaacgaaacctcagcgagaagctctaggagaagtccccgtgttaaacgggtgtgtttttgtggcggctcttatgaactgctacaatctccatctccatctatggaatactctcgtcaagctcatacttaagggccactgggccggaagtttcggcgcttttcaccagttcgagacggcccgcgtggtggaccacggtacggtcatctccacggctctcaagcctgttaaggggaaaacagcagccattctggtcagaccctctgttcgtggtaaaccctgtcaagggcaattggcgatggaaaagaagggtattgatttgagcctttcggctggaggatcgacttttgctggccactctaacatcgcgacgcaaatgaagcaaaagttgaggctaggccccggtcaggggcaggccgatgacactagcacaaacatagcggctatggtagtgtttataaatgcggaaatgtccgaccactcggtcggttatttacagataaccttcgcaaaagcaggcaacaagcatcagactaccgtagccagtaaagttatacaggcatcagcctggccaactaaatttttcaaggaagataaaggatgctttatgaatttctatgtggagtatacatctcctatgaaccgcgttataagtgaggatgaacaatatgtgaaatactatgggaccgttttgcagagagcgtgcgaatcggccttcaatgaccagacggcaatggatggttgtctaaaaggagtcgccggtaaagcgacaaattgcggacaaattttagatcagaagtactcccaggacgatcataagaaaggaccgcgttattcgccgaggcacgaaaacgatgtacataagaaacatattgaagctgagaaatcgctgacgagcgttgacccgcttgtactctacatacttgtttcagtacttgtgggacataacgcggacaagacgaatgaagatccgaagcatccgttgcacaaacgtctttggaacgcccaaaacatcaaccgcgctgctccgttcttccaaatcacctatctagctacgaaatccgtctattgggagacctcaactgcctgggcagataagtgtgaccaaaagggtattgcacaggtacagctgccaacggccgccatggatggagaccctggtacccagaatgctactggctgctacgctgtgtgtgaatcaaaggagacaactacaacaaatgcgtacaagggcgctgctagatccggggaggccttctacggaatcggtccgccaggaatcgcgactgacaaaataccggtccatatcggggctcccgggtcccccgtatgcttcgccgactacccgtttggtagacccctaactgaagggaaagccgattatctcgagttctacggaggtcgatctagggccaatgaagagctctccgctcggggcctaaaaggactcgaagagtcactaagtgagtctaagaaagtagatgtagataccgagaagccatcgaagcagtacatggcgtgtaccgaagctaaatatgagaacgtgaatcattctctggaggtgccgcaccaagcagctccagcgtatccggtcacgagtgacggtaaaaaggttaaagagctgccagtaccaatgaccggggaagctaccggggcgaagcgggctaaagcagatcagggagtaaattttaatagtacaagagcgaaggggaatgcaaagtactccgaaataacctatgaggaaattgggatgtctttggagcataattatacttacccacaaattcagtgtgccaccagttatgggaggtggatcaatgttagcttcgatgatatggaaaaagcctttacagttggagttgaagcagaagaaatactaaagacctataacgttccaggggaagtgtccgtacaagaactggtgtacattgcgatgaaaccgtcgcccactgtaaccttttttgtcggattgcgagaactatccgaaccggagggcgattacgccttttttaccgcgattcttccagttacgggcagccccttatggtgcctgaacgcatcacgatttgcggatgcaggatatgtctcgattgtttccgtccgtgctacgcaaggagttcacgatccattagctgatcctgaagcccgaacgagtatcacttcagggggaacgtacagccgctatcctgactattacgagttagcgtctctagtcggcaacaactatgttgcatatccaggagtaaaagttgtatacaaatatgttatccaaacgggctcgctcaggcttcgcagcagggtctacacaggagcaagtaatgtcggttacgggacaagtgaggggagcacggacgggaaaatccgatctgaagtcattcggaacaacactatcaaagcagggattccgatctccgacattgtattggagcatcaatccagggtgggctcagttcttgaactggatggtaatccaagtaagccactcatggactcacttattgagtcttttcgggtaattactttttcagtcttggagcatcttcttttcgctttggagatttcaagcgtgaaaaagctagccttaacacaaataagtcaaaaaggtaaagggatgagggtgaaagcacaagaccaaaaaccggcatattatagcaagggcgtactgaccgaattcgcaagtgcccgccctgtggccatggtgataactacgcgttacaacattgtaatcaagaatgccaaaactgatatatacagagacatgttaaagttcgaggatcaggcggcgagtgtctctaaagttacgaactttgtcacctcaactgaaaagattaaggcgtccccggctgctcccagtgctgaggtgtgcgagtacggggccttcggacttggtgtcccaataaaagattcccttattaggaacaagggggaaagtgatagttttggttctgatgtgtataaaaaaatagccgacaatattgttgcgaaaccgggcaacaatggaccgtttctaaagagatcagcggatcggctggtcaaatcttcgggtaaggagatgtacactatttacgacatgcgtgaagcgactttcgtgttacacattctgtacacgttcgaaatttaccccggcgcgctcggcgatacccagggcggcgaatattcgtcagccttgtacatggaagctacctccctggacaccacagacggtggatgctccgtcgtgggttccacggtagatgggagctgccagcctaacaagtatacccgttgttctaaggctaaaagaaacaaaaacgccgaaaataacgtttcgccaggtgagttcggtcaaaagctgatgcgcggtgggggaacacgaaagtgcttgtgtcttttggcgatagctgtggtaaaagagtttcttgtattgaagttcgccaagggtttgaagcacgaagggtgccctttctacctgcggctttttaaggctggtcggacaatatctgcagataaggaggaaaatcacaacaaacattcacttttcagggcagaccgaaatgccaaaaaagattattatacctccttcggcgtagcggagactgggagtagaagtcgtaggtatagtgacactacagcccttagcatctcgttgtcggtgcatacagcatgtgagccggtactcttcgtcgtcggtaacaagcctgtaaacttc
>(54_0)
atgattgttaaggcagtacgagaagatatgcctctgtttactgaccaggggcaggaccacaacgcggtaccgagtttggcttcgcgggaaagtgactcgcggtccgtgacgtttaaggtctttttagaaaccggggccgtgagtcaagaaggtgctggcgatgcagatgaggtgtatcccgatgccgacgctcttgttgatataaaaccggtcatgggatttcaacagctagcgacagatccagcagggggtcttaatgcgaaatgtcaggaggttagctcaacttctttatctttctgcctcgtgaacgacttttatccgaagcttcacgacgatcaactagaaggcgatgattttgataattatggacagagtcgtttaggcaacctctatatgttcaattcggccacaatcctttacatacttaagcgtaaacttgccgttccgccactgttggtagcagccttcctatcagtggaaagtcccaaccatgatgcaggggtaaaggtaaaactcataggtggcttggccgctaaggatacattatcggatgcggctctgcataatgcgaacttggactggataccattcctgtatactactgtgcagagcgcgaccttgttagttgttcggtttcttccgattggtgacttggaggatagaataattcgattcgttacagctctgactccagatgcgggaataaaacctgcctctcaggaaaaccctaaagaccttgcgcaaacaccggtgccggtggtaggaattgggccgctgctcgacatcgacatcccaccgcatctaaaaggacatagcgtgatgacagaaaagaagttcggcattccagccaatggacctccaatagattgtgcacaagctggcacgagcgcggataaagcgaattatccggcggcgcactggaagaagctaagtgccctcaacaccaaagggacaaaggatgtacccgtcagcaagatactgtggcctattgatatacaagagacgtatgagaatcttgaggttggtaatgtgaaagagcacgatacgaaaaggcatcctgagtacgtacgcacaggggtttatgatcagcaggaatcaatatcggagctgtattgtgtcgtctttgtgcggactgtgtcccagctgggcagacttttccttactgagagagatacatttgatgttgaggttacctgtcagtacttcacatttgagggtggggtattgcaaggtctcgggagaataacgcaaacatatttgcgtataatgaccggatactatgggaagttggtcaagcttggtggtgcaaccatggattctagggatatagtccgtcagtccgaggtaaagtttaagttggactacaacgtcacgtgtaacgaagaggactcggatctttacgggtatagtaacgaacgtctagtattctcgactgcttcgtatgcatgtgttttggactggttaatagcatacggtgtgctttgtgattttcggcacttcaatgaggtaactgtattccagatgaacggcgcttcaggggaggatagcgcaggtgaaaagctatacgaacagttctcggtgtggcgggctgttgatattttagaaaatggtagcatctcagatcaggacatgactgtagtagattattcggacaaaggagtgtacaagtcgctggtctgccattctttttatggttttttcgtggagagttggtttgtgacacagacggcgctctcgtgggccgctggttccgaggatatttgcgactttattcacctagacgcccccagcccaagggcatatacatgtgtcgaagcggaggtcgcgaagtctaaagaccactgtacattaaaggactacgtactggggtcccagcgcgctgctcgacacggcaggatgttgatcatgaatggagcgggcctacctgccgtctgcgaatgggagtttggcaatttcattgagttggtcctcgggtatgtgtttccattcacagctcgcttctctcaaggcagttttgagaagtccattatgattactgggaatttatacatggaatcgagagacctggacgaaatccagcggatccgcactaataccctaattcacaaggcacttcaggaagcggattacgaacccgaacacactgagaattgtgttacgggcggttcaccagggacggctcacgacgtcgaattaaacgaagatgtgttatacgatcaatttcagccgaatacgaaggcctgtaaagctttggcaaagctggttaccgaggcgccgggaacgtccaattggagcttggcatgtaaagaatcccccatcgatgacgatgcaggcctgctcaatcaccaagtcaaagataagggcataaagtttctcggtaactgtctaacctataagtggcgagtgaaaatttatgttacttgcgttatgattgagggcagacagagcggcctcgaacaaagtcctaaagcgaagaaacggtatcgaatgaaaaaaagtcggggcacgggcgcccaagagctttcgttcactgtgtgtttgcagggaaggactgatacatttgagactgtagtgttagtcgacgctggtcctgctttacgtcatcacggcggggacgattcccatactccttctttggctcagtttaatgtctatttcgatacttccaaaaagattccggctagccgatctcatattagttggaagttcaacatgatggaggccgcgctactcaggaaatatacccttcaagcgccaatcgccttcgaggttatgaaaggttttaacaagaatacgaatagaaaatatagaaagggtggctcggcgaatgcattcacatgtggcgatgaagtccgaaacgtggattcagacactttgtacggcaagaaaggctcagccatagcctcggatagcacaggccccctcaatgagcaattggacacgccgaaaatggaagacgacgaagttattctgcttaaacttgcaggaagttttggtacgcacggaatcgatgtcgtaggcgtaacgttcaaaaaaggcgcaacgagctatgacccaggagattcaatcgccgacttaaaaggagacgtcaaagtgaatctcgtgggctcagaccaaggaatgtctgcctggataatc
>(55_0).(619_84)
atgtgtgccgctaactcagcatatatgcggaatacatggatagcgttagctactggggggaagtgtgctaaggtggacatgtgtgacgtcgtatcaatgaagccgaagttattttcccgtgcgcgtaacttaggaggcgaagtgtccgaagatatggcgaacctaatggcatcggagggaaccgtaaccgagaagtacgtcggggccatccattcaggtttcaaagtaatcgccggtgctcgggacactgcttggccagatcaatcccgtaagcatttttacgatctgtataaggcgaagctagagagcaagaagattaataaagcatgcggggtcccggagctaaagacaaacggtggaatggattgggagttactacgcgcgaacccgaataaatgtaagtgggaatcatgtggcctggggcagaaactaattaccttcggactgccgcgcttaccgttagaagatgtgaaggccaccaaggtagccgcactgtgtctagcaggtgggcatcgggctgcctattgtggtaccgaagttggtactgtccaaatgtatggggacgactcaatgcgacgagaatttagcgctcaagagcactggttcaaaccccgtgatgctgcccagcccccacttatggccaccatacgatttaaggctgttgatgggaaggagggtactaatggcgcttgtactgcgatgggtggttgccaagccggtcaaaatgaacaaggaaagtacgggtttgctggagcgacaatagaatttgccattaagaatgcctacgggttcttatgcagcgccctgttggccgataccttcgtgcaaggcgtcaacgtgcttaccataggtgctattttttggacgcgctattatttcgatgaagtcgaaccgattgcgaaccttctgcctagcgacaccaattcaacgttcatacgacaaaaagcacagctaccggcggatagcgagaccggtattttaaagttcgtagggaacactaccgttaacgccggtgcactgagggaaaccgataagatgatactctacgagctcgacaatcagaaggctctaaagctagcagtaaaagggaatgaaatgcaggctacactgggagcgaacgtcgcgccttccgctcaaatgtatgttgttaatgagatagacttggcagatcaggaggctgtacgatggaattgggattgcgattccaaactctcccttgcagccccgtgtggtggagccgccgaagatcattacaaacatccttgtgatccggggaccgagggcgctaaggcaccgaaattgacggaacggccgacaagtacagatctgcatccacctgccagtaatgtttacgggtttaacgaaccccagggaggtgctaagtatactaagttcgttctcgccgaaacagctaaagagatcgtccctcaagctttcctaccctatattgatcagctccccacattggacgtaattacaaagaacgggtgcttgggtgaagctatggacttcggagttacagcagcggtactcaccgcgtctagtgctatggcaatggccagcgccaaaaatgaaacgatacctgctgggcttgcggtcgccttcatggcggctagcgatctagccgcgaaggtctcgatacacggcgttcttgccgcgttcctgtcatttcttgcgtgtcaaccaacggagattaatcgacatgaaggttggctggaggctgctggagacaacggagacgtggattcggttggtagcgcttctgcggatgaggtacgtatacagacaatccaggcctggactgttgcgaacgcaacatgggaagaaaaagctgaggatcccaatgtcttggacatcaatgtaaacgaatcaagaaacgagctcactgtcgccccaggcgcccgggttggcggcattgatggcatagacaacctcaggtttggcataatacgaacgtttgtttcgttccacaaaagaactcttcgccaatcagtagtagtaacgtggctggaatctcccttcgccgcggaggagcttctcggggaatcgaacctagaaatacaatccgcgatcgggtccttccattcggttacgattattctcacggctgataaaaaaatggctgagaatgatcaccaattacatggaaaatcccggtactttgtgcaaccaggcgccgatgcggctgaagcggtccttttcacggtagggcaagatggacgctgcttggtattggccgggaattgcccgctgttgagcggacgcagttccatgcttgacctagtaacgcgcaagcagagtgagaccctgcatttgaccatttatcacaggggcactggtcccactctccaggaggagaaatacggggcaggcatggtcctgaagataggtgatgcagtcacttgtaatcagtaccacgaaatggaattccgaaatcctggggacgcaaataaagttttaaggcctgctaatgtgatcgaactgggcccagatgggggtggatccattaagtgtttatcgggaccactactattatcggtgatccctaaggtacaacggattttaaatttgcttaatggggggataagtggaattgatgcatgcctcgagatgtggaaataccccccaggcatagaaaatatcgatatcaggacttctgaatcgataaccatcaaggcaacgttaccccgaggtacctggtgcagtttgtcagaaccgggaagccccgtcatccagtcactaggtcacggcattttgggatctgagaatccagaacaagacttagcggttatcagcctacggcaggccatgatggcgcacacagtggccccgggaggtactgagcggtacgcccccaataggctagtcttcaccggaattattacagaacgggcagtggcccgcttcggtatcgattcagggaaagtttacattcaattatgtgtgctcacaacctgtttttacgcgtcacctgatggtggagcaatttatacaggactggacgatgaattttggcaatgtgaaaaacatggctgttggtgtatacagacacataaacgcctt
>(56_0)
atgtttgcaatcttgcccctatacgtacttaaggcaaagccgtttcaaacttccgggagaatcgctaagaaacccgatggcccttacctgcagaagcccgaagccgggacagtagaaccacgctgtcgcgttcactcagtgatggtggttacagtattcaaagaactctgcgcacacgtcgccgaacgaaactatcaggagcataacctaaaattagcctacgtaatgcccgctagcaagaatgctgccgagatttctctcaacgttgataatggtaccacttggagtggtgtcgcaatgggcgttacactgacttacggtggcgtagcagaggctacaggatggacctatcccgcggaggagcccggacttgtgatctacttcgctcgcgccgcggatggatctgcgaaaaatgaagaagtaatagaatacccctatccaacgagaggcctaggagttgacggggaacatattgcagtcgttccccgccgagtgcccggagtgacgttcggtcaccacctcgccgcgttgataggccttaagcggtttgcgatagtgataacagccagagcttgggttcccagcgcgccaggtaagaagatggggagcctaagcaagtcggccgcaccgtctgggagtcagatgtccctaaagatacaggacgcctccatcgatgttaatctgattgtcaatgtgctgatggaaacagctgaagcattcgctgaaggcattgggatttggcctttactagtgaacttagccgctcgaggacgggcaatgcacgacgcttacgcgggatacatagacgggtggggtaagtgctggcactcgctggcggctccggtatttaattatcggttcaaaagcgtctggacccaggttggaggagattgctgggtcctgttgacaaaagagatcctcatggtccctcaaagtcaaagcacgtataaaacaacaagcggtacacttatacacacatgggacaaaggtgcggtgttcgccggtttcccacttatgcggctggacgcttctgctcaactaaatcagtttattaagggttatgagtctctcacgactcaccgaatttcaattttcagccaggacggggccgagtttcccctgcttaacctagtaacgaatcctgatgcgttcgaaacccacgaggttaactctgtcgtcggcatcttgtgcgcggcgcttccaaaagacgcagtggattgtttgggggacggatcacaatgtcagaaaccggagggagtttatgccaccgatgcccaccttgctgggcagctaccctcgtacttacaaatacaaccattcatggacgatggaaataacaatactgtggaattcgaggcacggagttttctacattcgtcatatcccgcaaagattgtgggccacttagtgcaggcatcatggggcgaaggtcgtggtgctcccgccttgtcttttgcacaagttcttatatatactccactgcatgcaatcacgtggagcatctatggtgacgccgggccaggaggccacaagcactggtctaccgtactttgtgatcagcttgagatcaaccaggtccaaaaatacatccagggattccaagatttggagcccatcggttggcttgggattgactggcggacggcgaatccaggcgccctaatagatgctaaggatacggccgggacgaaggaggtcctttct
>(57_0)
atgccggcagacgattacacagtaccgttagaagtaaggttagcatctctggcggctgccacgtccgttccacacgaagacagctattacagacagacgtgggatgtattactctaccctctgaagcagcacgccgattacgcgcatggagattgcctggatgttgaagcagttaagccgctagtagtcttgtggaattacagttacaattcatggtacgcagtacacgccgatcaatccaagagcaacacgatcaagacccccggggtagaattagcctatccggacggcgtagaatcttatttagcacgggacgttggcgggtcattcgctttcaaggagcaatacgagccgtatcagagcgccaatcttaacgacaaacctcaaatacttccccggtgtaagctctcatggaacttccagtggacattttcggtctcggcatcggtggacagaacatccgatagccctcttggtctgaatatggataatgctctcgacaaattaatagggaggtccccctatgtgctaagcgatgacgcggccggtgtcgcatttgaactggtcgagaaggcgttcgagccggggggatattgtgggattcaacctaagtacgtgttcgtaaaggcgaaattgcagttcatcgtagccctgatcggtgacggcgtaggagcaataggccatagtggaactatcgatatgatgatcttacaactagttacgggtcagatagtagataagacgttacacttcctattgatcgagttggaagacctggaactcaaagagtgcaaagccgtcttaagcagaccagccaaagtcggcaaggctgatgatactgaatatggaggacgggttaatatcgccacatgctacgatatagaaggatgggcccgaagctggcccggggagataggtacaaaattaaaaggcattatggggactcactatgccatggtctactctaacctaaaatttactggcacacttgtagatacaatcaaggttatattctcaatcggtgtccaccttactaataacttgcagtttatgcgaggtccaatagccgagaactccgcaacacacttcattcaggatataagcccttctcattgtatggttctggaccggggtgagtcaactaagactcatctgttcctcagcctaccgtttgccccggggagaaggactgccggattttaccttgccctatcaaaaacgtatgagtcagggaacggagcgcagtattcgctgttagcatatcctgctaatgaatatgccgctgtgcttaaggactcatatgcccataccgaagagaagtctaccgaacggagacaagtcgcgggacataattcaggaggtatccatcttgagacccgtgcggccactacctggcggaaaggcggtatacgcagccctgatctcaaaatgatcagtgaaactaacggtgaccgtattgcactccacattagcagcttcgtagacgggttatgtataaagaagccgtcctacactacggacggaaaagattttaagctaagattgttaggttcattagccacgacaaacgacttcctgaaaaaagaagaagcaagtaagacggcgtcacattatcaatccccaaaggtaggggttgagcggttctataaggcagctggcgcaaactccgtggactcataccctgaaagctcatctctaactgcggaatggaggttgcgtgcgctaaaaaaggcctattttgcgtggcaattcggtcacgaggacgaagctgcacgacctctcgtagaatctgaagctgccggagtccagtgggttgattttgaattaagacacgtgctaggtgaccggtcccttcccactgctggcaaggacaaactggagacgggagaccgtcgtcgacttttacaaactggatggtcgctggtagcgcaatggaccagtcacatagttagtcgcggacaagaggtgcatgacaacattcggattgaggaccgcaaatactatattataaatctggaggagggaggctgcataaattttggactaggtcataagttggacagtgaccctcactatcgcgggaccggaaataaaggttcgtggtatggtgatccggatcctatcctagatatcgcc
>(58_0)
atgctttcgcttcataatgtcggggaccagagtagtattcagatgaattccattgcggcagccgctagcaatgtacggcaggacaccgctgcggacagcacgttcgtatttcatttacaaggacacctcctatgcccagagagcgaatatgattgcttcgtggagcttctcattatgaagtcattggaaggggctgataattatataaatggcgggggtctacaattcaagatcaagaagaccacacaagcgagatcgacaaagcggttgtgtacccctaccctaaaattgccgtgtgacattacaaggctagttctaaatatgaaagtatacctaggaatagatcaatgcttgggtaccgaatggtggggtcctatgataaagctagctggcccgaaagggaaaaagctgcaggccacaccgcttgcatatcgacggatgggcaaggagggactttctacggggacgtcgggaaatgatgacttgcgcgccgcaatcaaagtcgcgtgtttcctactgcgtggccttgtgttcaaagtagctacgccgacgggaaatcggtcggagtacggggggctcgacccagaaaacgacttaaccttaaaattcgtgttttttggctttgcggttatgcagggaaataagctctttagctattgcgaagaagacatcgacatactggtgccactcgacattgttgaggaccctcaagaggactgtgttcaggaggggttatcgcttaaacagattaagctggaccgctacccagaccgtgctagccacctgtacgcgctggcacaggggggacaaacggtcgcacggaaagcgatgcttgtctttgtgacccggccagaaacctatgacggccgcaactccgtacaggtgagcaataaagacgactacgcacgactttaccttgacgcattcgatgccttgactaacatttggtgctgcaaaggaccccagccaaatcggaagagtaattggtttccagatgaattaacagagggttaccacgcagtggagtcgctcaagtcaaagaaaagagatgacatcttcatacgacacaaggtgagcatttacgccaccctaacagcaattaagacagtgaacgacgagatgatatacaatgttcctgacgtcccttgcaagtatgcagctgaatttcctggagcagagggccaacacggtgagggtggagaaaaaacagctccgttaaacaaggcgaccataaaagcgctggtactcagcagactagcagcaccgtcggaggaagccgccaccggtatagacctcgcctgcccaacgagtgcggcctggctacgatctcgtaagaacaactggaagaatccccaagccacccaaatctacaacctgaccgggcaagccgctaaacgtggcctgttgggattactatggctggctaacgaggaatcctggggctcgatcgggtgttgccaatcagccgcatcgggacagttagatgaatcagaactcgtaaaaagttccgtcggaaaggtcagtcttattgtgtttatcatggccgccgtggataagacggcattttccaaccaaacacttgatcttgacccgcattgctattttatgacacatgaatggctcggggcaggagtagagtatattactgcgttgagcgcttatcagaagaaacagacgggaaagatgacttatacttccaatgccatctctcccaaggccaagtttatagccggcttcatcatcgaaccatgttgggcacgcacatcctttacgaagagcgtaaaggttgtcacatggctgccgaaggaatgttttctaaagctgctatatagtgcggcgggccacccgaccacagaacttggatcgccgtccccctcgcacccctgtaccgcgatctgtggaaagaggacggtcgaaatcgatgaatgcgaggtatcgatctatgttcgaggggttcggaaagaaggcataactggggtcgtccacgggatagccagtagattacaagacggcggtgatcatgtgcttgagccgaatgtagaacccggcattacagcacttaacgggactcagttcgcgaaatcttgcacggcgtgccagcgcgacctaaaaaacgcgaaaagatcactggacaatcatgtcgaagccgataccgaagggccagttgaggctgaacacaagataagtgatgactttcccgaaagaggcgactactcccgtgggatcgtggcctttcagttagctccgatacaagtggaggaaaatgtagtcgcccagattgaaaggccggctgtctctcaatattctattacgagtggtaacaaaaaatctggaacgctgtcggtaccaggtcttggcgaaccaaaccgatctactgaagctcataagcaggctccagggcaaacttcggcaccactctataagaaggtggctttacgtcacggactgaatgggttaggagaggtgcagcagcaagcgtactccaagggagcgtatgccaaaactgccggtgggactcaagagagtacaaaaataggtggtctgagattctattttaatggattagctgaaatattactgctactggcacgtgacctcggggaactacatgactcccacaatctagtacgggccagcatctcggtccgcggagccaccctacagagttatgctactaaaggaatagacgtaacgggtaaggacaccatacgattcggggtatccaggtttaagacagcatacgatgcaatagtaccccacaactttactcagaacgccggaatttcccgtgtgtcagttaaggtcgcgttcttgatatggcaacataagatacgttgtctgatcttctggcccggtagtaggcgctatcgatacccagaacaaatccactgctctaagtctggcagcctcggagatgacatcgagggtgacaggctgcagggaaacctatatgcgagttacggcagattaacgcggaacagcctcaggaagggacatggcactgtacaggtccataagatggatgggaataaatccaaccgtgcgcctttattaccattccacataggtgatggagcgaaaggcaacgcagcgtgtcacgccgaggaagagtcaggtgacacagcgactgttttcttcgttgatagcctagacttcgaggccattagcgactatgataagcaagagagggtatttatctacgatagggagggttcccgcaactttgccaatcagggggcagagagatggctcggtaccacgtcgttgtttaacctaggtggggggacactactctggggcaaagcgacggtaaccaaatcaaacgtcaagtttatcgacatatttaacaattatattgatcaaggagggatacaaaagtgtttccaggcagtcgctgcccccactaaggtaggaggcggttacgtattttctctcggtggatgcgggccggcaggtgatgcgacctggcaagaccaagagacgcaattgtcacaattcctctatggagatctcaatgaaattgccaataaacgggttggttttgacttacataataatgtagccagggggtaccttggctctgatgtttcaaaagtggacgtgttaaccgaaatgagtccgagtggcaactacggcggaaagcatggtttgacccaactagagattgctgaaaaggaggtacatcattactggaaatcatttgctctcttcgcttgcgcaaaccatgacaccagtaaaaatccggcgcagatgaattatgatggaagcgctggcgatggccgggaatctcacactgttctaacaccctcggcgaacgccgtgttctctgccttagaatctgcctcccagttagcactaacaactccttcccacgttctctataagtttgtcctgggcctgaacgtggtcaagagaaagattatgccagggaaatggttatataactgcgatcaacagacaaagaaccgagacgtgccctcaaaaggcacgttcaaatttcatcatcccaaatgcgatggggggaaccgtataatagagggaagaaacattattgagtttatcgtcgatcctctttttgcggcctgcggcgtcatggtgacgatgaagaatgggcagctcggattaaccgtgacacttatgttcgagaaagcagcgcagacgcttctttcattgtctccaagccggaaccttagcgactatctgattttcgatattttctgcgatatggactgcgtcgatcattggggttggacccatctgtctgcatctgcctatgcggatgtcgaaattaatccaggttctcacgttgacatccttaattatgtgactggggacatggcatgcgcgattcagatgctcaaagccatggtccaggagcatctacttaagttagacggactcgacacaggggtcatgcgctatgataagacaaaatgtgggatcgcttgcaagacctggactctaggtaaggccgacaccgcgtttaacttagaggttgcgagcctgcaacacgcacgtgttgccatcaaaggctatggtgctcggggcggacaggtggcattggaaagtttagatttgttcataccatgtaaagtatacgcagcgcgagcaaaaggaatgggtgctgccgatgtgctattagggaccatggagccgtattccttgagtaaacgaccttgctggaagtgtgacttctggtaccttggagacatcgagcgtgccagcgaattgagcgtaacaggggaccctcccgagtcgtcgcaaatcgtggtgtttaagaaagtcttgggagacgtgtttaatgaacagaaggcgggagagaacgccgacccaggcatgacaccggcagtcgccagtctacatccttacctccacggttttcttatagatacaggagcctcggcgggtgacggggcgacagggttaacacgggttagcggctacgcttttgcggttcttatcaacctgcattccgtgctggcagtcgctaaagaggagctaaaagtttccccgggttgtgctccagatgcgggctggccggcggacaccgcactcgcaaaatgggaggtggtagggatgaccagagaacttaatccaaagaacattaaaatatcacccactccacttggagccgctaaaggctttaatctaagcgttacggctcatactgacctacatctagatccacattttaaaccttctttcgtggaagtcaacgacaaagcggtagggggagccatgcaagaagttatgtttacagaacctaagttgcgccagaatagagggacgcgtagcaaaagctcttctggttccgtacagtactggatggatgaggtaagttctgtgggtaagaagcacgaccatgggtcggaaggatggaaaataggaattttgcacataagcgtatttgtcagcccaaaaaagaac
>(59_0)
atgcagaaagggatcgctgaagtggtagggacacgaaaattaatttttatattagtaattccgaagccaatcaaagaagatacagatgtagaaaaatgttgtatacaaagggcagcgtggactatcggaaaaggtgtagaacacgttggacatggaaaaaacgattcccttgagacttggggaagtctagaccagaacccgcaatactacgatgctaaaccacgtatgatgagactggattgtggactcttttccagcttgttaggtgtttacgagggcgaagggactacaaaggatgatgagaacggctcgtttatagccaacgcggggtttaatattacgactcaaggaaaaattgccggaggtaagcctggtggatcgggaggcccggttgacttaacacctggttccagggatgataatatcaacactatcgatgcctcgaagattagagaggctgcaactaaggcggacatctcttatatattcaagccgaagaattgggatttcgttatgggccaaggaggctcagctggagatccaaaaggcaaaatccaaacctttgcgggctcaaagtcgagctcgctgactctcatacttgatagagataccgaagcagagaaaaaatatttagctaatccgacgctaccaagcgacaaggattcggatgataaaaagtgtaagactgggggatttaatatctcctacgtatattttcagttgagtctactaggggattgggcttaccttccatcgaacgataagcaatcccaagttcacctattcgaagctgccgcagcgctgagtatttcatttagttgggtgcgagatttattggcgattatcggtgacttatgctccggtttcgcgtacaaccttgctgtggggatgaccggtaagttgagtaccggcaagtacataatgtgcaatgatgctataagcggcaacgttgtgagaatcgaacgtaagctgttgagtatagtggcgtcagagttttatttcaaacaatttgcgataaccttcccaaacacaccggagaaagaattcgaggtgctccgcacaaaatttgactttggcgatgcggggcggcctcatgaccactatgacgttctctcttcttttttggagatacttggttgcggtatgttccaatatggagaggtaaaagagggttttgggcactccgatcgacccttttcgactgatcttgcagagatcatacttgaggtcgtcttcgtacaccttgaacatacggatgggtttaacacattagaaaagatgcacctaaaaagtaaaaaagaaaccccgcttgataacgtaagatcgggctcagaatttattgatccgctttgcgtgaagctacgcagtatcatgttaggtatcgttagcaaaacttaccaacacttcgtgggcgtactaaggaacgtccttgttattaacagttctgagagtaccttgccggcacttcatcaggcccttgatgacgcagatggcttgcgattggggttgggggaggcatatcacaatttcggctccaaaatgcgcagttccccggtgtcggcggaaggcccaggatctccgtccgaatcaccacgcaaatcagagaaagttttccgatactacgtctcctcaggccaagacaagctccgaaactggcgtatattagcacaactgtgtccgtttaatttcctcaacacggagatcgacgaaaccaatactctcgaccgcaatgaaacgcagtacaatcggaagaaacatcttgtggctgccgtcccacaggtaccttcacaactatactatcctttcgctcacgagtcactcgcagttaatgacatcaaagacacgacggggatgccgtcatattttgaggataatcggcaagcggcccatctagacagtattatcgaagcatgctggaacaaaaactttgcaatctacgcggaatttggcggctcagcgcactctgcaaacacgtcaggggtgtggggaggctgcattggccgtatgaactttgtatcgctagacgactccggcacgctgcgagtggagggatcaaccttcgcaagttccacacgtattgacaagagccggcgtggatcggttgaaatcgggattacccaggataaggcattcgaacattacggaatgacaaaagcacgccttgggatggttgcgctagaccaccccctcaatggtggccggcgtcatgctggggtctacgagttgatcaagagcgggacgtatgaagagcaatcagatagagtgaaggacaaggggaagtccgactcgaaaaatatggccagccattacttaataggacccgtgcaaggctcgagtggtacagcattctccaccgggctcagatatgagattaacaagacctttgcacattggactctctttgttcgcgactcagaaaccccctacgacgcagtccgttatctagaggctaatgaacaaaggacaggcatcatgcgagaattgtgtgcgtatctagggtacactttttatgcaatggcgggctggtacttcgatgccgccgcgatttgttgggaggcaggggtgtacactacggtaatagttcgatactcgtctcctgctgccgatatgtatatgaaaggggccaaggaatatcaaaattacggaagtaaggcggacctgatacacgaaggattagtaggagcagttctgaaagtcaccttcgggggcgaagaagacaatgagaagtattttgcgtcttatggcctgggagttgccgatttgttaggcgtaaacgaagaggtaaagagttcccatgctactttatggagcacctgtggtaaccacgctatcgagaatcccacccatgcattcgacgatttactcacgggggagggtggggggcccatcggtttgggtggatatgagtctgagggccatgactcgctccttatcctccgttacggtatccagaaaggccaccttacaacacctcctcgattcaacgactgttacagtcgattaaagatctttgtcgtacttctaatgcggaagatcgttgcacggcaatgcgctcttggggacaaacttccttacgagactagctggatggctgtagatttcgcgttaaaggaacggcttaaggcagcagtaacgaaagcggtccaaggccgcctttgtaataaaggagataggcaa
>(60_0).(354_13).(357_13)
atgaaaggggatgcgttcttagagataccggccggatgtcccgttgtggctatactaaagaacgctaatattttaaaagaggcctgggtggacgatgtgggcgttggtatccgtgtggtttgtgacaaatccaaggcgttggtcaagggctcgatgggcttgcctattgaagccacatcgtatgctccccggtcctcaagctaccgtacaggcgggactatcgcatgctccatctgcgtaatggaggttaactactcgtgcgcttttgggacttccggtctgtgccatacccagaagttcaagcaaatcggggatctctttccaagtaaggcatcacaagcagcttcgatttcacccgtggttatagttgtagctagcgcgacgaccgctagacccccctggacgtccactaaggacgcggttgggatcaatgagtgccgtgatagtttcagtgcacacaaaccagttgaaagcaaagcagctcgggtagttatagaggatcatgcggggagcggcaaatcctatcactcagacaacactgtacgtcatacggaaatcctcgcgggcgagaactcgctctggggtttgatatcattggatagcttcgagagtaaggccaatcgtttctgtcgtggagacaacacgtacgttgttaatcacgcattttacgttcccgagttcaaagccttcgatttggccgtgaagttatttcgtattaatacgtttgacgcgcccgaccaggatgaacaggcatgggaagtagtcgagaacatgatccagccgcccggagaaatggggccttttttggtgggacgtcgaccgtctagtgatccatccatcacagcagccggcttgttacctcgtgaaaagacgaaagactacctggagattacccaaccgtttgtgacgcatacgggagatcaaaaagaacgaccaagataccccccgttcggatcgagaataaagagtgtcggaaatcctgagactcaggcttactacgcgaacttcccgcttcttgcaggtgtcttagggggcagctacgggacatacgaaattgccgtttatctagatgaaggcgtcctcctgaaaaacgctgtcacagccattatcaatgacagccaaaagttcttgcaataccctgtgccaaagcgtggtactcatgtaacaattgggatggcgctaaaaagagttctgaagaacgctgtcatgatacctgacacgggggaattgcgatggacaacaaatatcaggcaaaactgtccgtctgaaaatggtacgttcaaaccaaagcaggtagcatccaatccggtaggacgtggtgcaaggaagctgaacggtgtttgggcaacccctcaagcagataaagctaccgagcgagatgtagctagctccttcaacggcgagatagagctacgattcaccaataaagtcgtcgtagaaaattgttatttgcctcggaaaatcgccaaacactccgatggtttgggaacatttttagagaagcccaaaagccgcgagtgtgaccatggtggaacgttttctccgggcctagctcttagggaaaaaatgtactgcggtaccagtaattttggggtcccacatatcctcctggacgagaagcccggtacaatcggtcaccctgaggtcccactgaaagaaggtgactgtgacgatgacgtaagtgacagcgcgggtgacggtaaaacatcgatcaaattgcactattcctatagcgacttagaaatggactcaggaactggtccaggtagcccggcaacgggtgaggtctggttcagcatcccgataacaattgagttctgcgcatacataatgtacttaacgtttactgtgcctactttgatcaactctaaggatatacccaactgggctgtcccggacttcgtattggatgtcaaaatcaccggcgacgaccaactcttcaagcgaagtgggatctcgataagcaatcatggaggatccggcgaagctcccgggaataaagagcagcggatatctagaggtattgacggtgaaaaggtccaaaactggcagctccctctgcaaggtacagggatgaaagcactcgctgtccctcacagtttaggtatttttagcaattgcctggttctaaaggagtatttaaagccccctacagttgaccggagagcgtgggcaaccctagcctgtcaacaagagtttctggacaactacgtcccattaaacgattctaatgcgtggcctaacagttacataagtatatttggtcttggagcctctaatataggtgctttgtcgacccgagcagtcatctacaatgtcacgacaaggcaagccgagtccttgcaagcgctaatagactcggagcaggaaaagctggtggatggcctattaattagtttcaccatacagaaattctacaaattaatgatctattgggtaaaaaagcctccgatgcttcattcaacggaggacacaaagcggattggcagtgttgatgagggcacgcgaccgatattcaacgggcataagaattatggcgttggcataggcgatcgcgccaacgagctgagcaccttcgcgaacgtggtccgattcctgagttggcctccatactcgaacgatgacactcaccacgatgcagtcctttataattccaccctttggaaatccctgtttactgacaatttacccgttgtggagggaggaagtgtggacgtacctaacacggtacacaaaaaagacgatatagctataggacccgatgcgggccagcgactgaagccatttgtgattgtttcccaggagcccattgacgcattattagcaagttacgatcttaagacccaaatggtagcattcgacgagattggaggcaagaagacctggtccgttgcctgtacagtaggggaagtggtatgtgcgtatattcgacccaagccaaataccgctggcacgctgatggcgcaccagaaattctcctcccctcaagaaggcgaccttaaggcgaataagcttggcaaacccctggttaccccgcaggaagtggtacaagtgctggacgttcatggagtattctttaatggctactcggtggcaccgtccttgaagccccaaaaatgcagactctacgagaaagctggtgttactacttggtcggcaatcaaatcgataaccggcaccaacgtgagggtcacttggatcggtgacgcccgtcgatttctaaaacataatatatggttgattccatttgctataagcatgaataatctagatatggtcagcgcatacgcccaccatataaaattctggatgtcacttgtcccaggtgtactgtccgaggagcttgcctgggacgtcaataagggagctgaatgggttcagggggaattagccggtaagatcgacgatgaaaccgtgatcggcttagctacagtgcgcattgacggtaaaatccatcgcaaccgtgaaaatgaagcgggttcgacaacgatgataccacctgatatcgagggtggtacctgtgaaatagtacatataatgatgaaacgcgctcagaaacgttgtatagatgctactgaggtagccgcagtggctgcatcagtggtacgtaaaatctgtagcttctctgcttctgactgtgccgcaaagaccctacctactgggtcattaagttatttgaagtcagattctaaggacaaggattggagttgcagagcggttcaaatagccttatacgttgccttaggcaacggaatcggcccgactgtacatgagcaacaggtgcacaccctaggaactacattaggcacgttattcatactaaatctagagtatgccgtgacagcgtggattagagtcgccctgagggtcataatgaatgagccctccgatgatggtgaagaatatcaagacttacccggggtaattggcggcgactttccccaaacaaagccgtcagcactggggcgcatacgagaa
>(61_0).(484_50)
atgtacaccaaacctcgtggggcgcggatcaaatctcatatcacccagacatcccctttggtattctcagtaggggcggctttcatggacgttaccgaagtaactaagctggatcagcacatgagcataccggctgctgcatttagtatacaatctgcgctctgggctacatatctcgcagggggaaaatcaatagcagccgatcgcgatgccgtgggcaagacctcactcttctacatgtggacgcagcgcggtgaacgttccaatgggaaccacaaaaatatggagatcataatagaagcagcggcgtgctccggactacgagaccagggatactcggtcctagcaaatctaaatcgagtagagagagatgttcctttgcccttcacagctgacgaaatcatggatgacaattttcctctattgcaaaaagatcagtatagagatggaggtaatccgcgggacggtcaagaggtgaaagccttggcactcagttgcgtcgcaagcctcggtgcggacggactttatcctcagggattttatagcggggagcgcattgtaacctacaatatctctaatgagattctttactactattggcacgaggggactggtctactctcgggtcctaaagcagcatacgacgggcgaaaaacgcaagtacatgtgggaggggacttccaacgtggctcttgtgataaggcgcgtaataacgccacgagcgacaaacctaccgtgcctgacaaagtttcaaccttaaacatgcttcttgccacatcaactgaggtagcgtggaaagctggtaggggtaatcttacacggtttatggatctagctgcaaaattaaatcaaattagagctccggctggacctggctccagactgtgcaaagagaaggaggcttggctagacggtaaaatcaagtcattctcatccgcaacagaactaacgtcattggggggaagtcaggaaataggtggtatgacaacaatgcatgataagaagctcctagtcggctctaatggaggcgagggttgcctggagatgtccgtcacgaaactactcggtgtagccctttgggaaacggacaccggacccacaggcgcgaacggtaaaggaaaactcaatgagcctataggcacgtgccctggctctgttgacgataaacccaaccgccgaactgttaaggctgatgagtgctaccttgtagattatgatgtggcttacgcggtgcctgaagcagaggttggtcccacggtctctgtcaatgcttgggcagccggttataaggtactggaagtgtacaactatcttaacgctttcaggaaaggggatcaaacatttatagtagccacggagggagtagttatgcgctatagcattatcgcttcagcgtcggacacagcgaattataaggacattgcaacgatgacaaccaagaaatgcgccactgtttttgacaagttactagcctcggaatacaataacgaggtacaatttccccagaattgcatcctaacttggagtggtgctgaagatcgcatcgcgatgaaattcaaacccgtgtcccgggagggcgtgatacagcatagcaccatcgtaggggtatatactctggcacttctcgagaaagcggatcttatccattgcgcaggttgctcatgtctccaatatgccaactcaagcgccggccccggtggcgagatatcattactagggtatgatctggtattcgtgaggctaacgggcgtggcaattcatccgaaagtagcgcacggtagtccaagagtggtgatcctgaaaaaagagcctgccacgatcccgaagatcaataaacttcgtacaagttttcccgacctaggcaagcagtaccggatgtccaggcctaataaaggagtccactggagccttaaaggagccgcttcatcgaaaatgacatggcggacgacgtctggggcgaagcgctttggtgacaacgtatacaggatttgtcgttatataaaaccgtggcccactacgctttcttggaagaaatcacgcaagccagcgctaacagtgatactggctgagacgtttcgttgggtcaacgctgagtgtgtttcgaccgggcatcttcaaagtaaggggaagcagcccctctccaacgacgttgaggctgaagacagtggggcaaaacccgtgcggacgtttcatccagatactttggaggaggtgaaaggctaccagtctgcccaatctttaagcagcacggatgtcccggtattttggagcccggccagccatgacgatggtaatagcgatggtgaggtattttacgctccaacaaacgaggggctcatagaagttcagagccaagggcgggctggtgtcctctttctctacggctttgctgactcagaattgaccgaagttccaggaatccttactgcaaagggccccctcactatgagaccagcttaccttattcttatcacgcccggaacatttgagtgtctaggcccggcgtatggtcaagacgcagaaaaactcgcggtattgaagactaaacataagtttatatacttggatctgcaagcaagtgccagcggacatctactcacagttgatgaggaaggctacatccaaataatagacacatcttttgccgaggcacagagtggaacgatccagatagatacgcagccttgtaaggaagaattaattcgagaaattgatggtatgatcttcttcgtccatatgaatccacacgacaccttaaatgcagaccagtcggtttatagtgtgctgcaaataatggattatccggggctattagagggcatagtcggagacgggggcgccgagagaagccgatactggccg
>(62_0)
atgatggccgaggcagcgctaacatttgcagagacatatgtggcgcaccatgtcgaggataagcttagtcttatcgacaaagtggacgaaatgatagcctaccctaactggaatgcttactttacacgctatgcatggctcaacgcgctcgaagcaaggaccggggtagcgctagttcccctctcatctcagtcaggggcccactttcccggcatttttgacccgccgggaccgttcgatactgacgaaacacaaacgaaagtcctcatggagcggtccaagccaacgggtcatccaaacttgtcatcagcttacatgcgccattataaccgtgtgtttgatcttgagccacgggatgactcgcaaatgcaggggacgtctatggaggtaattgtcgatctcctgcttaaactagcgggtgcccattatagtttcatgtgtatagtggtagatgttatcatggacaaggctagcgccagtgacttagacggcataaaaggggcatcaggctctgttacgcattacatcatcgtttgtcccgacgcatcagctggtgactggttcgccatggcctttccggtagcagcattctctctatacgggttatttgttcacatggagcctgatcacgctgtcaaagattccggtgtctatactaaaagttctacagctgctaagaatctgtgggctcctacacttgaagagtttcataccgtagtatgggacggtaccgctaaccacttatttgacacactgggaataccttcggatataactaatcaactcttcgtgtttgcatattcctcgttgaatgagctgggatttcttgaaaaggcaatacttgagcccacggcgaaggaagaattagatggaatgactggaataggcgtggggcccccgacggaaggaatactactaacacccgattcaaaagaaatcactgatcaagccatcgttcaccctggggtgaccgatctcaagttgcaggatccgcaatttaattatagcctcgaattgcatgggcggggcgattcgataaatgcagaatcgtacgagacgatatattggcagatctgcaatcccgataacctaccggacgatgtctcacaattcactgacgtggagccccacggatggtatttggttgagaggcgtcaaatgctggaggcccttgcaaactacacgttttacgttgcggggctgatgaaagttttcggaacgggcggcaatctccagtggcacgtggcgcaaggtaacttaacgggagtagccggcaagtactggcccctggtttcacgggatggcggcaccctcattctcaacaaaggtggaaagctaacgaggccctggcgcaaggccgatatctataaatcgctcttggcttcagctggccctaaagcttcattggaagaaaagcaatcagttctggtagggagtgtcgccgcagaaactctcggggctccctgtattgggaaggcgatcatccggggcacgacaaagccgggagcgggatttcaactagtccttgaatcttctggcccacaaggatcgaagattcccgctcctgaaccagaaatcgaacatgggccaaaggatgtagtagttgaagccgtctggggagtcatctatagttggcctatttttttcatgaagggtggtcctgaacccgaagggtttacgttgcctaacggagcggctgccagtaacgtgcccggcactaactcaacggactacttctggttcatcgctaatgtgctacgtgctgagctcactgagaaagacgtatcgatttcttatatgagatgggtcgagctggacgcgtatactcaagactggtatatcgcaggagtgcaaataggtacccctgaaatgttaagtgtacagtacggcgctgatagagccccaccgactaacttcaaaagggccatgaagatggtggccgtaggcagcgagtcggtcgattacatggcagtgttcgatcccttaggtggatctggcctcgtaggcgcctttcttgacatacgatgtgataagttggggaccgagacggtcgcctatgacgtcattaatcgtatgagcataggcgaccaggctaacgcggatgaacttgacgatgttgtcttcaagttaggcgtctacggcagcaagaatttatccgattgcttgcaaatcggtgtggttcccaatggcgcttctggcgtatgtacacagtaccccgagcaagataccgtccgagcagttataggaagtccgaagggtactgtaggcacattttcttttgacaaaaacagcgaagtcgataacagcgccggagataagcattcattgtatggtgaggtagttgaaacaatgcccggtatcgtcaagacgatagcccatcaatttatgtaccaggagccggtgactcccatctttacgctttttgccagtttggggatttggaaagctggtgtgcgagagtcttcctgtttacaccattacgggttgggagtcagggcgaaggggccgcttgacgaagttaatgcagtccattacccggacccactagttccccgatataagctttatggtctgaaggacgttcctgataatgacgaatcgttatctttgacggttgacgcactgatcgcatacggaggatcatctgtccccttgttagcaagcaggacctcagtagccgccgcaggccgaaaagcatacgccgcgttcccgaacatggggcagctcgttgcgaaggaccgctctattttcattgacattgactacgccctagatcaaggctatacatttagtttagaagcaggcttgggtgacaacgggggcactctagggataactataggggtcgcgggggtcgcaagtaaggtcactgctaccacacaattagtaacccgtgggacagtgggcagcatggatgtggaagctgttgacctgggtagacgcatcaaacggacccttcagttattgccgcaagttaacttccacgttgacccatggggcacgtcgtgggcgggcaatatgagtcgagacctagtgctggtcccggactggacgggcgccattggaagttttaaacccctgcccgctgtgggaactttgtcatcagaacggcaggagcttaaccgagcgcctatagaggctactctatggcaaggagataacaaattcgggtcaatgcttttggatgccctggctgcgtgggcgttggttcttggaggtgccctactaatttatgccgggatcctgtatacgcataacgtccctggtaaatcgctgaagtttgctcaaccttttaattggtgggacgcagatgtagccttaggcgaggggttcgattggaacctcaagcaatctggcttttcggattactgtgaaaggggcaaacctgggcatcgggcgaacaactttctaggaggattgtcgagaattgacgagttgctggcaatatatgaccgcgggcacgatgcgccctacataattaacgagataggattggtcgcgagcgttgatcattggaaaaagctcgatatcattgaacagcccgcaggggatggttggggcggcagattttacgcgaagaatgacgatctcactgataagagtgcgttagcagatactacagcgaatgatattaactttgcagatatcggctccgagtgtggaaggagtatcgacggccacgtatttatatattacaagaaaaatttgttttcttacttcaacgcggacgtagtggcgtatagattggggcgtaacgaaatgaatggtgtcggatgttgcaggacatccgtctctctagaggtaacaggaacggcacttggcgttatggtaaactgcctctacggttgggcattaggtgatatacaggtgcttatgaacatggataaagacaccttctaccgccctctgtatggctaccgggtgggtaagacctttacagaactcttctcacttttgatcaggttcacggacaaccgtgaatttggtgagcagttcggaacgcctaccaaacccgtgcagccagagtcgatcacactatgtatgtggtgttgcgatgctaatgttggatacctatgggaggcatatggcagctgcgctaccgtgcacgcgagtaaggatcccctaaagctagcagttctggctcacggggtt
>(63_0)
atgagagtgcctatggcagcgaatatggacggaacctttgctgaggaggacctgaagtgcatctttttcaaggactttgctgtagccaacggtgctaagacgtcaattcggatgggcccctttatgaaaaataaaccagccatgacatattcgatgcaatgtgctgcccaatggcagaaccaggtagaaatacttaatgtacagaagcaaccagcgacttgttgtgaagttatattaccgcagaaattctccccccaggatcaggacggcgttctcggcggctgtgcgacaaaacttgaatggttacacatactcgatgagcctgcagagcaagttcgagaagcggagcaggcgctcaaagtggggctccctaaagaaacgccgcgcggatctaacgatacacctcaagaagctgaaggcgccgacaatccgaatcagccaatagccccgactgatgctttagaagtggaatatgatgagaacctaagcggtggcccgaagaagatcgacaattcggcgccgaaggcgggtgacgtgctaacgtgcctggactgcgtcgctcgtggcaaactagcagaaggatcttatgcacagaatgaagacccttgtgggaagattccgttggaaggactcaaaagccttgggccctatggtgagaaactgccagcggctgagcactgtaagccccaatggaaagactcaagcctcataagcgagggtgagaacttaactggggattggcgacatggtaagattatccttcgcaagaacccaaactcagacccaggtgggttcagcttctgtggaacgaggtggccggctgcagtgtcagacgcggtacccggtttggctgaagctacgggcgatgcgtcttggtttactcacctggaactgattgaagagagagacgcctcaatacaggtcgcgcggattataaatagtactgcggataagactaacctggatgagttagcttattattctccacatgtcattggaatattcctgcatgtacgtataatgttcatgtacatgtactggagcgtagtggggaagggtgaaggccccgataaacgtaaacttcaattcttcgtagacatagcgatacggaacaaggaccaagtgagggatagaaaagttaaaggcacatacccaaaagagaccaagccaaaagagcttgacagcttagcccagatacagcacatgtctggggtagggagttgtccttacgtccgtatggggacaagtagctgcaaagcggagaataaaggatgcaatgcagtgggccaatgcgaggtaggggcgaaattgtgcatcgataaagctatagatgagaggcaactacccggctgtaacgtgcatcggaacataggtgtgagccccccaacggaagacgcatttgtcggggtcgggggcgcggtggattatgggagcaggtggctaacggactgtgttgaagtaccggataaacacctttggttagccgtttcacgaaaccttgcactgtataaagcagccgagaatttcgcggggtgggccgacgtgtggtggtcggagctacttgtggtgagttcgcaagaatcgggtctggtatatatccctctgtacatggcaaaagtagtatcccgccttcacatgaaagccttggcggcactgtcagtggcaaatatctccggagcttggttccttagagaacactgcggtgtcagtgtggctttcattgtcgttaattggattaccaagtcgtgcgcacagagctcggagctggcagtctcggatccatttatcagtccggacgcaaacaaagccatcaaagactcggcccttgcacgaatcaccttgcagccgtctggaggaattagcgccaacagccttatcgacctgatgattggcgaaggctactacggcatggtaccggatgacgcatggatattggaaaaggacaaggctcggcatcgagttcacactgcggggatgacatgccagacatctatcgggctgcaggtcatgaaattgccaacctacaatactctggccatcggccactacaagggaggtaaaaagtgcccggaatcgatttccctgtatcacaaagacgatggtgctgaactgggagcaggcgcagaccaagagaagcaacaaatggatagatcatgtgagggaaaatactcgctagcgaaaggaagagggtctccttctgtaaacccgccgaggaaagccagaggttcaaagggtggcgcggacaattcaagtggtgcgcttcaccaacaacgagcttcaatcgtctggatcttagcctcaagcagaacgggattccgcgggcacgataaaattcgaagccactacaccgtcgtaacccaggggggtgataaaggcttagaacaagagctccagtataacggggccgtgaccagcattggtcccatggttggccagagaagtggcgaatcaatagcattaacaagcttgggaagacccccgcgtaacgttagggcctggatgaacaagggtcaaattgaagatatcgggcaggcaaatggcgggaaagagcctgttgaatggcggccaaaggcaccgagtgcacgaactcgtcaattgctacaagctctcccggttcgggtggctcggtacaacatcgtagcaatgaattatatttccgctggccgggttcctaaattgttcgcacaatttgctaatgattattatttaggtgcccctgcgtatctgaagaaaatcacggtcctaccggcccttacgcaggcgcaatccggcacgaagaattttcttaccgcacgcatcatcaaatgggactatgcgaaattcgaggaggggaaaccctaccacgcgtcggccataacgagtgacctctccttccaacaaccagcgtcatcgtctaacgtgtgtggaaaaaaagtatacacaaaggactctcaggacatagttaagaaatgtactgatgaggcacaaaactcgctgtacctaaaaacgacgctctgtggcgggaactggggctatcgcaccgctgcgtcatttttcgagagtctgggatctgcgaaaggtaaccccgcagccgtaggttacgtcaggccgacggatgtgtgtaaggtggtgtctgcgtttgcaaatggaactagggacatgatgacagtcgacgtcaaatacattctcgatggtgtgcacctggatgcccgcttggatttttataaggccctttcggacttcgtagcgcgggaaatattcacggctttcagaaaaaacggttttggactaacgcggctggaaaatggatctgtttttgcaaggtcaggccaaacttcacttgatgccacccggaagccaataatcaagcaaagcctaatcggtaaccagctttccgattcagatgtgaaggctgtggcagcgatcggggcaggcatattcagtttgatgtctactcacgagctgcgcatctgcgccatgtctcacgcgcagctaatcacccactgcgccataggcacccggggaaaacaggccggtagcgccgcccagtttgcttgccctacggcggctgatgatgactgtcacggcttctacaaacgtatcccatcagttgactgggatgaggattcatggagctttgagattaatagaatgattctaaaagttggagcgtcactgttcgatgatgccgtatacacgaaactcagcgaggaggggatttcggcgtacgggcagagtaacgacgtggtagtgtggtgcgcgaaatacgctctagagtcaggagaccaaccatcggaaggtgcgcagactaaggctaccaacttggacagttcggcatattggaccgctagcgcagataaagccacactcgacggtacagatcgagggtactctattaaaacccgttttatcactgtttggcacgcgcgaaaattgtgggggccgggcgttactgcttgtggcaaaaagcactcgatggccgaggagtcaagatacgcactaaaggctgaagaacagggatctcctccaccaaccccaaattggactgccaacaaagctcgaaaaaacgctaagaaatcgaaactccgtgataaaagcatccaggagacgacccacgcacttggttacaacggaattgcagacaaagaatcatccttagggggccttttctatatcgtcatcttgtcctatattctgacatttgtatgtcccgcattgtacgtcgacgtgctcgcctcacagaccaaagacgatatacatcagtatgcctacgttgcggcaactcaaaacaataattacgagcggctgatgtacttcgtacagggctcccagggtatatttcttaactttgtgatgtgcggagactccaggattggtctttttgtagaccaaaagttgaaacatcacttaacctggactgggggggtagagtgcttcattttttcaggcgcactagtgttcgtccaaaaggaggtggtcggtctcatcgcgggtgagaccatcgagcttatgctatccttgttttgtttttggcgggaaatccctatctcatttcatgttctggaaacggcaatagccgtgtcgcgatatgtggccgaaaagctgttattcgaagtatgtaatcaagagcaggga
>(64_0)
atgtccacgtttgagtacatcggatatgaccggctgtctcccgcagagaatggaccattagaagctcggtacgtatgctgtaaagtggaaatgggatacaaaaaattcgcctttgagcagacattaagggatgaacacagcttcaaactcgttattggtatcgtaaaccaggctgcagcgtttaaggagttcacctctgttcggggtaaacgccagtttatgtcaataggattccattacaatcaggatgacggacacggtattttttactttgatgagtacatagagcccgctgaacgtgcattcgctaatcatgatactaaggaccttatcgacgttaacgggaaccccgaacctgctgcagatttcgcaaaagggatagagatctgggggggattggcgggaggtctggtcctgctcgtggctgtcatgcagaacactatcatgaaagctaacgcgaatcaattgtatccgtgtatttcggttgtaatttggggttcctccttcaagatcgggcccggttatagtggatatcaaatggcggtgaacctcagcatagataatcctggaaacactaatgggaacgccattccaagggccgaatgtgggtctgccatcgtcatgcgcagtgctctggtagtgtcggcacgcttctattcttcttctggtgccaacgggcctgcgttcagtcctgatggtcacgatcaagggacatctaccataacccacatacgtgtagcaggggggcagcccatctatgagaaaaatggcctagattacgcgtttctgaaaccgtctttcggtcttcagattcataacctccaagtacaggttttggcgtcttcggtcggacagtccgtctggatagataagctagctagcaattacgaggcgacagataagcatgagtccccgctcttccgtcagttttattcagacgagagttacaatcacgttatgatgaagctatcaagtaacacggttggggccgcgctatatatcttcactctacagttgccaggcatctgttgcgccctcttatactttgcattgggtaccccacataaacactttatggggaacgatacctcattctttttagacgtctatgcggaagacttaactgccctcgctttactagagctttcggtcaacagcgactacaatataagggaaacagcacatgatatgtattgtggaactccgcccacgacaaccttagtccagccgagtgaggacggttcgaaaattcggtgccgcaaataccccggggccggtttagcggaggcctttttcgacgagacacctgtgactaaacgggataaggctttacggatggcaaagaacaacctgggtgggtgtcaagaacgccgtgcacaatcgcacaaattcttggtcttgactagaggttatttgcgggacttgccacccacgggtcacaaggaaaaattgcttctgcagttcctaaataaggctgaagaccgccgccatctctgcatagtagtcacagattatgaacagtcttatgcctgcatgctagataacagacaactcgaatctcaggagggcgacaaacataagattaaaactttgtttgatgggggcgccggcggtgaaatacacaggattgttaaagccggaccagaatggggggtgctgggcgaagacatgcccaagacaagcgcggaaacggccagcgcaggagccggtacagcaactccagctaatgatgtagttgactgcgtgatggataaaatgaccagaattctgtttgccaccgcaaagtggcttgagcaccctgttaccggaacaaacgacagcttaacccggctcgagggtgagctacccctatccttcatcataatagaaactagagagggccggcttggtattaaggattgggcagaatttaaagagacgccagtgcattcattatacgccatgttccgtcttagcctgcaatctcccgagtcgacagaccagaacgcatcggcagaggtaatcgggcttaccacgggctcagaattaatgggaggtgaaaagcttaaatatggagtggcgtttgcatggataaaagtggagggcgtaacagccaatatctacactgccggaccagcctattctgcgcgtctgagagggggaggtgactttcaagctagcttttgcgagttgttggctaaaactcaagctctgcctcagaacaaaaacattcgcttggtcaggatgttcgatccaacccaagggtcgggtaacgcatttgcggtgtccggaactcggaacggtgaagtgggaccaaaccttagtggaaaccgagcgttatcgctcgcaagcataagtggggctactcttacgacagccggggaccacctatttaaagtggcggaagaaggaggtgagggcgagtatgccgaggaactcgtccatggccagagagcacttcagacacatttgatctattccgtaaaaactgttagggggcaatcggtggaatacggtgctagagctgatcatgaaacggaggggtccttgtctatagcgaagaaaatggcagctgaggcagaggaaccattcctaagctttgccggttgcggccaggaaacggacccggtaatgggtcatgttccagcggcctactttaagaaaaatacggactcgggtagtggccctcaaaataaatacccggtggaggtgcccaaggtgggggctaaacctccccagaaaaccgttgatcaatttaaggcctacgcagggggtatcactgtcttagacttcgtactgataggcccagcccttgggcatcttggggtgcaaggattatatgcgacaaatgacttgttttatgctaatcttgaaacgcaagaaagggacaccaaagaaatagagtcagatcagtggtatgtccttgcggagcgcaatcaagcggaaacaggcgttcggtccaccgcctatggtgacttcatccatgggaaaggtgacactgacaacagactcgatttctcggacactacagttaaatcggaactggccgattcaatttattgggggattgtgagacctgaagactgcctttcgctcattcctaagactcaagctggacgacacatttattacgaagcagggagcgtctatctcaacctagcttctaagatgaccaccaataaggtttataagcaaccttacgcgccctaccgcgggcttgcaatagaccccacgaacgagtgtacgggggaggagacgtgttggggcgccgaaattcaccaagagggcgctttcgcagatgcggaaggagaagatgaagacagtaccgaagaatgtttcgcctgggcgatagtgaagagtataatcggacctaagctacatcaagggatgacagcatttgtgaatgacggtttcgctatggggccatttgtagcgtgcgcggctgataaagtcgatgttgagatttacgacggagagacgttcattgaaggcattgagacaggaattatgctccggttgaagaaacacgatgattcgcagcaggagtggtcctattgcatggggggctcagtaaccgcgttcgcgtacacgctgaccgtagatacgtttgtaagttattcagaagcgtatacgaactggagtattccgtttttatcggatgcttttgaatggatggctaagttcgcgggtcatcaggatactcacgacgttgacaacatttttatctcggtccccctgttgatggcgaactcacctacagtagaagaaaataataaaaataatcttaaacctgttagtgggggatcgacggcaactctgcgcgcctttgatgatgataacatatggacgaacattgatcgtcgtcatattactgtgtcctatcggctccagttgtccgacgaaaccgaggagggtacagccgacgcatggactcgagaccagacgatgctgaccaagccaggggcggctaccgcgttagaggatacgaccgatactctggacgccgaaaaaaaatgttgcaatggctgggaagtaacccaacaccaggtagctgctgggtgcgcaaaaccctgctctactgcaatgaaaaaaccaaatgcacatgccgaatatgtaatagactcccaaaatggccaggactccgaacctaaatgtggtgcgttccgcttactgtctaagtttgttctgattgacatagatgccatgggacagtttgagcttcccgaccaaacccggttaaaggaatcgcaatgcgctcaatactctacgaacacatctccggaaaagtttctagccttcaccgactcggacgcgacggcattaggacatggggaacgcccacagaagacgggcagcttacaaagtacgaccgtatcgtgggtaaccgtcaataaggaacaggaaacgtgtgaatctagtaagacaattgttgcggatgtcgaaccggcggaggggacgtcctgcaacaatggtaacggatttgttaatgccaaagccatggggatgttaagccgtggtgcaactcaatatgccgccatcatcagcatttacttacctgatctgatggcagcaggcatgtggcagatactaattgctagccgaaagagcgaagcgggcgaccctatggatattgtggacgacatgtacggcgccaaggaggaaaatttaggggtcgaggttcacgaccacatattatcgccagggaccgcatctgcttcttcagggacggacgcccaagacggcacgagccatccccaaagtaaggaaccgatgcagtcataccgtttcgcttgcttggatgccgtctcaagtccaatggggtactataaaatgtgcggacaacacgtactcgttaacaaggcgaatagtagcgttgcggctgactcacggagcccgggtatttacccgagttatcgcgacttcataggttgccatgctctgcataccaactcagggttgtttcaggtcgtagaagccgatgacgaatctacttctccagcaggactaatgggaccttcccccaacgaagagctacggattctcatggagtttgaggtgcgccttttgttaatcaggttggcatctgcaaaggagcacgggctgattaaaccggaggccctttcacccactaaagcccggttggtcacatctatctggtgtgatttgacgtcatctgacgttgctggtaagcctgggtttacgaccgcacatgtggccgcacatggaggccacattattggagatgtaaaattggccagagaaaaacataatcgtgggactcaggttaagacgaaccgtcgtcaggcagttggctccaacgctcccgatactgaccctgaggattcgccttgggtaagtgtcgcaaaagtttttgtggtctttcaaccgttctacgatccgttggttggtttcatcggaacgacgcggcgtgtgttctgtctagatggcgcaaaggtcgaggaaaggggcactgcacacgcgactatacccaacacggtgttatgggctcttttgagctgggggttggaaaccggcagcccagcacactttatcaccgggtgcgaccgcagtagtctaaagatacagggtgaagctgagcacgtaggcgtctgctccgaggtttgtatcgagagcggttacgaagtaagcaaaatcttaacattctacaaccggatgcttcgttacgaggggttaccagttgtggatgggaaagcggtcctccccggggggaaaaacgctccagcgtatattatatcggaggtcggtgccacagccccctaccgtgatggacaagtttccgcaagttcaaaccagcccgcagatgtaatcgaggtgtatggagctttacaatttgcttatagagattcttgcccggcaagctccatatcagttttcagcggaattggatcgcatgacaagcatgcgtgcttgattgcgtaccctagggactatatcaagctaaatgtaggtatagcgtacggtcacactgaggagcagtacgccaacggcggtttctggttagccttatgggaaggtctctctgaggaatggaaggacggcaactccagtgaagatgtcttgcatataaatacagttacaatagttgtccgtctttcgctggaaggcatgtatcccgttcacttgatcggtaaatttgagtttgcagagaagggcgacgtgatggcggaggtcaaggaattctgcgttaatgttaagaacttcgttgtgatggagctttggatggagccacagggcaaaggtggagtttaccatcatctgctgtggtataaagatcgaagctacgtgagcgaatgtcaggggattggtgaagggttcattgaaatcatcctgaaaaacgtagacgttgtagatctcttgactccccatttggaaggacttggggcctacgagcttacaaatcgtgcagataagttcggagcattgtcatatgatctagttaagagcgataattacgcggaagcattatatcagaatgtttcggctgaggtccgcttagagcgatctcctggtagccagggaataggtgggggcgaatttaaggtcgattttttcaaaatttttgatatagaccgcgtggctttcgcaataagaaatggggctcacaaccttggtattctgggtgcgatgtccaatggaattgacgagcacagcactaacgtgcgattcattaagcagtgcaaagaccacccgggtttcgatttaggatgtgaactgaaggagtttccagagcttgtttccggtgagtacggacgaagttccgcaccgatagacggcaagaagttgagttatgctttttgggaagactccgacaaagcctac
>(65_0)
atgatcttccatgtaaaaaatttcatgaaggaccagcacggggcatacggacgagacggcatgcaaccactcaaacaagccacgcccaaggttgataaggattcgaggttaaaacaatacgccaatacacaagagttatttatggctctaccaaaaataaacatgatgaatcattcgaaagcgttgtccggaatgccgggttttgagctatcgctgttacgttcgaaaaaaaaaggcaaatttgaatacgatgaattcttccccctttgggtatccgtgcagggcttcgcgaagttgtgtatcactcttgccaagatcgtggcagcaaatcatgcggcggcgctactgatccctctttccaaaaccgatagactagctctagcgggggccttagtaacttggggacctgcatcggttgtgggggccctggaaagtatggccttagtccagacatatcctttcataacgaaggtctggtatgaatacttcgtaggtggggtatatggggccgatcgagcgtacgaacacactatttacatcgcaagtgtgcacaatattccatctaagtcgaacgttgagcacgacttcccactaggaagacttgctctgtatacggaatcggtcacatgggatgtagacgagctgaacaatctccaggtttgtgaccgaagtgagggatcctggcagaatgcggcggcgatcgaaaactgctggcgtgattgcgttggactggctagtacccacgctatggtgggtgtgggttctaacaatcctcaggggggtctaggggctaaaaatctgaaacaggtgacagagggcgtaggcgtgccttggcgtcagcaggtagttttacgcgtaggggttttaccagaagcccaagttacaagtgggaagcctgtctacaagaattacatcgttacggacacattagggttaccctcgctgcctagcacatgtcaggacgctcagattctcgatgagttttattataagcccaccgccgacttagagttagaggctttgaaatggcgtatagcacagtcctacacccactcgccgccagtagcggcgacaaagacctacactggagaaacctcagtgcctgacacaggtgaggcagttatattcggcatcaccgggtggtacgagtgcgtgcggacccaaagtttaaatgataatacgatgtggggctcccaagcaatgtttgattgtatgttcttagtgggacgaaccaaccaaggctatatttttaaaaattacaattgggggttcacagaaactccacttgtatcaggagttcatcattgctcgtctggagttgctaaaatgccaaccacacgtgatttgctgacggcctgggcctcggccgtaagggttgcttttcaagatacgaaccgggacgtggcagataccggcgtgagccaacgatacattaagaaaacggctcacgtcattactggcatttttttgtattttgtgcagaaagacttaactcgaattgtagttatccagctcttggcttataccgcatggacagacgatcctgagcacacaatcatgaaacaaggtggtaaagccccggggctatctaaggggtctacggttacggagaaagaggaccgtggaaaagcttctctccaaacggatcccaaaattacgctcaggtcgtacaaggaactagcattttatgttgattctatagaggcaaagagagaagagacccttacaacgcctttcttcactctgattgcaattgatcaggatatcgagcgttcgaatgctacggattacctggcggaggatgaagcaggaaagatgaacaggggaatctcttccgcaataagactcttgttaaaccctgaccaccaaggtacgagtcctgtccacatggactgtcaagtcctcgtagtgaatggtgaatgggagcaatatcagaaggccaaccttgtcggttggaaggaaaactgcgaagcctctgccaatgtcgtagcatttatagccaccgagggccaacgtgtgatgatcgctagcgactatacaggagggcccatacagagcgggggaaagcccttagtaaagagcgctagtatgtgctaccaagaagctgagcttattgataagaggaatagtttcataccagatgggacaacggttgagctccacgatacagtgggacataccaccgaatacttggacgagaagcaagtcaaggaaatcgtcactcgctgtaaaccaatcgacgaacagtcaaggttcgataataccaagacggaagtaggcttctacaggcctcataaaggaaaactcggtggcgagacagcaatatacaacgataatgaactggaactagctaatacatccgatgcttgtggagatctgggctggaaaaagtatggacaggggcagcgtaagatctggtgccatggcgctccgaaggctgtggacgaaatagaacgctatctaagttcactagacaaaaggcaactcatgcaagacccaaagctggaaaattttgaaaccctggaatctaccatttatgcacccaaaagaacgctcactacatcaaacgttgaccactttgtgcttaaggtcaacatctgcgggaaacctgtaaaggtatgggaatattacgaagtatccgtaattgaaagcccagggcatctgccctctgatagccgtaggaagaaacagcgtaaatgctattttcatacgaagaatgatgccacagatgtggccacaaaaatcatagctcccgtcaacggtctctggcgtttcccctggctgaaactcgtggagttaccagcgggcaaagaaatagggatctttaaagtgttttgcacatgggtcaccatcgccacgctcgaaaacgactatacggttacgcaaatcggaacgactctacgtatctacggcggctatgtttacagcgtagagaacaagggccccggacagaaagatggagaacagagtcacctccaagtagaaaaagcgctaatgagtctaaagggtaacggttgcggggcaggacagctttgggccctcgcggaagttaaatgcgatgaatgccgtgggccctctggagctaagagttggatacggtattatcacgttggtgaggggcaaatgaacgcatttaaatacatcaaagaattatctcatgcggagatgccgcaagggaacgcgtttaacgtatgggctctatatcgtggcttctattccacttcatacacgctagaatctaatgcccacgcgactatgggagcaagttgtgccgagggccttgacttggctaaagaatttaaccaaatttggagcggtacgaatgccgggggtaacgcagcagcagctgcagacaactcgaagaaacccgaagcatgcggaaggttctcatcagaagcggtcacgtttattgcaaagaaaggatggctattcattctagcaactgttacggagatcttgtttgaaatttctcgacctaagagaaccttgaatccaagttatctggcattcgcaggagtagacgatgcagcgatactcggatctggactggcattagcgactgatgaagtcttttgctgggatgaggttatcttgacaggccagatctcaaacggaggaacaggtaggcccgggcgtcgcctagtaatgcacccgccgatgaggcaatccatgcttgatatgcgaaaaacatttgacgccgttcaggactgccctgcggaccacagtttcaaccaggcggataagaacgtcgacgctttggcggaggctacggtgggtgtcaccgacgtcctaggtttacagaatgtactatcggccattaatcttcaaatggaatacggtcggttgtttggagcccacgtacgtgtcgtgcgcgaagaactggaacagaaagcatttagaagtcaagtaaaaaaaaatttcgcgatgaaagcgacttgttcgacggactcgcagaagaaattaagggtgtttggcgttaggtatttcattgtagtcaagaagcccctcaaactatcaattatccacacgctaggcccagacgattatagcggatttaagtcggatggagatagcattgccgtgaacaactttcttgtcccttatgaaaatcttcttgtgggtgtgtacaattttacccccgtacttggtcacgtgaccgcaatccaatttctcgtgaagagttctcgcggagcagaagaagcaaaaaccagcgcatattactttccagatagcaacagcagttacggatgtcaagtcgccaccgggcaaatagggttaaaggcgaaaagtgagtttgagtcgaatagatctctcgacggcaacacaaaatttcctgttgggttgctggacttgcactctcgcgttgtcggtgtaagcggcatttatccagaccttttgtgctgtctaactgggggagcaaaaagccggaagggacatccatcatgctacataggacgtctttacatagcggagacattcatggacgttcattatgcggcgaataacacaaacgactgggaaagtttatccgtgcacaaaccagcttacagtggtgcacatgccgtgagcaacgcggacgaagtcgcaaaccttttgggccatcaacagtacactcaatacgaggtgaaaaacatgtctgtattcactggggtgaaagctttatttgaaaatcccaatgccaaaacacctgtcggcgatgaaggaatgaggcaagtgctcaaggattggaaaaggctatactggcagcgtttcgttgaagaggggtgcgccgtcgtgaaagaatggttcgtgcttgcttacttctactgcttccagttctaccttatatttttggttgatgacgtggttcccctcgtctatttagtaatgtacctttccgacgccggtggttcaggtctgctcgtatttgaccatgctcagaccacgatttatgcagcggatgggcaaacatacagaaccatgaaattcattctgctggacgccgccctccacggaaagcagaatgaggtcattggtaccctgttcaataagatagaaaaaattgttggggtgacaaacatggtaggagctaacgggaagaaaaagatcctcagtagcgcacagtatagttccctgggcgagatcgtccggtgggcgctcgcgcacataggcaatttactactgtttagcgattattcggcgtatgagccagctctccatgacggttccacg
>(66_0)
atggaatgcctaatgagtactgttttacaattgacttatcgcgcagcagtacagatgggtaagacggtagccgctttacagactgacatcatcaaatacaaaggaggtgggtatatagactttgcaagcgcttttaatgagtcagagagcgacaagccgagggataagacagaggagtttacacaaacgggttgtaatttcaacgctggcttaactgaaactctcgctgattcggaagtcccatgcggtgagaactcgacggagctcaagccggatttaaaactgaagacagtatgtatgaagttagggagcggaatcgaaggacatgtatttggcagagcgaaggacgttacgtggcaccagcacaagtcaaacgtgaaagatgctaagtatgatgctacagcaactgtttatcagccgttcatgccactcgctagacgacaggggggggcctatcccggaacatttcttgctttcaagtctacattagaaaacaaagttactaaaaagctcgcgaagcccgagtttaaaaatggaaatgatttacgtgtccggtgctgggctccagacacctcaggtggtgtcgcaaatctcagtgctttctcgcagggatctctgaaagtggtctggtataaatccttcaaaatcggacaacaagcgagcaccaagtcttgcaaatgcctgaacgtaatcatgtgtaagctatcagaaatgtacacatacctgatgattggcaaaaaaggataccaagttacaatccaggattatgcattcaaatttttgtgcctgtgcgagacggacgctgatggagcggaaagaggacttacaaaatcggggcttaataacgcaggtttggtcaacatttcagaagcgccggagccgaagaaaaggtgtagcaatgtgcaagccggggggcggcatcagtatcatgagtggctcggaaaaggttcggcagttggaatcgaaaccctcttgtatctacgtttgctgcatacaatcgtggctgcactttctgcaagactgggaaatagtaaggctggacatctgttggggagcgacgcgagccccttcaatgcaggtgggggccctaaactcgaactatgcttaaggaaaatacccttcggagtgaactctagacgtatatggtatgagggttcgaaaaacgagtcctcgataattgactgccaagttgtaattgaaaagatggatagcgatactgacgattggaggttcacatacaccttgatgaaggtccaatgggacctgctaatggaacttttatcaggaaataagcaggaacctgcttgctggcaggcttccaatgcgagtgaaagtatgaatatggcagaggcggaggggaccaattgggcctacatcgacattaagggctgtgcgtatgcgccccaattctataagttttatgggcaagcaggagacaatccagcccgctattacggtgcgttcgaagcccaacaagcggaccggccccaagcgacacacaaacaaatacttataacagtttcgcccttacaaatagtcataataagcgggcccttccttagcgacgcgatctatcaagtggagcgaatatataaggtgtccagcggggaccgacttatttatgagacggtcgaatgttataatctgctcgtgcagcaagttggggaacatagcaacgaaaatgccgccatatcgggacagaccttaggggcagtcatggattccgccctctggaagtattggttagacgacgaattcctcataccgagattcgcgactgccctatatgaggagccctcatggcggtgggggccgatgggattgatctctgccggtcggtaccctggtacggggcccgagacaacactgagcataggcagtcaaggcttgcctaaggttgacgatagggaacgatgggatttcatggtgaaactgcaacaggactccggcgatgcggggagtaacgtaatacaaatgaatggttccttcggtccagacggagagaaaccgcgagaaaaggacacggtagccgatttagaagaccttaattttggggatggggatattgagaataatggcacgtacgttcctttaaaagaatccaaaggtgactcattagaccattcatttttgcatggcttggaattttacttagcacactgcgtgtttggtagcttaatatacaaaaggaccggtgattcgttgcttacgtcgagtggtatcgagttcaagaccgcggaactagtaatgctaaacgctttctcccggaaagacatcgctatggaagacgcggcccagacggttgttatcaaagatgggctaaaccgatacgtcgacgcgcccaacgactggcagatcacgttcgcacttttaaggacgatggcgcacgggacaaaacaaaccatgtaccacgtcaacctgcctggtaatcgaatccagtgcagctattcgggagcacagtaccatattacaaagttcaaaaaatacgggtatacgaaaggcgacgctgaggtagcgaccaaaccggccgaccgcttcggaatagtaataatgattttcggcccacaatacgccgggtggctcggcgacgtactagaggccgacgacaagacaggaactcaatatggggtcggcgcttgtacccctaaaatcgggatccttattctttttgagccgaagccagtacgtagcgtcggctcaggggattcagagacactagacttgaacgcaggtttcttcgacgtcgtacccaccgtggtcccgactgagatcaaaagtatactctgcgggccggatcttaagtcagatctccgctggggtttatccgacaaacacacatatttgataccgcgagtggagtggaatgacctagatgacgggggggttgcaaagggtagcgacgacttcaacgtgaaagacgattatgtcggacgctcaggaggaggatttgccggggatgatatactagtgcccggcgtagacgtgataatagaagcatacaccgcttattgtaaatattttaaattggcgggtatagaagtagaccacgctatcaagtgcgtgggggtagtaggtctatacagtgacttactgaagaaaattctttgccgacaccatagtcccgagttagatgccattactccatacttgtatacagtcttaaaagacctgacaaaagacacgcctgcacccggcgacagc
>(67_0).(333_10)
atgcaattccttcacacaccgcccaaggagactttcgtaacagtagaagccagtttggctcagctcactaccgccagtatgatgcacactattccggcagcccttaccaaagaaaagaaggtctcccctgagaaggttgaagcacctccgaaatgtaatatagatcagggtgacgcactctccacatatgcgccggggatactcgagtggctcggctcggtggtgtggaagctttattttagtcccgatgtcgcgtgcatttccgagtttgtagatcatggagtgaatcagcttataagtccgttgatcttgaagctaaacgcggcgaccgaaggcacgtttagtatccctgcactactgacaggtcttggttcgcaggcggctaaaatgattacggcagcccatctcaggtatggggccacgcccgttggcatagtgatctatcgccgtgaggggactcctacgcaggtcgcaacaactgtgttcgattgtgaggagcaagcccatgaggctggtcgcactcgggctcagaaagggagtcgtcctaagggtgaccgagcctatattgatcagggggtgacgcggactgtccgcgagtatgataggagcactaaacccaaagtagtaagatcgaagtgtattcaaaatgagaacaacgccgtaacagcaggattcgcattgtatgagccagacgaaaagccctacgaatgtatgctttactgcgtggaaaagcttaaccccccaaaattggacgttatgacacattatgagaattattgcaaagctggaatcgaccaaagggcaaccggtcagcttaacggcgcgtgggttttcctcatatgtcatgatcagttcgcacctcggcccactaaccggggagtatttatatgggatttcatacagagcgcagctactctcatgggtgcaaatggcgaatccgttgtccctgaaacaccaaaggagctctgcattgtaggggatctcaatgtccgcaacagagataaaggtgaggtcacgttcgtgcttttattacctacagtcctccctgatacgggaaaagcgattcttacttttaaagtctcaacaagttcttcgactttcaaaccttctgcgggcgtcgcaattaaactagaacagaaagaggaagccatgagttcgaccaacggaggaaaagggttgccgaatgtaagaatcgcgcgtaactgtaaagagttcggactaattcggcacaacggcgtaaagactttcgcgaaagggctactgactgtcgcctctaccaagaaagtacaagcgtgttcaagtctaataacaaatgaaacgcttacgatgcccgacaggtctagagagcgtctaccttttagactttatgttacctgcgcagcgatagaaatagctttgatgattggtgatattcgacatgaaccccatgatcttaacataactgatatgttccgggtgagtcaagatggggcagcttcgagctggtctgagggacccgtcgtagaggtgcagcctagtgccataaagtgcgctccgacacgccgtttagacattatctttctccccatattcggagcttattacattagactcccgtacccgatggtcaagtggacgtaccggatcacgaatgcatatgttgaggtcacccatccgtacgcgccgacagctgaacaatttgaaggaaaccagtcactcccggcattaaaaggagaaacatccgagctggaacccgaaattgcgggggacgtggggtggaacgcaccttaccgggtagcgagttgcaatgaagctaagagatgtaaggttcagccgcccgattccgtattcaccgatgaaaaccataactctatgatgtcagacccctatctctctattatcactctacctggagcattacctttagccttcgatgcaagaagtaacttagctaccctgacgctattgatatcctatgtcctcgatcggtttggagaccagtttaagcctcagctcaaagcggttaaggctacgtctaaggatggagcgcttcggggggggacgactgccgtgtctattcacccaggagtggatatgtcctccttttccgtttgcaaagccttagtcaccgatacagccggaatcttttttggaaatctcagtcggctggttaaaacaagtttctgggaccaagaaaggaacttagggtttcgagacgccgactacgagaaagataaaggattcatgtttagatttgattctgcctctcccctcaacgcggatagcgaagcggccattgactctaagggctacctttgggtgaatgctggtgtgactgaagctactttcatgggcactgacaaaggctgcttgggacacagattgctgtcagaggagttcgtaagcgtactcctcggggtagcggtgatggaagacgcactggctccggggaatgggctgatagcagcgtcggtgttcagtggacgagtcataccggcctatcttgacaaatacgcgtcaggtggtagagaggccgccaccgaagcacccgttatcgaagttaaaccggttatcgctgagaatgtagaggtggagcctcagaagttgcgcatgaagtcgttgaaggggagcgtcagagcggaggagtcttactctgacgccgtgatcaccctcttctttaaaataaagcttctccgagtttttggttctgtccaaagtgctgttcggatggaacgactctctgtagcggaaattggtacgttaattgctacatatcctacagcaggacctgttagaagtgttccggtagcggtcccaccggatacgacagtccttcaagatggaaaaaagagctccaaactaattcccgttgatcgagtttttgggggcttcaaaaacgaccgaaggggataccttaaggaggacgctttcctactgtatcctgggcgcgtgatgcgtcagcccatagcttcagttcacattgtaagagtggtcggccggtctattttcaaagagaccgcagcggcttcctgcggagcattttgcatttttgatgcaatgacgcttacgcagggatatgcatgcgaagctgtcaaatatttgaagcctgagtattgcaatcaatctgaggccaggaatgaaaatgacgaggctacaattagggtaggtctaggctttgacctaaacgccgagcgctactcgacttataatcacgcagctgtcaatttgagggaggggtcacgacaatacaatcctgtcgttcagcgggatagcgtagacgtaaaaggaaaagcttttttgttgaccacttccatggaactgcggaaggacgaggaactagaccatccggtgctacctgaaggtccgcagggtgcgaagaaggagacggtgaagtctgccctgtccagcctgtcagctcacgcggaccttctagagataactggtttcgaacgttataaatccctcttggatcacggtctcggtgcatactggcccatcatatcgtacaccataccgtatgatcacgatatcgaccggtttctgcacacggtagacgccgctaatttccgtagtacgtcggacgggggggtcattcatgtagagatctggaccgtgcaagcgcttgttgacaaacaagatgtgcccttaacagttagcgaccagcctaacgatcgatccaataaatggcagtttcgcaacctgcaaacacagggagcttatcaagaagtgtggaagggcgatggctacgggttggatgttgagatttgcggatgcagcagtgtagtcgtcgtgtggccatcgttggcgaaacgtgacgtcagaaagggaaatgctgacgggggtaaaaaaggtaaagtcgaagagcttatcgcgttgtgcgatggcacatttccactccaacgcgtagtacatgccttatgtacgggaaactcgcacacagatgggacagagaacgacgagaaatgccagccaggtccgggttgcatttatattaacgacgggttccaggacaacggcactgggaatttgatggaggatgtttatgaaggatattgtaaagcaactgggaaagatcaaggcgttatacagaaaccgcgagtaggataccagcaccatcccgtccgcggatgggtttttacggcctctgcagcttggctgtccttcttgtcgttcggggctgcgactcaaaccgatactctagccattgaggggttatacgggcagtctcccaatacgtttttagaatcacacaactgggagagctggaacactccgcttattttcccagagagcaagcaccaattcgtcggtgttttccccaccgccattatgcccaatgagctacagttcaagcccggacattgtcagaagtggccaggtgcacaaacagttaaaggcgcccatttcgcacctagctttgagctatatggggtacttgagatatgttggatcgtaactaggggcaactggtcgcttcaccgttcccccgatgggtggacgggcgatccagacaacaaatatctcagtacagaggccggctcgggctcgttagcgaagtactttgtggatctaggcacaggtaagcgtgagtcaagggatcatcacatacgtagatgggaaacccctttcctaaacacacttcagcgggatcccggcatcccccctaatctgtgtttggctgaggacggcaaggcggtgtctttaaagcatgtccgccatatggagaagcgcgaggaggtcttacagttagaatcgtggaatgaaaaggtaatggctgggggtattaagacacgccttgacctagttcagcacgctaagttgtggaatggtttagtaatgttaatatacgtactttgcgcccaaattgtaaacttgtatgcgtacaccctgacccattcaagcatggagaagaacaaacatgaatacacgaagtctctttcgtgtaggcaggaccctgaagtttccgacgttcaagcgtttgccaatttcttcgcatgtatgtcatatgcaacacagatcggtgataagatacagtcaaagagcgggaaggatgagattcgatctctcgatgacgagtgcaagagctatggcgcaagttctcacgcacaccgcttggaaagtactgtattagaattgagtggtacacgggtcggtaaaggcttcaagaacttgaatatcaaggagcggtccggctccttcgaacctggtgtcaacaagagatatgacagggtgatactcgcagtcataacaaatagccacgtctatgcttcacccattgggaatcatagcggtcataatctgagcaccaccggaggagtgagctcccgacagttggtagcaccagataaccagaactctgtaaccttctatttatatccggccgttgcccgttcctccaagatgctcagcaagatcgctaaggcgttggcctcatacgtggaagacaatcacctgacgtgttatccggatttgaaacctaaggaagtcgcaggggaaggtggcttggtcgggatttttgtgctgtggacttggacatcaaaaattgcgatgtatatggcatggattgttgctgccctagaatggtggacgaatcacgcagcagttggcgcgtccagacggctaggtcacgccatagaggaacaagatctagcaacactgctaataaaccgagtacgtaacgtcgcgtcttataagcttaagcggtacatccttcgtttcgaggatcacgagtttaaggggcccaaattggagataaaggctataggtggacttccaccctataagcaggaaattatagcaaacgtactctccttgtgtaatattagccgcctcgtacctcttttagtcgggacagatcaaggaaagctattcgaaatcgtagacgcagtgtggtgtgtcgccaacgctctgccttggatagatctgataactaagatacccccacccacttaccaaagtctatatagatccgaccttcccacggtcgtgcttgatgtagtgtctaccgaagcttatcgggcggtaccgctcagtctacgcgtccgcaggctgggtttttttgtgaagaacagtgcttacacggactggtacgtaatggttgctagcattggaccgaagcagtttagtactgccatcggggtgtcatccttcagcatgctatatctaaatgggacctactttttatgcttagctgatattaaagagatccagggtgcaccatccgatgttaaggctgaggctgcatatactgcttgtgcctcgtggtgccccgtacgggatggcgctcacaaagatcaactgatgtcggacgattcacatacaacaaacaatcatgcctataactgcagagatgtggcccgtaaaggagatcacttttgtagcaatatattagaagtgggcgtggaggcgaagatgataaagatggtgcctccacccgctccgagctggggtacgtatgataaacttaaaatgataaagatacactactctgccgataagagtcctaatgccaaacccgcaactgactggacctcgcaggccccgctatatggtggaaaaggggagggcgctcgtggagatgtaaagaagggtacggaaagagtagctgaccgccgttacgcaaaatcttacgcgggggctgccgcggttgaccgtttgaaatggagcggacgcgcgactttccatggcaaactt
>(68_0)
atgataaatgtagtagaacagtttaatggtaacagagccggcacagctacggccgccccatctcgggttgctaaggaaccaaaagcttcaggtcacatggagatgcccgtacaagagacgttcgcaaagcataaagaaatgttcgactcagatttgttcgtttggatggcagaaaatacggaatgcgtgggatcattgatggccttgggtataaacccgagattaggccgccctataaaatacatcgattcgactaacaacaatgaccagacaatagaccgcagtggcaactggaccgaagtataccatatcaattggcacaagaaacaatggtcgaccatagaggcggttgatcccgctccccttactgatggcgacgacccagtcctcatacccagccaaataacgcttacactttacatggaacagtgcttattactaggatgtgttatctcttgcaatatgttgcccggcttggccgtcgtcgaatgtactcgaagccacccgtctttgtacacgcaaaaaggcgccgcattaccggaacatgtgttcggtaaacacatcccaagggatcaccatgatctaaccttttcggcatcggtcgaaccgttacggtcgtcagtagctattgacttcgcccaagtgtctgttcgcagattacaagggcgcgacgaggtgttagaaattaagtgggacgcccattcggaggtcttattccgcaagcgttttgaagagcacgggctgccgggattcgaaatcctgacaatacaatcattattaaccgtgaagcacacttgttgttcaagggagtcttttcgcaatcctttactattggacgacgatctaacgccaccgcttgctgctgatgtaaaatttccaaactttcgacctaacaatgacctcgacgcgcttatgcacatcaaatgggtagccgcgatccgcctagacttaacccttcttgattgtgaaggggtctcgaagaacgatggacctgagaagggcgtgctaattgaggtctcccccaaattgctaagatatcacgatgtctcagctacagcaaaggttctgctcgctttactaatgacactaaagaaccacgaccggcctttgttacaccagtcgagttcgcctgtgcatgccgtctgggttaatatacagggtagtcactccatggcgcattataatgcgaaagctattgcgacacaacgagcgcctgcaagtgaggataagtctatatcattcgtatcatcctatctgtccattttcttcgccatgcacaagatacccgccgacacgatagagtgcggcgtaagcgtagtggcttccggcgctctacatgttgcggcagttccttccaaccgcacatttgcgcaatacttatgtgtataccgggggaccattatgctgatgaagggagacctcgcctgcctcgcgtgtaggaccacatggattgatctgcacgagctgtctaaggaatgcagcttacactataggcaggcagacaaaccagcccagcagtccaactctaaagttttggcctacatcgaggcgtacaacctgctggcaataggacttcctccgatctccgttctcacattatggatgcaagaaaagtgctgctgtaaactggtgtcgtatattgcgtatttattcgcgctagaagaagccaagaaagggatccacgctatgatggcaggcaagcaagataggtttgaacatcagaatgtgatagctagtaaagattatagtagcgcaggaacaaagaagtacgaagtctcactggttaatgctgccggcaagaaagtggcactagggctaggcacgatagccaagtcggtgggctctgaaggtggtggacccatagacgctacgcccatctattacgacccgggatcgccggacattgactggacacttaatttggcgcgattctatccgcgcgacctggggtacccaccagggggtcttactgtcggcacagaatgccagcctaaccaatccgtgtgtgaattcgaaatagccaaaggagaattagtaggtgctgcatcacccgataaattggctgcgggccgaggagagcgagtcaaaaagaacccgaggaacgagatttacacatttaaggggggggtacattttgcaaaaggaccacacacaatcattgttgctgctgatcagctaggtaacaagcctcctattaagcaatatgactacctcgatcacacggctggtcgcgtcgctggaatgaagcctgataggaaggcatgtcttaacacttcaaaccaacactgcaagatccgagcgattaggggtgctaaggattcgaccgacagtgggctcgctggcgtacccgcaattgtgacatacacaactcctagagatccaccttatacaatatttgaacatgagcagttacgtactgcagagccccataaattcgaggtatcgctttttctccgaaaccacggtaactcggcatctcataccgagtttgcggacgcagatcatgtgaaccaggtgggcaaggcctcattcgatgaattccataaactgggtttacataagggcatatcctcaaggcaaaattaccgtctacataagggtatacgcgaaaaaaattcagaaatcaccttcacgtttaacgaacaattgagagaagcaacttctccgcaatcctatttccctcagcaccctgaatctacattcagcgggaaacttcttaagtatgccggatccggtgtcacgatcaaggtgggtaaaatatcagtagggacgcctgataccgatggtgggggccgggctataatcgatattccaaagggaacgaaagtagagctgaatttacaggccgggctgttaaaaattgcgggtggctctcccttttacaaaaacatagctgcggacggtggcgggatgattagcgggcaagttcagaacatcacctccacatcccccggcctccaacaaaaggagaccccttacaagaacgatcctggtaaactggtctttccattgggcgcggttccagaaaaaagcagacacatacaagtgagtttttcgggcgtggcagtattctccatgaatctcgagcagatgatagacacaaaccaagggcatcgtcaacctaaactggagtacctgtacaatctcgtcctgcaggagcggaaaattggagaggtgaatcttgcacagaaaataaaggcgagagctcagatcgcgtatgaggtggaccagcaaggctgttgtcggctgctaaaggccctgttaagggatgcagtgcccgctctcattcttccgaaagggctcgacacagtatatatggacccgatagacacccccgcacatatgatactcacgtggaagtcaactctgattagcgctttcaaggtccagttaggtgggtttataatagttgctgctcgagtgcagcgactacaggttgaatcgcaagagcatgaaccttgttactgggccctgttcctggtgaaacgtcatttcgagttctatgctagagttagcgctagtccagacgagaaattggtgctcgcgcccaaaaagcggagtgacattctgtttgaattcaccaaatatggagcctgtaactttccagagttcgcggggggagttactgaagcccctagagtgcctgcagagaccatcgcgccagcacatgcatacaactttcgtttggcaaagccttgggcggacgccgatcaagagatatataaggtgggcgaaaagaataaggatatcagcgaaaccatgcatagtgatctgaagagtcccaatgattatgcgatggaccctaaaaacttgctattcgattctatagaaaattttcctattgtacaagagctagttaaaccgttaggaggtcagcatgtcaccggagccaacggatcattgcaagcgtcacgtgcggaaaaacataaacttcgaatcttatatggatacaaactgcacgattccggtgttacggaagagttccatatcgcgtacttagcaattaaatcccgtgctcgtttcgatggcctcttcaagaaggtgtcaggcactatcttcacgcatcagctgccaagaatagactacctcgcagatttttttcacctaaacgatactgtggtgttcatagcacttccgtctccttgcagcccgataagacttttcttcggttgtgatccatacaaaacactcacgggaaaggtcctaactgctacgcccggcccggcggtgggatcggttgcacttgggcttcgcgaaccgcaccatacgccctactcttttaatatacccgcgttggcgatcccctccactcagcaattagatcatgagctggaacgaatcgaccgttacgtacgtgtcgacaccttcagtgaggcgctaatggaagctggaagcaaggccgcgcccgacaaagcggttggcctaggaaaggatgtgagaaataggtgtactctcagaatcgaggtggcagtacaagtagcaggctgtaaatgcgcaactcaagacccgatttcatgccagatgcagggcaaacaaactagaggtgcagccgcaaacgatccggtatgcccacgttctggattttttgcggttgacatagctataatgcctatgggctgccattacctggtggacggtgtcacgctcgattcggaacaggagtacctgcaaatacataaccgttcagccagcgggtcgcaaatcttggaggtaggaaaagacgtcgacgatcctctaggtgtttctgacgtcggaaaagtaagggccgggacaaccggcggaaagagctctgtgaccagagcgaaagaggcagaattagggaagcttcagtcggatcccgcacttcctcctgatacatgttataatgggcagaggttactaatgcaatcgactaaagaccgggcaaatcttaagcggtcttggccgatgcctggcggaaaattcacaatccattaccatggattagcagattatccacagctcattaagcaagcgcagacgggcgtaacgcggtatcaagtgaaagaacctctgtgttatgaagttgattctggtccgggtcaggacccttgcaaagacgccctcgccttaatgaaatttctgataatgcgtaaccagttgtatctagctgctacgctgaagcagttttatatcttcgtcctggttgcacagacggcaggcaccggtaaaggtgatgggcgcaacgctgatgactctcagcgtgaaatcgtgggttcagcccaatactatccgaaggaaccacaaagcgcaggacgactccttggcccacccatccgctgcatattaacgtggggcactttcactgttgctttgcggcgtgcatatctgtgcgctgcactactaaaactggagatgttagccatatgtgaattagagcagtcaccttcgcacatcggcccaggcgtaaatgcccatgcgaacgaaaaaccagtgccccgtcatagttggtttactgtgaaagcgaatgagcactgtcacgatcaggaatttctgaaacccggcattgaccagcagcttctggttaagacagatactgctactgtcaaaagcatcacagtggtaccaggtgctgcgtatggcatgccttccctcgagcttgagatcctatcgccagcgacgcagaagatcgtggctcagggtgtgttatcgcatgctgctcacaaacataggccggggacgttgaaggaatttggctggtgtaatgagtcccatccaaaaagcatatcaagcttaatcaaacgagcccagaacggctcgccagtggtatacgagacgcaggagaacgttggtgccggacaacggccatctaaatggcagtgccgagagctggccctgtatacggtggttactagtgcctaccttgcagctcagcaagtcgcatcatgtgctcatatgtctctagcttttgactggcctaagacagttaaagaacttaataag
>(70_0)
atgggggtagtgggaggagaacctgacaggccgcctgcccaacaacgtggaccgcaaaactattttcctgaatgtggtagcggacttgtcggggcgaagcagactcatctaaattatcgccatccctacaacctcgcccaattcggcaactgcggaaccgctgcgaaaccgatcttcgacgaaattgattcctacctcgacaaggacttggtaaaccgattagacactgtcccgcaaagtgaatctgcacagtggtacattttggggcaagattccgtgcctacaggaagtaaaaatcaggctaaggtcatttccaaatcaagggaggaatttttgacagccatatttctgctaactaactcggaaaccgccaagccagtaattggagtcataaaagtaacaggcctgaagaaggactcttacccagaaccccacttgtcagtgttcgaggcagacatttctgcgatagttgaagaaaacttgatgcacgtacttaacaactctaaggggctggcagttataaattatttgagaaaaggtcctaatctcattgaccccgtatttttgaagatatatgttgccgacggcctgtggcagaagttctacgttggtggtggtcgacaggcggtcgttaaagacacccagatgcatgctcggagtggttgggtcaagaacgagtggcaaaagggcagaaaatacgtcgatgattgtttaaccgagtatccctgtaggatccttggcctgaacttagctgctcacacagtgctcgatctagtggatgtagaagaaccggacgctggaccccttttgaaagtttcgcaagtccaaccggcccgcggactgggaattcaatggaatgcgcaaggtgaattggcctgtactttcgtaagggcgttaggccaagggttagagggcacggattcctgtggtacaaaaaatctatcggccgtgaacatgacatttgtccctgagttgaaggggttagatgtcgaggtgcgtagcgaactattggagcagaaatatgttaaccatcgggccatagagtcgacctcgtgtcttgcggtagttcctctggtcacgcacttgctagaggtgaaggtataccacattaagaaagctagggaggcccaaatggctaccaaaggtgccggcgcgaataaaattaaggctactgctaagggcgtacctgctgcagatgtcaccaaaatttatggcgtgtccacggttgacgtaagggaaattctagttggcatccgccttatcacgagggctactcaagagaaagcatgggtttcgcgtgccttggtagttaaagatcctgcagatgagaaaacaaagtgtcatgtatcacctgatgaaaaagtgatgatcgtttttggcgatactgcagcaatagtccgagatctaccgagtaattcggctaatcttcgtcttaataagaatgtaaaatggaccccagtacctggtctgaaccagttaaaagaagaactagggcacctagtagccgatagctggcgagggtgggccaaaagaatgtctagcgccaagaaagttgtgataacggcccccagcgcaataaccggagtagctgtcaagattactcgcgagccatcttgtgtctcactccgtgtgaaatgtgctggccaacgtcccaagtggtgcgatgaggacacgtatgaagcagccactcccaattgctctatgaatgtattccccgccttacccgaattatacatcgaagttacggtaaatgcttcgaccgggtacgattttggaggcgcaggccaaagagctagtggctgctttacatggtcgaaacacgcagggatagaatataaaccaccaaccgaagcaaagatgtatttatgcccggcgcagtttatgaaacaatacggtactggcacactggtaatgaacaacagctcgtatggcgggcgacacaatgtcaactttggatgtcttgacaccagcttgactcttgtaggtacgcatgatgcagaagacttgaacgacgacaggggatctgcgtcaacagtcaagatctggagctcctggaaccgagacagttatatatcttgggagcacaagaagttgcgggagctgacaacaatcggtatgtgcgtgaaattaggatccttgttggtcggtgtagagggcgctaaaccactatatggcagcgtcaggagcattaatgataccaagggatggaattacgaatcttacaataaagaatgtctcgacttcgggaaagatggaagatatgccgcttcaggaccgctagggtacgcggtcgttgctttgtactatagcggcatgaatagccgagcctggaagatagacgatccaataaatgcagatgtcttattgaagcttaataccaaccaatcggcgaacgaatcgtctctaaataaatgcaaaggctcgcctccctcggtgcttgatgatcgccaggtgaaatccgcaatagtcaccggacttggaagagttccagggggaccgggcaaaggtcactcggctggcgacatcacctcatttatatccttaaagacttttgctttcgaagatcgggctgctgtgtcagccaacgtcctctgcgatcgccagtccttgaacgatgacagtatgacgttccaacgggacataaaaccagaagacgcgtgcggagtacccacatggttgtttggcaacgccttattcactctcgacgaaacttacgccaagaaggaatcgttctgtggcgccattatcttgttgagctctagcacgcacttagatttgttggtttgcgcacgacgtttgtccaccaaggtacacgcgctctatgtttatacgcccaaacggaagaagttatctgcagtattggcgacgggttctgtagataagcgaatttgcaagtacctaggtaacttgacgagcgggtctggcgtcgaaagagccactgccgctggggaattggcaattgaccttattgacatacatgggcatggatctggatcgtcttggtccgttactgcgcagacagtcgatgacaaagctggcccccgtacaaacctagggacgctacacggtacggctaacgctgagaatacggcggaggatgcgtgggatcctcccattggtcactgcgcatctggatgcgcgataaaactaggcctgcaaatagatgacgcagatttggcagtgactaagtctccattagcagaaacggttcaaaaacaacctagagagaaagacaagttggaggagcatgttgaattcgacggcaacctacaaaaactttcatatatcagctccgaatccatcaaccgacatgctaagccgccgcacaactttgaatttattggcaacgccgcaaaaggtgaaccgacctgggtcgtacccattgaggatctaccagtcaagcgctataacgctttcacctccgacttaaatcaaagtgtgagcgcgacctcgaaacttaaaacaaatactaaatgccttttgaatagcgctggtttgatagtcgtgattagcgccaagtggagtgtcgaaaaggggaagacggatgttgagaactatgagaccacttttggggcaagggagacgtccggaggtgtagagagcaacattgcacatcttatttcgtcctatcgggctgggtgggttaacgaagatcaggaaggatctccagggccttcattaccgctagtatcgtctccgaaagctagaatgtgcgatctggaagacggaagtctgcatacagtccgcgctgatgagtatactctttctaacacggttcattctccattttttgaattcgcttactatacggatattcaatacctcgggcacaaaacatggtgtattcatcttgtcggaaccggacttaaaacacccgcgttagcagataaagtaagtgattacaagctacacgcggggaagacgccaaacttggacggtgatcaacttttcatgcgtttcaggtgcccccacccgggagaaaccgaacgcgcggcggccctagatcaagctatgtgcaacaaattcctgatgaaagcggaggaagggaagggatttgaatgtttcgaaggtattggtgcatataacaaggttgatgcatttaacggagatcgtgcccttaatggaatgaaatccagcgtcttccatcccagaattgtagactggggcaatttaaggcccttcgaagggttcgatatgggaagtgaaatagcgagcaccttctttaaaggaattgagatcgactatatggcagaaaggcagaacggcgccttcgacggggattgtaaagcagcatatgcggggctagaagttgtcaagatggttatgcagagtacggtcttccgaatggccgaaaaaccccgtctggctggatctggctttgatgcgggcttgtggaaaccttatacggggactacgatatcagtaattaccgtcccaggtaaggtgcttaacgatgacctgtacagtatttgcggcaatgcaggaacctgttttggtgtgttcttccggactgaccaacttgaatttcctactatacataaaggcaagcagaatatggcaatcgtaacgccttcaccttgcgcaatgtggagtgaccggcgtacccggacccataagaagctgattgtcaacgcgagcaggcagctacagagtttggcacgcaccggcacagccggcgacttaagtactaaaggcggaccgcccttccacgtattggcaggaggacatgcagagcactatggaatggcccaaaagttaatcgacctacaggaggtggaaatacatgatgcatgttccctcacctatacgtcggtcgctaatgcctctctcgaggagtcgttcttgaagctgccttgcggcaacgacgaagaagactttcagcaattcggacccactgctgcatatcttgtactgcccacggcattagccgtgaagaccagtcctgcgacttttcaactccaatacgaccgaaaagtcacttgcacagagttatggaaaacgggaccgcctacctgctgcggggaggaacgtcacgtctgcagcgaaaagggaggaggccaaatggtcggccaagcgggcaattcacttgatggcatggcgctaggacaaaccggcccccacgactgcgtattcactccctggggcgggctgtccaagtctggttggcaggcctttctgattataaggacatcagggggccctaaaaaaactcgaaatggtaacgctataaacatgggatgcgctatcggactttatttcttgatc
>(71_0)
atggaatattcctatgcggggattgacaccacaattatgttgtgttttggttaccaggatcgcggccctgtttctgtggaggctggtaactttgacagctacacgtatgtctacgggaatccacgagcgggccggggcgccaagaacgcaaagttcacaatccccgggcccgaacgctggttagttgccaaaaccgaccacagcacgggtaaggtacgtcggaaacaagttgaaggttatcgagaggaatgtccaggttgcggtattgggcagggacatggaaatacattcatgcacaaatatacatgcgtcgatggtgggcgccacttctgggaaacagatgcggctcagacggtggacccaaactgccagcagttagacgaggccccgtgccggtcagaatactctaaaaatccgatcctcctctattgcccccgtgaaagggaagtgtccaggccgtctggaatcagagaagaggcgtccggtccagacgatcaacgcaaaccgttagaagggggtgagggggatgtcaaactcgatatagtttcccttaaacccatgtttggagttgtagtagatgaggacatacctctagactggcacttgggtgctctggaggatacatttggtgcctccacttttgcgtcgcccggtcaggcgggcttcggggtccccgggggcataatagcacatggtcgggcagtattatattacgcgggaggtctgcagttatggggtatcgcgcatctctatattacatcagttatacagcataagttggaatggaaaacgttttctagcaaggctaccttggtcgtgacagtcgtggccatgggcgcatcggatcaattgcttgcctacgagctcgccgtaatctgcgggttcgctcccttcaaaacattgaaactagaggtcgcgagccaaaaagaacgccatgatgtcaccgtctctggccgagtcttcgcaaggaatataggtattggagaatgcgccctagacagcactaacggcccagatagtgagatcgagatgggtcaaagcgttttgttatccatgtcaataacccgttccgttcaatctttccacaaagcggctaaggagttgtgtttagattttgatccattggagcggggccaaggggacccacagagtggaggggcaatcgatactaagaatatctgcgcgttggaacgaatcagaacactgagaactgtcgatggcatgagcgaagacgccaatattaactatggctctcactatgcggtagctgatggtgccttgcttagcgcatacgagtacgttgaatgctctgatagcgcgcagctatatgtcaaagctactactgacggagataagatcgctgacgcatgggaggatgggaacgccggcagagcaaccaaagcagactctctcatacacgtcgctaagtcgttcgctgggaccgtcgaccaatcagtttctccagccgggagcttagtatcagacacgggggtgggggccaatatgatcgaccggcgggtgatcccacaggcccacacgctacacgctatgagcgcttacgccgccgatgggaccgagcacacccataactctctagctcatttgttactttggtgtgacgccgtacgccgacaaccagctcaatttataggcggatatatcctaacggaacatgagctctcgccggcgatggctagctccgaaaaaagggcttatggcaacgtggcaggaactggattacaacattggggccaggttcatgaggaaacagacacttatccggtcaccgattgggagatttttggtgtcataaacgacgcatttttaatgtattggaagtcctcgctggtacctgtggatccattcacttcctacactgtagggtgggccgatggcttggatcctctcaccactgaccgtggccatatgggcttaatacgtaacaagacaaaaggagtgatggaccaaagcccggcacataaccgatatatgttgagccggaaagaagtcctgatgaatgcctcgatagccgatgagtctaatggaaatgcaacaatcctgcatgctgcggttgtgacaggtccgcacgtcgcgaacagttacgtcccggctgcttaccagggactgtccatcacgtcagagaataagggtgctgaagcaagtgtaaagaatagttccacgaatggagccgcaccataccatgcctttatccgagaactcacaagtggcaattgtagtgcgggatgccagataagtaccggcggaggcaactatggtcggggacttagagtaatgataaactactgcccccacgtcaaagtaataaccgtctcgtgggtcgtgttatatttcgctattgaacaaattaacgggacgactaataaagaattccaaccgggtacagctctgggagcaagccatatgttcttagttcgcagtcacctatacgagccgacggcactcggcgaggagccgaagaatgacaagtcggaatatgcattcacaggaaggtggattgcactcaagtaccgacttcgggatgttacttatatactggttaacacgaggttcagttcctttaaccttagtccgtgcctaagcggtgctttagctggtggggcctttcccgcgatagactctggcctagagctcgatcgcttgaatagcgatttacgagatagagggctctcgtctgacgaggaccgaatggtcccggatggattcaacgacgaaacaaaggtagacttactagagctacctggagctaccgtctgcggcgaccggcactctcaatatggtcgagctcctaaaatattcgcatctgctaccggtggtataattaccaaagttgtctctaatgatgaagagatttttggtcggcgagttaaaggaaatgtagccgactcggatctgtggggcgtatccttgtatccaagactggctctgtccgctctctcaaatcgttcgccagtggccgttattatggtacacttaggtagattagtgggggtggccatagggtcagacgagtgggcaaacgaacaggaggttctagggctagtggggacgcgaatcgcaaaacctgatccccggttccgcggggctgacttaaagttctgttcggacatgaaatctgattctagcgggatgataattgcttactcaaactctaaaatgactggctatagaaattatgcttatatcggcttagacttgggagcgaagaaggcagatgaggagtcttggccaaaacctgaggtgcagtgtgattatgctaaaagcgagacatgggatctatctacgtgtgccttacgatcattcctcgatgtgatagtggtggagcttatggacggtatctttgggatctctagcggacaattaaaagtcgtggccttcgtgttaggaggacgagaggttagcagacagataggtaatcttataaacagaaatgagccgataaatgacattcagaagcgcttccggagtcgcactatggagaagggggcctttgtgcggcaacgagagcagctatccatctatgacggactttctgtgaaaatggttgcgaaagaacagccgccgcagaaagaaggcgagagtggggttcactcgatcattcagatcccggatagacagtaccctcagctggtaggaaaattttcagctcctcaagctcaggcaatgttaaagtcgggacccggagcggacgcttcaacgggagtaggggacggaatgtatgacaatatcatttgggggaagcttacagctagaaccaaggcgttggcaagaccgtggacatactgggacctggaagattcggcgcatgtcaaaagatttctcatagacgctaatatgcaagaatttaagctataccacgaccccaacagcaaagattttgagccgccacaggggggtcttgacgtaattaaaaactggcctttaattgcaattgggtctcgatgggtgctcgctacgaccaatagctcaaaggggaagggagtgctgtcagttaaggaggatgatgccatcagaattgccgcagacgcggcgcagactgatgaactaattcgagcacttaccttatccacaatggaccaaaagggtcaagagttcgatggcgaaacaacgagctgggaggcctatatgtacggaagatggcgcaaaaggctaagtatggactgctttaaggacaaccccagtggtatttctagctacatagagaat
>(72_0)
atgcgcttcgtgggggcaaccgctaacgactcatccaccgaaatgacacaggggttaactgatgacgcttctgctatcatcgttcctttagttttgacaagaatcgggatcatgattcagaaccttcacgtttctaccaacgttcacgcattcaaagcagaagaaccgcaaaaaaccctacgaaccacattggttcacacataccatgttcgaaaatacgccacatttacgtcgcaacattgcagcgacagcatggatgggttagtatgcatctcggtggtcaaaatgtatggggttccgacgattattgtttacacggagtgcgcggacattcagaagcatgtatacctaccgctgctggttaaagcgattgaactgggatcacccgggataggtaaacacgaatacgtaagagcagcggtcgtgccagacggaactgaccagccatggacttattatggttttacagcccaaggcaacttagtgtcccagatagattgcacttctttgtatcggctgttgatagacttcaaatcgttgccccgccgcggctccgaaggaaataccggaaattttgccgagcaagtggtcctcggcggcaaagaagcctattttcaaggtgcaaaggatgaagaacaagatttagacgcggcagactcctcatatcccagtaagagggcggaggacataacacgcattaaagaacacgcactaccttccgatcagcaagacttacctactgataagtacctcactaggcttttctacgattgggacgagactgcatctttcgtgactgatgacgggaagagttttgcacatgacagtctggggccgtggtatcacgcttccactgttaccaaatactcggatttagcaacccgccctatggcgaaggcaagcaacgaagcagactcatccgtgttcgcggcctcagcggccgcatacaccaggacagaacacgcaaacggatcgctcctcgttgcgacctctatgattgaattcgtctatggagttgacgagaatcatactgccatcctcacaaaggcctcagtccagaaccttgcagggcaagaaaaggctgagccgacgggctatgtaggggcacagaagggacttagcgtagaaagtggaaaaaatcttcaccgctttgtagctataactcaagccgagcaaaaaagaaaatacggtccaccagaggtcaagttgggcagcccttattgtgtaccacgccacgacccaaaatgtctttattcagtgcccctgagtacattatctcagacaccaacaatgcagggaaatgcccagacggacgctcagacatacgggcaaacgacttttaatgatggggccgctacattctccaagcaggttcgtccctcaccgatggtgtcgactgcactcgtcaaggtaagcacattagacatacaaacggtgttccacgaatgcgaacccagaggtcaattgctcctattttgggttacgtggacactcggtcaggcgggagcaagcaaggggaaaaccttagcaataatgcgctccatcgccatggagaccctaagtcagaagggcccatggaatggctttcaagagtttattctactgctgattgtgaacgatacgcgtatgttgggaatgaccggtaaacggatcgaacacgaagagaaccggacgccaggggacatacggtttgaacgcaccgacgggagtgggctggctgataattgcgaaagtttattgcttgtgaccgctcgcgtctttaatccccattgttctgtagccgattgctcgaagggagataaaatgaacaatagcgtagcacttacgtggaatacgaaaggacgtcttgatctcaagggcgattcttcgcccctcccgaaagaccacatggtcgagcccatcccttttcagcgcaagcaaaaacataaactctggcattcggtgaaggtcattggaaaggaacaaatcgtaatttttaccgggataactgcgatggagcccgttcctaccgcagcccccgaacgaatcatgtcatatgaggcggtgcacgataagcgtataatagggtcgttgtcaattgagcagtcgcctgctcttgaggtagagtcgtcaaagcccatacgccaggaagaagtattggtatctttctgtgcgccaattactgtcgtatatatgaagacagtctcgatcgggaaacccccagccgattcgccgaacgaagatactaaacgtgaccatgacctgatacacttcggcccctatcttccaagtggtcctgagctcgccccgaccggtccctatcaatacgtggtgcagacatacgggctggaatgcgttgaccggcaaccgataattggttcgggcacttacgtacaatgttttaatatcgagcttgcttgctcttctttctccaaccgtcatctgacggtatcccctccggacctgaacatagggatctcagaggcggtaggcgatttggaaatggcctttgatcatcagccagcccctttgaagaatacaatcagctactacaagttttctcattcaagtcatgctaaaactgtcatagtccgtagcttgctcggagttatcgtcgcaggagtactggcgcagggattgacccattatgtgggtggggggcaactggaatttcctgatatccccgtacgcaccttgatagcctggtgtccggaggagaatgaagaagctttcagtacgtaccctatggatacaggttcccattgctacgaccatcatccgtgtcgcttacggttacgccgtgtgtttcaggctgatcacttcttggcccttaaaaccatagccgaaacggacacacagattctcactactccatctcgttcagggatctcagaaattcgtatactagcacctccctcgttggacgaaacaaaaggtctcctgggatcagaaaacgtctcgaagggaccagactgtactgggtatgaatatctgacacatacctgtgaacaagtggctaatgttctaagtgccattggctcaattaaaggcacacagaaggccggagtaaataacgcggatctgtataagatggcctcgcacgcggaggcacatcaaagcaacataagggccaactggatgtggctgaaaaacgcacacgtcaagagcggtgatgtctctgagaaagttgatcgtgcatttacttttaatggccccaagtactcgcaaaatgttgttgatttgcccgaagcggctggtgtttcagctgccatcgatagcaattgccatgtagctaacgatatataccatctggaagtttcgaatttcatgagcggtccgcctagcaaagtgacctcggggataattatggaagtaattacaaataacgtagtagccgagagtggcgcgagtgccaccggcgatccgggggctcaaagcaatagattataccacggtaacaaggtcaaggacagtgtctccatactccgcgaaaaggaagaccatgccacatcgaaaagtttcatacggggggcccaaaatcgggtagcatatgaaactaatgattaccctggcgccgggcatgcttttggagctaacgccgctgtaaatttgtcgtcgattgcaatatttagccacataccatcacaagggatatggataagattcctagctattatagccgatgccatcgcttggtataaagctgaggggactgataagtgcgtttttgccagtcgtctctgtgaggtagtcgtgagcgcaaaagtggcagacgaaaaagatacggtgtgcgctttatcttacgacaaaaccctggtcgcaggtagtatcaagcccatgggtggcgaactggtcttccgtatcgaggacaaggcggcctcgtcaagaaataattatgccggtggcccctacatgtcctcaacctttattaagtggtctggtgtgactagtgaacaggatgatcaattttctgccaaggtgagtgatgctacttgtttgaagtattactacatcgtatttatgaagatttcgattcactgggtggtcgcaataaaggacacctcagggcggttcccaataaaggtggctgatagtcggacggctaatgatttttccaggagagataccaatctagacagagaactctttgttgttccggcctgcgctccgagcctccctccgcatccgtctggcacaaaccgctgcgtgctagggtcggtgtcccagacaccatggtatggtgttaacgatatatccgacaacctaaaaatccatatctccttccaagttaaccaagaacgtaggttccacagttccgagatcgtgggactggcgtctttaattgaccgaggatgcgatgaaagcgtgcctctaatcggtcacgctcacggtttaggagatgtatggctaagcactaacgaggcgacaaagctgtgtcttgaaaacattaaagctaccgacgaactcgtcagcctaggaaacaagcaatttgttgtgctagacgctttcaagcgtctcgcactcggctacgcctatgcatacgacggggacacgtctgttattacggcccgctcactgaactcggcggctcaagccatcgccaaagtggtcaatggccctggcaccaacgacgtaggagcgtacgagagttgtggttcaatgattgacggtcagattaaagatgggtctaacactcatcatctgcgtgggtctatgtcgtcatgcgaaattccttccgcggggtttattatgtttgataaacgcgagtttgaagccattggagacgcctggacggaccagcttaccgccgtgcttggcttatttctcaatgatgagtcaaaggatggcattggggaacttggagcaatgcatttctcggctgaaggagatacagcgggtatagacaaatccgcggccttgaaacacattgtagcaggtgaagatgagggatttcagtcggatattggagcttctctcacactgcccgttgccctaattgaaaaacagtcgaacgaagctggcgcctatgccttatgcttgacaataactgctgttacctcagacagtgagcacgatctaaaattgcgcgctataggcctgctagtgtattacactgccctggaccttgacgctgcttgcaacatcgatagtatgcacgggggaagcctggcaaatcaacacgacgagctatatcccgcggaatatcgcgccaagacggccacccaacgcacagaggagggtctaaaaggtgcagtggaagagctgtgtttgaccggttacgagaaagcgtatttcgctcttcagcctggtcttttcgacaccccggccccagagttcaagtggaccaagctattcttatttgatggccagacggtcaagcaaaaggagtataggcgtggatacgggttttatggcgtgttaggttggacgctaatggttaagctcaagaaaccgtgtgcggaaatcactttcgacgacatggagtaccttggagcgcctaacgaagcgacgtgccagcgttttaaggtgtgggcagtcgggtttttcatcacagtggcccccgatcattgtctgggcaacatcggccatgtttatgtcctaataaagagtcatacgggggatccgcccatagtgtgctccatccaaggtttcaaggaacctttatgcggacaggtttctggtaaaggcgcctgccaacaagacgtccgggacagtgacggcgtaatattgtctacgactggaaagcacattacgctgcagacttctaagtttcaagcgcacgcttggccgtcggggaaggaagggggcggcgccaatggccgacgtttgtgctccgtcatggcagcgcacaaccagccccgctgcaaagaacgcaccgttaaa
>(73_0)
atggatggagcgaaatcacgcgcattgagttctgaagatgcggacctggcgattgctcaggccagggcgtcatcccgtgctgcgagtaatggtacctctgaattcgtttcatcttctgtggacatcgaaagagctcagaaagattgggcattagccttaatggaccattatggtaactttgatgagataattggtttcatagggaacttgttatcagtcgccgccatctataaggattgtgctactggaccgtcatctagcaatacgggttacccctctggacccgagactaaaaagtgtgccgctggccaaggagagatagtacctgctaccgcatcgaattgttgcacgactgccccagaggtttatgatggcgtgcgaaacgttaccaattcagatgtgagcgcaggcgtggcggtcacgcgtttgagacaagcggcaattttgcaagcggatatcgtgaacacaaagacgtttgcaggcaaggccagacgggcgaattttaataagctcaggacggggttggcgatcgctttgctgtttaagccactcagagtacctacaaactacggaaagagggggtttttcgcaactaacgtaaaggctaatgttttaatagctgagcagggctttaaaggggggtcaatgacagacttattacaacatgtattccctgcagacgatatggccccctggttcgctttccccgaaggcgcagattggagggggccgcgaactaaacatattggggatacccttagaatgactgggaggttgggaagcactcctgcgttcgagagtccgcttattctcactaagcttttcgtcagatccatgacggagtgcgaacccctgaatctcccagtgattcgattcgccataacagcgaacgaatccttagagtttcttattccggaaggcttctggcggccgaatagaaatggagaattatctgatagggctggcaacgaaggttggtactatatctccttaaaattttggatttacaataatgctttcatagtaacgcaggccttatttatacagggaagccgcatctttcgtcgagatcggaaacaagctggcatagctattagaatgtgtggtgcagggataggtcatgatggcgttagcgttgtcatcgccacaagtgtgccggatcgagcagaatggagaaaatacttacacgataaagagccagctgcaaagttacttacagaccagtattcggacatgccgcggaaagactctaatgttgccgtgatgttaagtcaaatatcaccagctcccattacgtatctcatcgtgggcgcattgagtttaggcggaattaggggagtaccactcctggtcacggagatggtggctacccagaacgatagattagaagtcttacggactgcggagccgccggacccgaatattgagtactcgacgctaggtgagccagggtcttcatatcaagtgaagttggatgcggctcagctgaaatccagtctggacttctttatgaaatttaggccagatagcgcttacggagccggagggatgcaagccctgggcggtatcgtcgcgttctcggcgggcttgagcgacgagtgcgcgcccaagtttcgcgtttttgcttcgatccgattccatcagggtgtgttgacattgatttttgggaccgataagtatgaatacaactctaatttgatgctacacactcagaacgtgaatcctgatattgggagcgcgttcctctacttcattacgtctctttccctgtttgagggtgagggaaaatatttgcaaattcagtcggcagagaatgttgaacgccccggcccagaattccgtaagattaagatactatgtctgaataaagcttgttggcctctctctgctgatacaggtgacccggagagcaagaagaaaatctccgtcctggcagttaatgagcgctgggtcgccgaacaggacgctgctgagatcgaggcgtccaaaggcgagggtcagacacggtgggaatacgcactatataaggaaagcccgtatgcacttaagacgggtttcgtcatggccgaacagatccttgccgccaatggcccagccgtaggaacagacacctggattatttacagccccaagcccgaattaatgacgaatgctaccgctgcagtgggttcagctactaccatctcggcgccggatccgctaaagcatcaacgtaccaactctcttttgttatccggatgtgagtcgaaagactatattaaggcaagtcgcagctatggcatacaatcagacaatgcagcttttgaagtgctattcaagaacgacggtggagtctcatcccagattatgaatatatatactaagtggaaggttccttttttggaaattttcctaaagggcggaaacaaacgggaggctgtggacctgcaggagtacagctactgtacaacgctaatagaatacgtcttcattgaactgatactgagtgaactaatttattccttcggagtgcaagcgaggggcaatctcttcatagagtcagttgacgcgctcgattgggtgcatacggatcaaggcaagggagaagaatttgcgattacagattctgccgcacgctgcatgtgcattaataagtgtgtatacgggaaggccgttcgccaaccggatatagtccgcgcgaaatcggcgggcactaatcttcaggattttgggacggtagcagctaaacgaatcgcgaatataagagccgacccatgtgacactgttattgtcaatggtatggggttgtctaaggctgtggggaatcttgtggaaggtgagaacaccttcgctggattaaaaatcatattaaagttagacaaagattgggaagccgtcggtggtatagctggaaagttcgtctttggggtagataaaacatccgctaaggttaaagttgagttcacgcttaaaaaacttgggggccacggcaataaagatggccattattttagacccatccaatttgtcaaacaagctgcgctaacggcaggtcttgatccgctggaggcccacgaactggatattgaatgtcttatcaaagagaggggcccttcagaagactgggagtgcgacctcctaacgaccatggacgctagttcggaagcccccgtttgctcgacaatcggtggtgagtcgaacacaacagtgtacttgggtgagacggtatacttgttcggccccaaagctgccatcacccctctttcacacgatgaagacctctacggcccaggcggacacagcgaaggtgctatgcagagtgctgcgaaaagcaagaaggaaatgggaacttcgccaacagttatttcccttgcttctatttacgggggtaatgtcgttgagaccaggcaggacgtcctcttcagcgtgccgggccgtgtcgttggcatttttgagggttggactgcttacgtcgagagcaagaaggttgaaaaacctcccgaggcttcacgcaacctgacttatgagcgcggcaaattgtcgcctatgggcgaaagtgttcctgaagacttcgggaaattcgctaatcgaatgttcaaagcacaagacaatggcgcggacagtgagaaaccaggtactttctacaggagtcttgcgtctgaagtcaaggaaatgacccccaacgcagaatctctgaatgagcgcacctttgtagccgatttagggccgtacaaactcgtggttaagctaaatgcggatttacttgagcggcgggtaaatggtggcaaaaagatggtacaagtcggagggccgcaatacgcgcttgccctgagtgtcccgtatcagggcggccgtccgaacgcgccagcaactggggactcggagttagttgctaaacttgcgagggaatttcacgaaaagttggccggtgctgttgaccagaactgcgtacagatttttggctttggggaagctggcgtgacaaaagtagatcagtcagcggtgcccgatgattcgaacgttcccatggcactgtgggacgcagggaataataaacctggctggcaattcgaacacagattgcttgttagacgtgtgttagaaggtgagaagttttacagccctggtgtcgacggattgtacggatcacgagtgggtaggagtactagcaacaaagatgacttataccgggtccctcagggacaagatggttactctgccttcgaacttggggttccgaatgcatcagtcgtatcatggaaggattatcgtgcaacggaaaaacgccgtactgattttacgtgggcattcatgcaagtatattttcacttggtcacgtttgggggtgccatcccatgctcttgggcaatgaagatagcggatagacacggaggggtaggtagtccagtccagctcttagtcaagtcccatgtaggccagaattgcatcgacgccggcagtttcgagttcatgattgaaggcgatgcggcactctttactggaggaccttactgtggcgcgcaggggggattccagccctgtggcacaggtttcttgttccgcgcctggtcttgcgtaaaaaagtttttgaaaccggaggggcttattttatttcatcaccgagggatagcctctacggaaaccataggaggttactcaattatacaattcgcttctgcggacatgcgctggcacacggtggatggagtggttgaaatcgggtatatatttaaactcgactgcgaggcattgcagaccaagggggagctttacgagtggggctcagccgcacttttggcgatctttactctgggagattatgcgatggaagggcaaaactacagaaacaaggattgtgcgcccatctcatgggatgctggtagatacaatgttgcatgggatgaggtccaagtgcccaggcatgccgtcgcctcacagaaaacttttcaatccatagccggatggtccttcaattgcgaagtttcccagttctatgcttcacagaagagtcaggtccccgggtttttcgaagcgggggcgacttcaattcggcccatcgaaggtaagagcacagttcatccgaaagtagtggccaagctagagtatgggctgatggcttcaatgacggtcactcaggtgactatagcaaagagcataatcaaaaatatgaaggatcggcgggtatatcgggcgaacttttctgcggagctcggtacttccttgccggtaaaaccggctcaagccgggctgatattaggagaaatagcatcgcaagctgccgggcgaaacgtgcgcggagcaagtgttgggcattatagtcagatcgtaaccaatcacccggtgtggtgtcggaaaatcgatactccgaggggtgaccagaacgacaagttgacgcacactatagaggctaaagcagcggcagaggaaaatcatgggatctatttcgatggatctctgtacatgcaaccggatgacggttttagctctaagtacctgcgggctctattggttgacgacatagtctaccttggttcaataagggcgaaagcccaccatctcatggaaagtgaggagcacccggaacaggcgatgtcgggtggacttgacaatgggtccctggcagggaaggcgaaggaccctgccctgcgacatttcaaacgtccagccgttcgcaattttatcctaggtttgacgcaccacagtggcgagctcgcgtttcctgcgcgcacctaccacgagatgaacccgaaaaaattctacaatacggagagccgtgagtttggtgattttcagaaaggaggcgagctagac
>(74_0)
atgcctcgtattattatggataaatttttatttttagtaaaccatcgttggcgacttgagacgaaaactatccagagaggacgcgtaaggaaagtcggaacggaaaaagaaagcgagaaactaactgttaatttcggcggagatacagactataaagtccctgctattaatcgaccatttgtcggggtgttcttggttcataccttattccctgggcgcgagagatcgtgtggtgctagcgacattgacgagaacgcatatttggccccattacggcttgtattatccgagagtcttttagcagccggagacccgaaaagagaagcttccctggggtgtgtgctaatgcgtagcggccggtactggggagcttacctctgcagaatatcaccaaggacactatcgaccgaccttgctgtagcccaagccaacgtgggtcgtccgactgctacggtaacacacagagtggtagaagaggcccaacacctgcacaactcggtggctgttagggaacaccgcgcgcctcatgtggcgcactctccaaaagcgtgggactgggatgacgcgttgtcatatgtcttcaagggagcccgggtggcacttaatggacccgcgagctgccttacgtcaggagaaatggtatcgggcggaactagtaccaaaatcgtcaaatcgagtccttacgggggcaagaaaagatttgctaacaatgaagcgaccggacaagataatgcccggtcatctaaaggtaagcgtgctgagggaggagacagattccacgggcctgatcacaatccacaacactttgaccaggcctctagtggcggatggctctcagtgctgtccgacggggcggcgggttatatgggctttcaggaggttacgacgtcggtgcaacttaaccagcatggcggcctggcccagacggtgacagataatgtcgaaaccgctcatgagttagcatacgaattcatcagacaatcgtttaacggcaatccgatctcaaagaaggattgcgcagtatacgaagtccacgatcgacattgggaacttgaattaattgtatatagcggtcggtacactctgcctaccaacacggaagacgccggggatcaccgcttaaaagcgtttggtccagaccaggaggggatgcacgaatcaattgatggttttgtggatgagaaagatatggcgagatctagcgtacttggggattcctctagaaacgacttaactgactatcaattcggtgataaatctttggtttttgcggcaggatatgacgatcatcactatgttgcggaacatctaactgtagtcaaacatgtcgttagcccttcgagtgacgatactaacctaaacgaatttgggtttctaggaagtcttcattcatacttcgtactatttgtttccccagcggtgactcttatgggggggaataacgccgacggtgtaatgtcttgtagccatggttattatggtggaacagtgaccgaattttataagtatgcaggaaaaaaggattctaaaaccccacaaacatttgaattgtttgcgtgctttacggtaccagaggagcaggaagggttaatcgggcaaaaacttgacgccagccaggtgatggaccgggcggcgacaaccaaaagtcagtactatgatatgatggtaaacgtgagccctgtgaacgtgctgttaaagcatctgatccgtggggatcagccaacgaagggcaattcttgcgtaaaagatgatttagatccgtataggatcgtctttatttacggcgtcgacgtaatatcacaagtacagtgtggcctgtacgtgataagggctagctgccgaattttcttcatcgaaatcgcgagcagagcaacaaaaaaactcttacaaggaggggcacacaagtcttcaactacaatcttcccacacggccgtaaggggaaaactgattctaaactcacgtgttcggtaattttgaagcacccagtgaaccacgccaaagctatgttgtcactaacgcgcgtgagaatctcaggtaaccggggtgaagagttgttcgtatacgcctccctagaatacacgaccagcgggaccaacaatggggtagatgatgacttcacaattgctatgcttgagtacggaccagtggggtcccagatgacaggccttgacctaaaatccgagcctgaccagtacttggcagcgcgcgattggcatgctagtgtatattatttttacgatagtgttttagaaaagcctgaaaccgtatggcattgtatgtatggcattcaacagatggggatcgaaggcagaggaggtacttatgtcctgtggtatagtcagggtctggtaagtaacgctatcgaaattaggcgtgcaatttatgagagtagagggcacgacggagctccggtgaccggttcacaaaaacaagaaatcacagctcaatatactatggtttactatggagttgaatgcggtacaaaactgcagtttttattggatgccggccagaaacttgctgccgtaggcatatcgccctgtgcccctcttgctattgtactagaaaatcattatgcgatcactaaattcggttttggcattccatcggcttcaccagcgtggattgagaaaataaccagaaaaaacgacatcggacaacaagatggaatagctgcccttttctgcctccatcttttggcagaccagagagctaacgagggaatgaagttgcaactccagtgggtgcgacctgtgttgccgtgcggttgcgaccgtcaatggaagagtatgatcaatctgaaattagcatcgggcgcgggatttatgcactttcaccactcacgtaagaaccaattactcctgtatagccccgtcaaaccaataaaagcccaacaactacacggcatgcttataaatatgtacaaattacattctttgctgcgccgcgacgacctctttggcgaggcggacgacgatgatacaaacgaagatgcaacagcagtggtcgataaccttaatttcgaagtgcacatgataacacagctatcgccggagtctgagatgcctaagattgaccttatgggagtcgatgtccgatatgctgacctcggtgtagaagcttgtatacatatcgcaaataacacgaagtgggacaacaagaaagcaaagatgggagggggctctttatgggcctgtcacgatgaattagtcttcgggaagaacgagagcgggcactactccaacgaaaaaacggagtatcgggaaacattagcggatgccatgaagctagaagtagcgttatcggggctaggagagggcccgtatgcctgcccaggttatttaggactgaccgcgggagaagcgattaatgaaaaactgcccgactggtgtatcgtcaaggatgctcctgctactaagattgctaaaggagtgccggcaaacggcatagcaggagagaatggaggcatagcatgctgctcggtaccgctggggaaaacgaagggcatcagaccaaaagggaagtttgagacatctccggtcaaaggggagccacttgatccggatggatggaaggtggaagccgcaggtgttaacaagggaggatttcaaccccgatttataaacacttctactctcaggggcaaaacccaggaaactggggcccagttggctgtgtatactaaatccatggtgcagataccgtttagtgagagcacatttctcgcagctatggcaattcgctccctgataagtgatagtgcaactttgggggatgacccatatcaatgccagataatagacgaccaagtggttcaatttggaaaatatcactacagcagagggaataagaacgtcatgcagatcacaccgctcgcctatgccaaaccaggcgtttggatgggctaccatgctgagaatgattacctagagatcaatcgctacggacctgagttcggcagccaggtactcgacataggtctagacaatggcggaaagatatggggtagcgcgaggttggtttacgcaaagtcagacacagtcgcttcgcgccattctggttcacttctcagtgcggataggaaaaataaggccgaaaaagtcacttacctcatacacagcaaaactaccgcaaaaacaaaagcgtgtactcatgcactgatggaacccgccgactccccaactaagttctctaatgccatggtcgctagctacctcgataaaaaatatggagaaaaagttgcactggagcagaattataatcaaggcatgctagacgctgtgttcacggccacgatgtatattctgtgctgtctaagttcctgggcccgaaataatgacttacacttcgagcaggtcaaaaatatagatggcttccagaagtattgtacggcatccacgctgcactttgagcatgttcctcttctatcatatggagatgctttgtttaacaaagtggacgacaattccctcaggtgctctctaccatatgagaatctcgttgcccgagcacccgcaggttatgatattgtacggctgccgtatcagtattaccgtgattacgtctttgacagcaaaaaccataaaggccctgacgagcatcagacgttgttcatgaagctgattgcgtggggcataaggacagaagtcccgaagactggctgcaaagcattagtgagggtgtttcggaggaccaaattagatacaaacaaattgggtgccgaaccgggcgagcgtctatgcgaggcttacctgtggctgattggcaatgaaataccgtgtgtcggattgatcgggatctttatcactcgtaccttaaaatgtgggggcaatgtgatgttcaatactgcacacccaaatcttggggttccagcttcttaccctctggcgagaactaagtgctccgctcttgacaatcatattcgactttatcctaatactactgcgtgcaggttaatagaaagacttgaagccctcattgtttataattattgttgcttcaaattgtcgttctcgatgactctcgacaaaaactatggcaccattctagggagtataccctcttatgattactccgatgaggacgcgagtaaagagtctattggcgcctgcaaaaatgagaacgccaaatatacgtgggctgacgccacgcagaacattctcacgagcgagttttcagggcacacgctgggggatcatttggcggtcaaagtgttcgaaggcgtcgcgggctcccttaatgacttcaaccgcgttaccgaggttaccataatagtggagctggctctggctatcgagactagttatggtatattgaactttttcacattttcgattcttaccggtcaacgcccggtctgcaccgacctatgtgatgactcaaaaaaatataacgtggccttagcttataagaatgcgacgaagaagactgtagtgatgtcagtctacattaagataaaatccatcgagccgttgtccgtagagatcggggactataaagagcatgtgaccgagaaaaggtatacaaacacacccaccagcggacaatggtcctgtgagttacaacttaaagaggctaagttcatgcaaatcccctaccatacagtagagtcgcaatacacgacacacgaatacaacgaggatgatgcactgccatcagagttattatccataactaaaggacgagctgcactagccagcggggttgttcagctatttaatcccacaaggctgatagacggcgagaatccacctattgcccaggatttcaactactgttacatggtaggagtttacaatgtcttagcggaaagtgaggtggtccaccaggttaaggtgtttgtggacggttttactatgggtcggcctgggttgcgtacgaatgcttctgccggatctccccctactagttcgggagtagctctgtcagatgct
>(75_0)
atgaaggacgatgcaaggctcatgttcaaagttcagggttatatgcagttgaaggaaaagttcatactacaggagtacgatagttcggactacgacgggacgacagttggcatagcgcaactaaacgtcgtcctgtgtcacgaccgaggccggtatgaggcaggctgtaatataagccccagcacgggtaaatatggtggaaccattgtgttagcgtgtgcaaaatggctgagtaaggacgaggatgtcatcataggaagagagaatatagaggcgtttgccggaaacatagaagacggccgtggtgacaaaggagaggaacataccccctttatatatatgcaagccgcaaagcgtaacggtgtctcgggacacgacggttctcagcgtgggcgcaagcttaataaaggagatcacgcaatattgactagcagggcgcagttctgcgatactacacagtcgggactatatgaccaccccttaatatacggttgccggctgaactttgtcatggtcaaagtccaaggatgcgagttcacgtatgactgcgaactcctacgtttaacaagaggcggggacggttcctccgcctattacttcacggaaaggagcatttcgccctataaggaggagtcgacggttaattctgatcgatgggaaaaactacgtattggcctgcggttaaggttaatggacgacttcagcgatatgactgaagaactgcggatggccaatgtagggattgatgaacggctggatcaaacgattttgatgtacaatgaattcgccgctacgattgtcttgatggaagacggtggcattataggccggcgtgatcatgctgttgcagaagctgtagcgctcaaacaggcggccggggacaacgttcaatccatcatagtctgggatggcattgttacacagcacgctctatgctttgagcacttatctgataactttcaactactgaacgatttggccgtttttgtgtggtcagacatacatccaggggtgaccttaccatttggttgggcaatcgcttttggtcactactgcgggccctggaacgattatctcctagtgaagcaagacacattgggtgcccgggaaatcagagatttgtgggaagatcatgtcggtactaacttatggaagtgtgttctctccccagaagaactatggaatataggaattctatttaagggtggcttgcaaaaaggatttatagtgccactcagtgtcaccatcgattcctactggtttacgaaggtcctaaagtcgggcgtagtttaccctaagctgacaacagacaccctggtaacgaaagaacctggggtctataacaccgacgaagaaccgtcgaagttagtggtgacatacgtgggagatactctcagattaaagatcaattatgctgattatagcatagtcacgtcagtaaaggatgtcctaacagaggcaagtgacggggcggaaacaatcagcaagcagtgcgttaactcacccggaatgttttatagggatgaagcaaatgccgagggcgtgggagagagcaaaaacgcggtcataaaaatgaatattcctcttattggatgcattgttaagctggggcacttgtaccaacgggaaatccaagcaatttttcaacttctttgcgaattcgaggtcggcggcatacgtcacctatccacgatagttccgtctcaatgtgatgttatatcgtctttaacagactatgctgtcgctcatcccgaaccactgattgaaatggccttgccgtactacctccttcaaaccttcaccgtaaggaagaaacagcgctctgacgccgaaactcctctaattggacccatctcggtcggaggagttgcctcgttagaggaagcgaaaccagtttcgctctcagaggctaaggaagacaccaagacgctacagaaatctcgtggttgcgagattcgcgcaggggacactattgtctccgcaggcgttcaacttttggatagctcgatgataccagctaagagtcaaaaatccctagaccttcaaagtgatgcgtgtgctgttctgaagagacctgccagcttcgaggtgttggtcatacaattagcgttcatccgaactgaacttactgcgaacacgtttgggtggagtgctgtggtggccggactgataaagggtcgacatttttctgcgtgtgagttggacttcacggcagcgatttatatggagggaatttttggcaacgccttagaaaagaatgggctagttgggaatctgaaagtcgacccaaaaggtggtttgcctcgaaataaggcgctgatgatcagattaattttagaggccgaaacagtggatcacgtgggagtttgtggctaccaagacggggccgataattgtaccccctgtcggtttccagaccccgaaattatcgcattggcttatgcagctaaagctgaaggtctcggtccgttcacttacgttgccacgaggactgaccagcaaaagtcgaagcccagatcaaatcgtctgttgttgaagcaggaagtgcatgatcgtgccttgaaggctagtagcttggctatggccgaggccggagccgacaagaaactttctgaagatggggtggacataggggcaggcgggattgataagtcgacagacgatacatcggtcagcctgatacaagaaatgagaagaatagtttctaccttcaagcctgccgacgtagataagagagtcacagagctaaaggagttttcagctggtacaaaaactcaaaatgaggctgaacaacgagtaccgaatcttatgggactaaaatcaggcaattgtgcgctcgacgcgggtctcacaattcccacccgtgtgcactttgggctgggtgtcccaaccttgcaatgttccgacagttctagggtgctacttgccgtacttaagctgctgcggctgatgaatcacaaatggctggaggctttagttgtgctcgctggtggttgcgctgttgtggcgacgacggtgggcgccgacacaggtcgaacataccgtcttgggacggcaagtgcgaagctaataatgtctgtttggatccaggatctgtgtcaaccgcattccctcggcgagctagatagggcttatcttacagaggaggattttgctacaggcagagttcaagcacaagtctcgtccggtgtgggagacaaagaccacttgaccgtaagtagggttgacacctatatgtgctcttccgaagcgtcgtttcagcagatggctcaagcgagctcacatgtaatcaaaaatgaccttacccataccgaaaacgacacactcgcagtgcagttaacgtacgccaagggcgccaaggtgctctttggcttacacgcaaattacgcagtattctttgactatagtctaactcatcgcgctttcagaggcatattgtttttacccgtgcaaaatggcctcattctcactgcacttaaggggttgttcaagtataacgacatgtaccttaattacttctgggtagaagtaggaatcgaaaaggaggataaaatcgggataggggcggctgtacccctagatatttgcatcgtctatttgaaagaggatgatggattctggttcctaagatcactaatcgtgtccgcacacaggctgagcgaaatggatctgcacgaagccatgttggtagccgttctttttacggttctgttccaaatagggggatcatatacactaccctcggaattctgtcagttagaggctatggaggaatttctatcgggcaagaacaaaattccgtatgcagctttgcttaaacaaggcaatggagatgtgaactacgatccgggcccagacgacgagaggtccgagcttgatgcagccgtgaagggcaaaattaccagcgacgctcataaaaagacgtatcatgaagtatgtgtcctcgagcacataggattccccagtgttaaagcaattttcaagaccacggatacatatcttagatcgtcgacactgttctccggcaccggctcaattcaggtatacatccaatccaacgaaacggccatatcgtgcacgtcttttaagaacaaggacgtatatacgaaaacaattgacagtgaacctaccgagttaatatccctgggcaaattagtagcaggtaaaagcactatttctggacacgctctcaattgtgccttgtctgacggggagtccttgactcgatactcgagattcctgtggctgctaaacatcgctcgacgacaggagggttgggtcagacagggagagtctaattcgttaggatcattaatgaatgaatatgcggtaaccgtgacagtctcagtgtccatccccatgcccaccgccgccgtcccggatggagccattcgtgagattctaaaccttcatcggtacaatctatacctggcatccctgtcccccgtcacaacatcgcttgaagtaaggatggatgagcatgtatttgggccttcacttccaatccccattgatgcgagtcgtgtgcttacttctctattcgcaaggctggggcgactaaacaagcgccgggaactatacccgaggtcgggactagtcaccgtgtggcttcatctatcccggcatgacggtcaagacgaggttctcattttaagagtagtcaagggtccaagtaaggcgcattaccgcctacacagggccccgcagagggatgtgaaggggcagcaaacttttagcttcgtagggaccgcttggaacaatatgactcatgtgacaggagctaccccaaacgacttgttagaaaagaaggacttagatctccatctattcttacccaagcatcagactgctgacaaatggcatgaccaggataagatggatgaagaatgttatccggggaatgacggtggaatttcgtggatggatcaaacaacgcaagttaatttattggacgtagatctggggattgaaagcctcgcgtatgggttggcttctagaacagggtccgcccaagatattgggtgtggaaaagcaggacaatttgttatcgagtttcaactgcctgtgagttgtcgtgcggactacactgttgggccgacatattacgggatctactccaaccattcgcgttcaggagcaggtatgagcaagcattcattcggttatgcttctggttcatccgcattcgctgacccagacactgagtcggatcccccaccagaagggtattactatactagcgctaatgaaaaggctaatactctcaaagcccgggataggaaacacgcccttctaacggtcatgccgacactcagttgtatgggcagcgcgggactaaccaacatggctgaagccggtcccggcatagtcctccgaagcggtccgttccaaaagattgctgcaggcacacacgccctcggcactcttttccaaaaatttggcactggcgtgcccctagtacccataatcgttgcggagatagtatggggaaacaatggttcaggtcgctgttggatcgaacccaaactattcaagatctgtgactcgcccacaacaggtaatatggacgccgatgataggaaagcaccgataacgaggtacgtctatgttaagggacacaacgacttcgctctgaaggacgcaagagcttgcattctcatgggtgatctcccgtaccttacgaaattagttgttgatcaatctccctacgcgagaagcgtatgccatcacgcacaatgtggcagctttaaccgaagggcagaaacgactaaaatggttctgggaggacgcgcccgtttaggaatggacaacgagcctctaacggtggcggaatctttcgaagctgtgcgagatttcaaggggcctagtgcg
>(76_0)
atgattacaacggtttgtgacttccaagttaaggcaagagaagggcttacgtcccaaggttgggcaggttttggacttacaaatggagaacttctaaaagaactcgtcgacatcgtaggtggcggtgacccgaagcatctagaacaacacaaggagatcaaggaaacggatcccagcggctattttaacgggcgacgtgtcgaaaatggacttaatattgttcccatcaaaacggaaggaaattggcccgtcccgccagatgcgcgtcatacaggtcactactggcgcgcgcgcacggataatacagctgggcccaaacgcaggaagataaaaccggagcaaggcaccaaggaatgccaaatgggtcctttcggggcggtaactatcatctacgtggccgcggttcagctattaacgtcgctaaaacaacatgctacagaaatcgtaacagacgttaatccgttcatagtgagtgatgaaggggaacgcgaccagttcgcctccatctatagcggtgatatagggcagttgatactgggtggatctatagagccatggaaacacgttatcagcgtggccgctgccaacgtgggcgcccttggtcgacggtccgttattaacctttttaactacgttgttacgcaccgacgttctctagggttttgcccagcaggatcacaagtcaggagttcgatcaaagcccagcgtattgaaaaatcgacagcctcccaggataaagatgtccagacccaacaggaagattggattgggcgaggccagatcattcggcatgagaagcgaggatatggattggcctccatcgacaccgccgagacgttcggacgtgtcccgggtggtgacggaattgaagagcggactgagccatatgattgtttgcagaccgaacagaccaacgcgagtgctgacaacaacgaagcagtaaatggcgttgataaagtgatcgaggaagggtgcggtgtgcgaaagaaaaagatgcgcttcacttggtcccttggcgtccacacttatgggactcctgctactgacgacgtaaagggaaagaaaactggcttaaagggtaccggtagtttccatggagaggagaagtatgtagagtaccccgtcttagcgcaacaatgtgagaactgtggcgtctatttctctgaggctatcaatctttggcaagataagttgggcaagtgcgcagttacgcagaagggtaaacccgaccttatggtaccccgtgatatagattcacgggcgtggtataaacaaacaatacattacaatactgctatagccgccggactgactcatcacggaaagcccagcttctgccccaactttttaaagctcatgagaggccaggtcgagggggtgggcgaagggcgtacacttgatggccgcccagtttcccttacaggaggaatcccagatggagagggctgtaaagctctagcgaattatgcgagaatagcttacacggagagtgactcactaggtactgggatattggaattgactgtgattgactcacgaaatatacctaacttggagactctaggagtgtgtgtgtggcatgcagtcggcgtctctgctcgtgccgatgcgtcttcaatttaccttccatacccaacagcacaactgttcgcgcgtgccgaacgttacgggaaagtagtaatccacaagtgcggcttacaaaagttacttggcatggtgctcggtgggactcctgagcctttagaaatgcagaaatacgggaagcggattatcaaggtgtcggggccggcttcagagaacgggggggcggccatcgatttagctgtgattgcttgtggaacctactccatgcgagggcaggcgttcttggcgaaaccccgaggatatattatggaggatttggaggattcgccggcaggggaagccccagcaactccctttccgaggaagtcagtgtcatcgctttgctctggcaggtttatccgggcggagaacggttatcctttcaaattaatacgtgatgacgacttcacaaaccactacctcagtaaagacgaaacggcgttggaggtcactgtcgaggctctatatataaaagtgcaacataattttgatagcggtaacggagtccttggcaaatatgagtggtggggcgtcgctgagttgcccatccagttcgctgcattccgagcacctgtggaagtgttcatgattgctgaagttaacaaggtgccccataaatgtaagcttgatgctagctggtatatttcagccgccattttcgctgctggcctgcggggatcgaaattagaacaacggttcgctcaagtttttatcttggcgagggacgcaccgaatggggcaccgcaaggaattgcggcgggaaaagcccatatacaacgagccaagctgctgctggccggtcgcaaaaaactcgtcacagatgctgaccccgaagccgaactaaatccttcagacgaaagtaaagaaaagttgagcgcaggccgcttgcataaaagtctatacgaccgggctcgttcacagcacccggagagagtgtgcaagggctctgaggacgcaggcaattgggaaaacagcgcagggctccatcagtgggaagtcaccccacacgaccaagacaaagcgttgatctatcgcgatgacagcaagttctataaaattccagagatcaatgatgtattattgcataaatatacttcacacggggagcacgtaaaggatacgcccgcggccaacataaattcacactattatgactcaggcactacatgggccccggaggtgaagcctaacaaggccgccgtcaagtgtgacgcaggcaaattcattagctatcaacatacatttgtttccccgaacatgcctaaaacaggttaccgagcgcatggtaacctaggcccagcatccacactcatccccttcctcgcacttggcggcgtggttaaggtcatggcaaaacaaagtgtagataatgaccctagcaacacggaagtagtggtctatgatgctcttagtcctgatccgtccgagtccgagattcacgaagagctccctatgattggacaaacatttttagtcgaccccctagtgggtatggcggtagcgcaactggggatgagtaaaatctggtttcatgaacttagttcgggcacattgcctgaagttctttgggatgaggtgctccggtcacgggtagcgtctgcaacggaagaaaaaaaatctttcggaggtagagacttggatgtagctgacttggatgttgagggatgttatgaagttttttgggccgtaactagccgtgacctgaagtacggtgagttctgtcctgacttaaccgttcgaattacaccccctgtctttgaccagatggcacaggtcgagggcgcccaagacgagctgttcgtctcgggatcgggtgtgaccccattctgggttcatattttcatctccaaggagtgcacggcccgctcggagtcacttgctccacaatgcggtcactccgggaccggggagggcgcctctcagactaagcttcatcactcctgggccggtactgtgcctatacccagggtccgcatgaaccgaatgggagtcacttgtttgcagaagccggaacagttgtgcgtatcaccgactaaagcggaaatcgtagctactaacagtttcgtcctcttaccagccgcaacagggatagaaggagggctagcaaaatggtcggtactagttgatatgtcattggatgggtctaaaccagttataagctcagacaggaattccctcaagaaactaatgaaggtcgatctggtagagaagatatttatgctagtagtagctatatgtccattggggaagtgtcgggcgctcactcgtttaagcgcctcaagaatcgatgtagtgctttcattatttgcaaagaacaaacaacgactggaggtacaagtggctgtgagcgatggtgcgcctaccggcaacgttcgggccacggtccttggtccgctaaagagcgccttcgacatcatctgctatgcagcatacgatgaggaatccttcacgatggccgctaaaacaaatgcggagttggcctgtccagagcgggagagagtcggacggagcaaagatcctgcattcataggggtattcaaggccaaactagaggggctttccgcctccaaaaagagcttacctagtagggtagttttcgtctggaagatgcggtcaaagtttgtaatgggatgcatggtttcggatctcaattcagttttcacatatgtggccatatatatactagcattagcggctgttaggggatcttctcgccccggtgtgactgtctggagcatggccaaccctaccgtcagcaaaatcatctgcaagggtgcagtgaatttggacttttggataaaaacgctctgtgtccttgaatattgcgttgaattcggctggattcacggtaccgcaggggactttaaatactggagtaacgccgtgtggcgcggctcgttgatgcaatatgagtgtgcttatcatgtatggatctccgcagtgggtcagttattaaaagacgctggccgatccacctcacataactatttatccggatacttagtttcaattgtaggtgaaggcgcaaagggtatcactcttcaggttgactctaccaaattgttagtcgcctttgttcaccccggcaatgagtacctgtattccgaaagagttgtcgatggtctcgtaagagtcgcgtcgaaggttccgccttatgactttgatgatgtcccagaccagcaaccaaagacgatcgtaagtaacgcacatacgacagacgctgttacttacattgacccggcaaaatatgcctttaaacttcttatattcacaattgctaagtcaagtcactcgaagatggaaactccctggctcgggtcaaacaacctggagaaagaaggagtgtggacattgtttggctatatcgcattggaatacaaaaagcttcccctctgccgcataaaacactctgggacaggaatcagctggaagaagatcgatagtttcgccttcgcggggcttaagacgctaccggcattcctcggtgtaaaagacgaagaaagaaagtttcaaatggacgattggataaattcaggagccacgttcttagaggacgcgtttgatccgttgaaggctgcagtccaacggcaggccacgtttatggaccgactagaagcgattggtaatgtaaatatagtcttcgcgtggtatggtcagatccctgagggacagtccccggaggggcggatcaccaaggacaacttcaaaatttccgaggcgggggcctcccgcgtagcgaaaaacttagttaagttttgctctactgtacagcagggaaaattacatgagggagtcgaaagaaaaggtcaaccaggtaaggagaggaattcaacggtgcagctgtggttaatgagttacgacaccgagaaaccggatgaagcccaattccccgctgcagcctttctcaacatccaaaccgccaactacgcgcggccgcgcgataacgatatccttagaccggcagacgtccatcttataatgtaccgcagaatcacggacccaagctcaatacaccatcgctggatagctggccctgtgtccttttttgagcccaaacttactgctgcgctgtaccacgtgtctctggcccaacaaaattctaacgggtcgaactataaatttgagggcgagcggtgcccatttggtcatgaaaccggggctgagtgttctaccgtacacacggggtggaccaagagagatcgcccagtaaagctacttgaacttccagacacccgaaagatagacaaaatcttaaaaaatagtagtgacacttctgaatttcagaataaatgtgtttacgagaacaaggtcgaaagctctgtcaatgtattgggggcggtagggacattggtcggtaagacgggcctaggtaagacgatagtcagcctcctcgtctcggtgttcgtggacctagtcgaaaacggtattttccgtgaaatcggttttgacagtgctggatccgatacctgtctatcgtacgccggcgaaagggtcgatttcccgcgtcaaggagttgaatactccaaagacaaatatcagccgcgcgccacagcaatacgtggccatatatatacgtcatacttgtccacctgcgacctatgttacaaagtcttcagccactatcctacgcgattggttggtgtagaggctcctacgtgcgtgatcttcctgtggtgtgaaaagggctgtgttttctggtatattcctatagttaccttgaacctaaaggagttcgcgacaatggaattaatgattgtgtcttgggcaaacacggatgctcagtcagtgcatggagtgttacagacgagatctctcccgtacaaaaaagttctcaagagcatagacacggattttgtgtctgtagtgcacctttggaagggtttggatgacctgggcgcgaaatcacagcggtgcgcgtcaaaaaacgcgaatattttaaacgaaacgaaggtagacaccccaggactatgggggactatggcgagccgatggagatgccccttgcaggatccggcttcgtgggaaaagaaaaaaaacttggcgttacatatcctatccgctaacaccccgcaatcggacgacgtgacggagtta
>(77_0)
atgggaattctgattgttaattttttcttgctgtggccagcattgactagaccattgaccgggaccatgccactgaccctggtatttgaccctgttaccttaacatgttattttgatatgcggggcgaaggacgtttcagtgattatgttttagatatgacacgcaagcctgggggcagcgtgaagagtggtgaaagatcttctcccggcgtggctgggagtgcacgatttcagatactggtcttgaaccggggggctggagatgtagtgaaagcattgcgtatcataaacaaacacccgaccagtcttggtgcagtgtgtaccgcattagtgtgcggtgagatagatgatggggactctcggcaagatgaacgggccatgtttttaaacctgggttttgcagagtacttaacaatcgctctctggctctcttatgaacctgttagtacgtgtcggtttgtgcatgatccagaacacggatgggtgactccaatagccggtatagcttacgttgcgagtagggcgaacagttcgtgggacacggctgatcatctcatttctcgagtcaacctgaggtttctcgcggttcagtttctcacgatgcaaaaacttagttgcgtcccctctgagcgggagatcatccccttagaagaacacccaaaaacgtcgagggaagtgatcgatgcacgctcgagacaagttaatcggtatgcacaggttgcacccgtggatttcttggtggttgtggttagagggccgagtaaattcctacgattctggatggccgaaaaagtagaatgtgggatgttttttaaaagcgtcaaacgatacaacctttatgaccgtaaaataggccaattcctcttcaccttgacgcagatggacggcgaaggcgaataccatggctccaattggggcggggtaggagcttcctattgtgccaatccgcgcactgatacggtcggttacccaccgctaatcccaggccccttcaacgggcagcaagtatccctggggagtggggaggtgttgtggaatcttgactatgcaacctcgggagcggttaacggggacactacttacctggtgccaaagctgaccgaggaacatttgactgaagcgggaagctccgccaccctggttaccacagcgtgctttataaatctcgcgatgggagcctcagcaagtggccacgaaggattatatccagaagtgaaattcgtaaggcagttgtgtgaaaagggctatgtaaacattgtggacccagggactaaccatcgtctaactgggaggtctgttagtggcttagaagacttcaagtcctcgtttaattttagtaccccacgctttgtaggtagcaagatcaccaataacaaggcccaggagtacttcaaaaatgattttaccgcgtatcatgcggggaacgaagaagaggacgaggggcccgcggcgcttggaggccccgagaaaatcgctacgtggggcactaccttggacaaacttgggacagccccctggaggcacgaaacgataaaattaccagacgtagagatctcagtaccgggagctcaaacactaggagcagtcgaagaagtactagctcttaaacccgaggatctcatcttggttagctgcacagaaaagcccctttggaaagtggataccgaaggcaagtgcgagggaggtatcgtacacgggagtcagaccgatgacaagccacctgatgaagccgccctgaataaaaaagagctgcagcaaggcccgtttggtgggaaaacgacgatcaaatgcgccgatgctcttgatgacgagcgcggaacgcgtgagcctcaacctcaatcgttcaactcacatggccttcactactatgcgaagctaacttttggggcatggcattggagcgtgacgatacataaaggtgactgggtgcttgtttacggcgcctatttcgggcttcaatccgccaatagtagtgggaaccccgcgtgtaatactatcacgcatgtcgtcccgagcactggcgagattgtgaaggtaactatacacaaggtcttagtttacatctattacaaccgaccaggggaccacgagactgaagaacttcagttaatgtgtgtgcacaaggccgccgtcgccgaaggtcctggccgtctgaaccaagatgcgggttttgcgaatctggtcctaaaggatgagcatctccagtttcaaggactatgcaccaatgccctaaatggagagctagcggcctcgagcgcctttgctaagcagtgggccacgctaacatctttctgggggaagctgagagctcgggtggataacaaagtgatcacggcgccgttaaccgaggggagccctataatagaaagggtaaagtttggtcaaaacttctactgcattaaacaaacatggagtaagccccgtacggccggtgtattcggaagtgtccttgacggagtggttgatgaatccgatgtagagctttgcttagctatggatctattggatgtaaatggggggttgctggaatccaggccaattcatggcaagatagcagtccatgctgcgcgtcaaaatgcaactagtcgagagcgccctgaaatcgccgcgcctccgccagtagaggatgatgcagcgacagacagtttagtttacggggctacacacaatggaccatatacatatgcccttagccagcaaaggttccatgggaaggaccgttattctaaacagactacgatgcaaaacataatcgataactcgaccgatactccacctaatatttattactgtatagccaaggcctatgctaatactggtgcgcctgcgcccgcgaag
>(78_0)
atgagagaagctaacgtccaatcggaccccataaaggcagtcatgaggaaccttgcgattttagcgaacaatacaggtggtgcggaacgattccgaggcttgctgaataaagatacagacgacttcgcaggagaggcagacgcgctcccagatttctctgctatgacccttccttacgcggtcgacttccccatcgcgctcatgtcgttaaaataccgttttcatactaagtcgtatgacgtctacgatggtgcatatgttgacatgtttggagctattaagaagcaagctagggacatgggtggcccgtgcacctacgccggcaaaggaaccgggtttcatgtgtccaaaagtgcatcttctggtacgctgtccgggacacggccagctttcatctcgctggctaccatcgcagatcacttccaacataagctctattgcgcggacgactacaacgtgttagaaggtcttgaaaaccaggagtgcataaacgtagacaaacccgcgaaagatacgtctaaactgagcctctttaagatatccttctctagtttagcggacaaccacgcagacctgtatgagcaaggtaccctagatcggaaagcagcttctaaggacccgcctaaagtgtttactttgaagtccccaaattatcagctaaccagcgcagtgctcagaatcgtagcatcacgcgactcagacgttctccaatactccaaaggtaggtttatgtcaaccactatacacctaaagagcgacctacgggcagaaaaacagaaattcgcctcggaagcggcaaagaaaatcctggtctgcgcaggggacactgcctcaaaacagcttcttgggacagcatcgattttagctgccgcttgtccgcttgatcaacccataaatggtatgttccgcgactctgataccaaactgtatttcggcattcgagcggcgggcctatgttcaattgcatatgccgagcccgaacgcgggacaaaagaaggacttgtcgtggtaagcaatgcaagatatctcaggtggcaaatcgtcgaggagtactttgattatccgatatgtaaaaaagaagggtggatagaacaattctcagctgcagttccaggattggctagggtgatgtttacgagtgcgtatcccactccaacactgaaaactgaggaaccaattcgaaaggaggcctttttgattgacgagagcgtatttaagatcgccctgtttatgtaccctcgctatgatgggtttgcgatcggtttctgggcccatggttcaaggcatgctggtcacactaatatccgatactggactaccgtcgagtcggggaaggtatcgaacggcgacgactacagagtcaaagcgtcggatgctgtgtatcggcggtttggaaatgaagactacacctcagacttgaaagacacattatcggccacccagggcatcatcaaccagggtcaaaaagttggtgcacttaaacacacgaatcgcgacgttcccggcttccaccgcgttccaaccgggccctgcctagatccgacgatcgctcctgccaacatcgggtccgtcgatatcaagtcgggtcactgtctcgggattataaataatagtgagtttgattatggatctgccttcgaattttcgtttattgagcacagtgttgccgccgatgccgatacgaagaaagtcggtctttcttcagggtggagaaaaagtgagattgatctcggagtcactccaataatgggcaaagacacttacacggagggcggagcagaagtcaccgttggcaagcaaatcctcactgtaagatcgaacgatggcagctgggtcgaggaagccgcagcttctggtgtaatcatcgccaagaatgatcgcaaaggggagcgggcagaaggcgtcgcagcgcatgctacttcggggttagccgtggccgttgagactcctcaacacctcactttaggagctgtggctaatgttgacctgggacagtacctggaaggtatgcaagagattttgtttagcagcgtaggactcaagacacttgaatttacgagcatattaggtgaatacggtgccgctggtggggagtccgttggcttctaccggcgactccccgaggatgccgcccacgctgacaaggctggttatggtagcgcgattgggtcccatacaaggcccgcaaaggggttatacatcggacacaaattgaatagacatctggccaaagatgcaatagagttgaaatacggtaacactgccgcgaggatataccaagacaataccgaagcatttaacgaaggcggaattaacgcttgtcctttgggtgctcctaaggggttccccaatatagcaatgcccacggcaaatactacggtagacatgatggcatgtgaatacaaatataacgaacgtcttaacgatacggaggatttacaaacaactggggagcaccatacccagaagatcatcgagtccgtcaaatatagagagacagggttctctgacaaagaccctcgggacttcattgactactggtatcagctctataatggtaacatagactacgtgactgccaccatttatgtgtgcctccccaaaaccatcgccctaaacgataaggcctccattaacaacgatgtatctagtcagacttctgccaaagaatctcgctcctttgcgggcgctgtagatgtc
>(80_0)
atgcgcctgaatatgcttgatgaaggtctgaagcttggcgtgaaaaaggcccacccccacacgatagtcctcttcaaaaccgcagtatatgctatcattactcatttcgaaaacgagcctctctatccagaggcccaggacccgatccataaaggagccatgctggcgatacatatcaagtcaaaaatcggctcgtcgtcacctaaaaaaatgttcaaggaacacttcgttggtgcggacagaagacgaggctttacgaaagaagaagagtttccagccaaacttttttttacgatcgatgaaagcagtctcctacattcgaccggggagctggctgggggcgacgtactgatttattattccatccttacacccctatcacaatcgaaagaagttgcattggaatggcctatgggaggttttaagataaaaacgaaccggccacccaatcaaatgggcatcgaaagtgaaccttcctccgatgtggaaggcacagatgacaagggcgaaaatgcagcctggcatggaatagcgtctctcctgcggtcctccgcacagactaccagtgacttgacaagtgactgcgagttggaggggtgtggtatcttttacatcgggacagcgatgcctgttgttaaccagccaactccgcccaaaacagactgcgatccttttcccgacaaccaacttcactatgcaacattagtgggctcaacggggcagaccctactgacagttgaagtgaaaaacaagtattgggaggtcatatacttcacgctaactttatcactcataagtttcgagggaaaattgcaagtcacacctgttggcttttatctgatcagaactgacgggacacaggtatgtgatagtaatgtggaaaaggacgaatctgaaacaccttcttctgaagtatcgaaaaccctgtctacagaggatgattcagacaaaccctacttgtcaattatggttattatagaaaaagacgtcgagactaatctacgatactccgttattcccggatcgtacacgacaggggtcgatgaagtaaactccgcgtatggacagtttatcaagaacaaggctagcctattatgggattacacctcagcccactcggattgtgcagcggtggccgctgagtgcataaagtgttactggacttttgctgacgtcgaagaatcccatggtgattccgccgttcccgtgtctgggttgaatacgctcgtcggcaagaacatgggtgaaagggggctcggggtggcgagtctcaaagcgatggagtctgcactaggagatgctaagcacgggtttatatccgtagtaaagtgctgtgccgccgaagggtgcgcaaagataagcaacaaagaagaaaataaacggtatctcctagtagacaaagtgaattccgctgacaccggtaaccaggatatgcgaatagtgctaagtggcaaagcttcgagaggtatactgtccgttatgaagctggtttgtgctaagaaagctgtcggatggaacgccaagccgacgttggcagtagtatacaacgaaaatagtgacgggctagaagcaaaggtttggaagctttctgcagtcgtccttcttaatacaaagtctacagtttacgaagacggcgacgatagctgcgagcttcatagaaagggcatcgaagatatgtatccgaaatatggagagagcgacgccaccccagccttcctgcttttagtaattgaggggtgcctaaacaaagatgatagctggaaaaggtggggtgattgggacatgggcgataaacacaagagccttgtcgatcagtgccggttggtgagaccagtggcctatgcagaacagtttcccgccgaagtgctcgagaaggtcagaggcgacataaaagctcgtcccatgttgaaagctgggaccgtccccagcatagtttatgtacaggcgcataatatagagttaatcggagatctggagatcacgatacagaccgttaagaaatcaaaatttgtaggcaagcatcctgaccgcatgtcggataattgctatgagcatgtgccaatggtgtcagagacggagggaatcatgctagatcgagaagaacctgtatgtgagattggctatcttgaacagttatgtgcattagaccttaggtacctcctgcccccgcgtggtcagtacgaaaagtgtgtgatgtccgccgataccctcggcgcccttacccccgaatcgctttcagtaagtgtagagttatacagtggaatcagcacagaatccgatttcgttatccaagttatcgccttggatcccaaagcaacgttgacatggatcgaggcaaagatgattgaacgggagcaacaagcaatcgtgatgttactgggagaagcaggtttggctcgatttcctggagcaagtccccagactattcacattactttaatgatagctactgttgactggcacgaggagaccacaactgagcagttggccaaaaacaaggggtgggcaaaaagctgcgatatgaataagaaggcccgtctagaaacaggactacgtgaaaggcagtctgaccaattacaccctgtagaaaaagaacggtccggcatgtgtcccccgtcggttcgcatcgcctacgaagctggagacgagcaagtaagagagctaggccttcttaaactaagtgaggtgtcagcgcaagaaacaggcatatttttagggagctccgacaaagtcggacctattgaaaagcaatcaaataaactggtcgaggggacgttggatgctcgcgcgctactgacctgcaaacgctatgggtccccgggagaacggcgtaactcggagacaatgatttgtgcgataccctggcccggggtgaactcgtacgattcagactcgactgaagacgcgtgtccagatgggagttatgagggatgcatggtcgccctgcctcagggtggcgagctcgactcaccccagtcccacctcgagttggagaggaagacctttcatggggggggcattaagatagacaagtacggcgttcaaccgaaggccggtaagcacgaccctggagcctttacgggttatcgatccacactcttagcctttaccaaattcattgctagtgcgactgacgaagcgcctgccaactttctgtatggacggtatactcaagaagcgaaattgaacccgcagaagacgattacgcccgaaggtgtagtggatgttccccacagccttgatcctgagaaataccatttattattaagaccgttaatggacatgttaggagatcacacgaacgaacttaccgcttgttgcacgtataaagcaaaccttaagctcgtgaccgctctttatgtaaataacatggtgctcctcgaggctactacggtgaaggtcattctaatgaaagcgtgggagttggggatagcactccaggacgtaaccgacaaatctgaagatcacgtaaagaacttagacgttatgtacgtccccataaccattccctcggcaggaaaattcgatgaacaacctgttgtattcaatttgcgcgagtcggctgccgacaaggataccataatgttctttggatcagaaggtaccactataaagattacagctcagttaaaaaccgcctttgcaccagatgaccatttccccacattcactatcatcgggcaaccgtttgaacttctcactcaacgagcccctcgtgacgctcctatcgggccgtattcatcatatcagatcggagaatcggtattcgaggttgacgggatgcatatgtgcgacctcttgtgtatcaggaatcgccatatccgacccggtggctcaatgacattcgtaccgcgagcgtctgatgagttcgccggtcccacttttgagcaggatgacagtaacgccctccaaggcatagaaaccatgtttccagagggctcccccccaggcgggaaagtgagcaatgaagttgaaatctcccagcacgtcaagagcaagaatctgtgctgggcgggctctaaaaactgggcaggattccgacatgccgtaatgcggggcttgtccacaagagagaagggagggctagttgccgtgcggcgagtcgaaagccagtggccgacaccaggtggggggtccgaatttgaagtcacgttcggaattatctttgttgtctctcccattgacccgaatgaggggtacaagtgggttgtgagtaagggattagccagtgcccgcatggagcaactgcactccgcaaactgttatccctccgacctatatggcggtttttccaatttactctatgagcgtgctatcatgtcccacctgtggtataggatcccggccggggttttagctgggttttacgaccaagaggtacaatgtaccggacgtctgcaggttgggctacgacatacgtcgtacagtaacgatgggggggccactgtaatctttcgtagcttcgccggtattgggtaccgtcccaaggaccttggtggctcaaaaaaggtcagaaattttataaggaaggcaaggttccttaaagaaaagatcgcgctgactgtggacgctgctcgccctgtcagcgtgcttggaatggcttttgctctactgggggtcaagaatcttatactagactgggttgcggccggatcgccgggtatggaatacaagattagatccacgacagatcagaccgagcatgggtcctatctgcctacagggcaatctatcgcaacccagatcgccgagacagtcatcgtcctcatggcagacgccaaccatatggatttcgatacgttaacagaaggagtggacattatagttcctgcactaaacgaggccttcctcagtttgtacggcactgaacttatcgtcggtgcaaccgtgctctcggctaccgctgaggaacagaagaacttcacgcctgaggctgcggcctgctggtacgattacgttgcacacaactgcatacaagtgaacgaatatgaagctgcgttagacgacgtaatctttataaaacagcatgcgacggagtgggcggcactagaggccactcaggaagccaatggcttccacaccggtgaaaaggccctggaagagaaggaacaaatacgaacggattgtgacggtatcgaggctgttccgtccctctgtaggcgtgaaaagcttcaggacgcagtgagggcgattgccattggcgcgaaagccgtcgcgagccagacgtttaaagccaacgagtac
>(81_0)
atgcagagctacgcagcagccaatgtggagttcaatattgtagcattggagaacgctccttgcccaaaagaaggaaaggggagagtaggccaagccgataacgaaatatataatagtgcagatactgactgcgcgcacggcgaaataagggcattcatgtcgcctgcagtacgccaatcggtgttcctcgctcctcaaacttcgaagccttatgaaaaaaatcggaaggtcgtccatcgatactaccaaatgctctcgaaggagcttacacttcataccggtgataacgcgcctaatttggtggatgcaaaggtgagcgaacgaagaaccgcaaaaatgtgtgtcggccaacggttagagattgtagggtgtgacactgctgtggagcgaagtaaagataagatccctagcttcgaaaaggagaaatacggccttgcagcattaatcctagacgcggatcgctacctattcaccgctgaggccacgacaggattgcatgcaatggaagtcaagccgggacaaaaagcagtcacgtataacgtgtgtttcgtacccagtgtggcggacgcccagaggcttggggggaaaccacagcagtggcaataccccgcaattaagcaggcgacacaagacaccgtgaaagtaaatattatacttattgaagcggctgccgtactcaaagtagccgctcgccgatatgtggcgtcgagtacatttcaggaggagaatggccaagaagcgagtaacgcaccaaccgtgactatactccagaataaactaatgcttctcaccacgggtgtgtccgctaaaggatccgacttcaaggagcacaacatagatataacgcacaaccctcaatgtccttggaatttaagccccaattttgatggaaagggatatcggttcacgttcgaaaacgagcacaatccgcacgtcaagaacaaaacatgtataacggctgaggctacttgtgaagacccgattcatctagaccaagacacgagcattgacttcgtagcatgcggagaagctgcgacacagcgggcgatctcttgtcaacacaaaccggtactgtatttcgcagcatatataaagacaaaattaataattcaccgtgccaaagaagataacgtaaaagggcaactttgttcagaatcttttactatacaaggggttccccttctcatggcttcgaaacactgggcatgcaactcgcaagtccccaagatggtcttccatgatcttaacgatctgcccaggtgtttgaaagagttaagacgggggtggctcggagcagataaaccgaatgcactacctacccttatcttgctttacaatgagccaagcagcaaatgcactgtacaggacgtaggcgcggtgtcaaatctcgcccaagataatgatatggacgaaaatataaatgccgacatttacatcgtatcggcgggtccacccatagattcaaagcgaccaagcggtgcggggagaaaggtgctaacacagtacttcccaggaatgctaacgacccaaggatgggcggaatgcagtgagcatacaatccagccaatagaaagtgttttcagggaagtacaggaggctggccagttacgacgagaaacatttgtggtgttagtagacagtggtatcgtccccctggtaaaggaacggggattggatgtaaaggtgggcgatcaggattgggaacgagcattccctctgttcaacgaagtaaatcgctcgcgcgccctctgcccagggaaggggctcggtacaggcgtggaggcacagatgagttattgcgacccttcccatacagattggcggaaaaaagttaatttccacgaaaagattaattcaccaggcccccttcacgcgttagctggggacgacacgtcaaaattaccaacgtactaccatgggaaaaaggcgcgtaacgatctggataaaaatttaccgaccggaacaggagacgatgtcagttcaaccaagttcgggaatcgtgacatgtcgactatcgcgcaggcggcagcgtctgctgggctcatagttcgtatttcacatgcgaaaatccctgcatacaaggcttccagggagtgttacagtgggattcacaggaaaccgttagggactatcagaggcagcttaaaggcgggaccggatctctcctactacaaagaagtcagtcactttgacctcaaaaaacatcagctgagccgacactgctccggtggacactgcactttccaggctacactgctggatactttcgtatcgtttccggccgcggtgggagacgcttaccaagcggagagtctaatgagggattacctcgaactagacgatgtgcgtttaaccactaagtcaggttccaaggggccacaggataacctcgaccgccctgtcccggcagcgtacaaatgttgtcatgagagactcggacgacaggttggtgtgaccctctactggcgtaagatttggtccgaaccgaatttcgacggtgattggcggttgaaaggtgttacgaacaggagttacataagattccggattgtagtttttcaagggccgacgttagatccggtcagttcaccgccttatcgtgcaaatttactagcgttaaacgttagcccttatcagcggctttacgcgaaacctgaccgcatgaagcttcgtagtgagacggcatatgcccctaacacacatcacaaagacaaggtcgcgatatatcttcggaaccaactggatggaaaatcgatgcatctaattgggacgaccagagagaatctacccgtgcaaaataatggaggtcacacgggcggattcgaaggaggaaacaggaatgagctggtaggaattaataaggaggagccatacctagacgcagctatgctactagaagtgctcccgctcctcggaggcattgttgacttcaaccaagccaaaaggcagacagtaaaggcattcgccggagccgaaccatcaatcccgaagactagtcgtgattggatccaggaagaaacccgaaaggtcgcgtcgtcagagtggccgtctctaggaccgcatggcgctgacggcaaagcagcaggctccacgatcaatcgcaagaatcagaagggtgatgataggatattccattggttccaatctgtggacggttcatgtagggtagggcatgtgagggcggatacggcagctaaggcaacggctcctcataaaccggagtttctacttatcccctggggttacatgtcagagggggccgcagatacgctcggaaaagcgcgagtaaatttaacctctgtggatgtttgcaactgggaggtcgccgcacagacatgccaaaaaaacgctagcaacaaaagcagcccggcggtagtcgtgcagtggcttgcccataaagtagaggggcttgggacgaaactacaatcaacgatggccaatgagttagaaaaattagctgatacgtccgcccaaaactctaacaagggactggccagcacgcctgcggtcactctgggagcaccacctgctccggcagacgcagacgaaggaatttctctagttgccgccttcctcacatacgccacaacacctgatcattgctctgcagatcacaagcttagcgtactcttgaccgccattatcaaaaaccagcacagaatcgatgtcgcggccctgcaatttcccgcgaccgatccaaaatccatgtttgatgcagaattcggtccgcctgcccagataaaggaacttcataagcgcgagtctgcattcaaaaatgcttcaagtcggacggttaacgacagggaagaatataacggattccccgtaacgatgcccgaaattgacctctaccgtcgcgagttcagaatgaataactatacggtggttctgaacgaacgaaaggcggtagaacatgctcatgtggcacaagatgccatgggatcgggacgcctgggagtcgatgatatagttttgttcccgactcatcgtgcgatccccaacgccgaaattttgtataagaaagtgactatgcgcatcaacagtagttcgccattatgtttaggtccccagacagaatttcgagaggcattaatgcaccaaagtttggtcgtcaaggatgtcatccatgcgagtatatctctcgccgtaacctggcctgtgcagaaactatcgttacatttaacatatctcggtgaaggcatgactgttgctccatgggcc
>(83_0)
atgtcatcttgtgtcacgactctcaggaatcaagatcgttgcaagggcgcaagtagaaagcgcccctttatggcgtacaacgataataagattggacgccaatcagaatatgtcatattaggggaacatggggttctcgcacttcgtccccatttgataaagccacacaagttattgaatgatctttcgtcagccttgcctttggtatataagtcatcggctttaaccggtgatcagcggtgcgtagcgcttgacgagtttgataagcgaaaggccaaaagtataacaatgggtaaagccagacgcatggaatctttgggcagatcacaaggaacttatagaaaaatgcatcggaatcgggtcgcttcaatcggactaaaggcacccaccaaggtcggataccaatacgcagcacggaccggagactctagcgcgctcattccgccaaccaagcgacaagaaactattcaggaacagcacgtatcgtccctaggatctgtcgaaaaagacgaacaaagcatcgccacaggaaaacctatggggggaacagggggccagttgtttcagatggctgcagatgggctgatctttgaatgggactatttttacgtcgcgcacctccaccatggttcgctcgcaccccaaattacgtcggcacacgaagtggcccaccaagagttcggtatcgatgtgaatacttttgttatcacgaagggactctatgagtactacttcctctatgatgttgtgggtgagagttataatggactaggttcacatgtcttaggatttcgacatgtcgaatccgcagtgtgcgagtacaccataatcaacgccaccatagacgaatttaacggaggtgttgtactaggtctcaaaggcaaggcatctggtcgtctgacaatcgataacagcaatgaagatggtcccttagaccgcccgggaaacgaagataagaacaatgagccagagatcttgttgatgccgcaacatattcggtttaccaccgaaccgactgggtttaatggtatagctccaagcataattaaaaaagggtgcgacaaggcattgatggcttatgttgctgcgggccgcaggggcgttcaagcccttataactaatccaagaacgttagagcacactcgaggaccgataaatacggcggaaaacttgactcgttgttttgccaatgaggacttcgtaggcggcatggaatctctacaatctgaagctccttcggagctaagtaaggggaacgtcctgtatctcacgaccgttcttgaaaccgagttagtgcttgcagtctctttctattcggaaccgtttggaatcgaggtaaacacgatggctatgcaggaaatgacatcatgtgctggacgggtgatcatacacgagaacgaatggccaggcgtgtctgcggctaagacaacagaatacatagctttcgttgggcccggtgcgcgcgatacccaccataatgctgtcgatgctggacagatagttacccccataacgggctttcttatagcgcttacctggtacggcactatacagtttctagcccttgatgatgtgagcaacatgttaaattactttgcgatgtggggcacacctgtgttatttgtaatggcgaaggccatcggcagtaatctcggtgcgcacaaaactagctgggaacccctcgccgataac
>(84_0)
atgtcctatgatgaggcgctcactgcagcctcccgagcctgggcagcagacaacagcgtgccgccagaaagttttggctctgcactagcgcggaccaaattgccaatggccgaagagccttacaactataaacagaaaatacttgcagtaggacctgaattcaaacggtacaagaagttgaaggggaaagggattacaaaacatgatacggaagccgaaaccaatcttgtcacgggacaacaggacttaaactgtgagatggtagcgacgggtcccttagtaccagcgctgggtaataatcattggctctatttcggtatttacggagagaaccttcaagctggtgacttcggctatgtatgcaccctactaactatgtcgaggggcgtttgtttagctgccccaactagtataaattgtgactatccaataaagatgaccaaaagggtctggctagacggcgtcacatacatcaacctctttcgccgccacgcaattcgccgtttgatcgaaatcactatcatatggctgctggaggttgtggacatgatatatcaaaaggccgtcctagcgataactttagttgaacattcgctagagacttacggtgtcttggacgaattagcagaattcaggttctaccatgaatggggcgagagagtcaacgggcatcagaagttgtggctcgacccggctggagggggcatgccagaaagtataatggactacaataggaatcaaaatgtgtcgatagagctatcgagctcaaaatcattatgcaaaggaggagcgaggttaataggaactcatggcaaaattgaccctcccagcaatatcaaaagtggtgctggctactatgctatcaatatatcaatcgggatgggaggcacaacgatgtccggagtgttggggtcgtacgctcttgaggaggcaaaaacatcctatcaggagaagtacaactatgcacgcagggaggagggctttcagttccatgcgacaaaattatttgacagtgcaggagtatatgcaggcgcgactaaggccggcgaggtcatacggcgacaatatggtggtgatcatctcgggtacgtctatatggacaaaacgctcggacagtatgaccttaattctcgagaatatgtattcaccccatatgcaataggtgtaggctgcaataagattcagggtcgagcggacggttttgtctggcaaaatactggtgctaaattctacgataatgcaaaggtcgtccatggtaagcttgggccgggcacgctaggacgaggtatcgccgcgctagggggaacttttaaagcgagcgttgcgaccggcaataactcacctatgatcgtcactcatgcgctaggactgttggtgattctcacaactcttgttgggcgcagaatgaaaaccatactgcttgcgtggtcgataagtaacgcttcctccctaataaggagattggaggtgtcctttacgtataactctgcgttgtatggtcgcactccgtctgctgctcatccaggaggaaacgaggtcatgaacactgtcaagactatcgaaacggccggggctgaagctgtacgaagcgtcccatctagattcgtgtttgtagttaaccagaaggcatccaaactcactttagatgtatcgcctagggacggaaaagtttctatgtgtgatgtatataaggacgccgttactgtgaacgtcgctcgggctgatcctgagttagctcagatgggagcaagggcggcttatccacttgcagccgatacggctctcgggctagacaagaagaatggtcgtggggatcggcgaacagtgaaacagccgttatccaatgctgacttcgaagattatgagtcggcacatgtactaggagtggccgaagcttatatacattgtctctattttaagccatacaacagaccgaaaaaaatcactagagcagtaagacgagctgaaaatagtaaaggctccgatcagaacctaccgtgctatgatctaaaagcgaccatatacgctgtggaccagccaccaaaaaaagcggtaattctgcaaagcgatagatttggatggaatgctatggctctctaccatatggttagtaaagacgtaccaggagttacacttttctcaggtgagacggccaaattcatactcacgggcgtgttctgggaaactttgtacgtcgtaaaagtacttcacctgagcttccacgtgatagggacgtgcatgatcgaggtgggctgcatagtcgcagaagttcgatcacaaactttgcacttttttggccatgttggttcctcgcaaatagcttcctatgggataggctttaaatcatccgatcattatgaagcgaagaatgtgggtataaaggacgaagctgtgaccgctgcgtgggaactcaactctaaaaagtataccattctcagtatgtctccttacgtcggttataaaatcggtataccccgtcttgacatgttgcaggaagctactgctatattgccgaaggcaaacatacgcttcgacgaaagtggtatagtcgctttgccgccaatgatcaaggaaaaagatacacggacctacgtcacgggactgtctggtacacatttgcagagatcaggcaaagggttcgatccatatgaccaacacaagcctataccgaaggctaatgagataaaatcatgtggagctctagttcctgatcacgtaaaggttctctgtaattgtcacaagtgtaagcaaacggtagaagacggaaacataaggtccattagtctagtaggttcttgtgttgcggccggagatacagaccatgataacgtagccaccgactgtgttcaggcgggggcgttcgtttttgatgaggtcctccgtcactccggcctagccgacaaggcagctgaaaatgaggatggtggggtttggttcaccgtgcatcgactggcggtgaataatgccatcaaggatcttaataggtacctgttggagaccgccactgtggttatttcttctaaagtgcacagttatctaattaatacggaggaggtgtttatatgtggccattccgaggagcccgcagtctctatgtttacgaagaacgatgtagcggttgtactaaaaggtccggctcacccaaatgctcccaacaaaggtgtatttgctgtaatggatatgaagcaggcctctgtcgccagggggatggtcgaaatttacgcctttatagaagatgttgagctgaggatcgccacaatccctcaggccggaggggcggttgcatcatggcgggaggcggaacctgtggctatcgtgagtgcttggttcgaggaaaactataccgcgccgcttagccccactgacactctgaaggcagggaaggttggcaacggctttgatatggacgaggtcgacaatccgagaccggcctgcttagatcgcgctctcgaacctagcagtgataaaagtactcagagtacttatgcaggccctatcgctacccttgagaacgctatcctgatatgcacggtagatgacaaaaagctggagtcatccctagatacgggtatcaagagaaccaatatcatcacggaccgcacaggaaaaatggagactttggaaaccgagaccaatcgctgctggcttatctttccattccctgccatatccccccatggggtaatttccggctatggcgctaacccagccatggagattattttcgccaataacttacataaaaaaatcttcatgacgttggacgcgggttcgccgtatcctaaacaccagtttgagatacatgccaagcctcagagtaaggcggatcagtctaacgtggcgcgtactgatgttcaagctgggattccctctgtacaaactgcgttggggtcccacgggcagcccgttatgcatgatgtaaaggcccttaacccagaggcggttggaaattattcggtagtcgtcggtagtcgacccaagaaatggaagcctatgattgggaagtataatcacaccgatttagccacgcagtgtgtgcgatatgagccctctggccagaagttggcttacttaaaatcagctaaggaaggtgcgaatgcttcgtcacaagcaaacatcgcattcataattcccggactaacggctaatatctctgggaagtctgatcacagtgtggttttgcccgctctcagagatctggtgagggtcaggatggtagctatagtccccaaggcagaaagagacataatacgtagtgcaggggggggtgagatcgagatcggaaaaaagaagtatccacagatactagggtgtgtctcggccattggctcattgatcaccgccctgacacgtgacgctggtaatgaagctgcggcgaagccctgccggatcacggacagaattgggaagtgcggcgaggacggagcagcaggacaagacaaggaggaggaacgtactgagatgtttaacgacggggatttcaccatgggattgtggacccccctcgttgcctatcttgtattcagcgagcgtgcgtcagcctgttcagcctctggttttgccgtcacgacaaccgttggcgtcccgctgactgtggtcgacgatgtcactcgtcttttcgaggacaaggaggcggacgtggttttggagatcagactaaacgagtgggcaaaaaaaccggctcatgagggtggactgatgagtttactcggcacgggagtgagcgtctacgcagtaatacaggacacatgcacgaatattattaacccgactggcggcgacaacacctgtcgggcacccatgttggccataaagcgcattgagacggcatcacccataatgagtacggaagacccacgaaaacattacttagttacacacgttcaggattccaacaagttcggcgacaagtacgtaacgacgacatacgtgggagcaaagcgcaaggacgatcgttgtgtaggcggggccgaactaaccgaggagatcgcggacgcggacttcgaagacccgttgtttttaaattcgcaatccagtccgatgccaaagcttacctcggcatccatgtcggatgcatgtttacacctttccaagactaaatcggctgcggaaatcgtaagttactttattatttggactgctatgtacccctttttcacctcgtgcgctggggctgagttccccctttccgaccttgaagcactggacattaccagggaaaaatcaatacccgcttacaacagaacagtgatgccaaaaccagatttggcgcttcagttaccagcacgtaatgactcacggctccagtctgacctaaaagtgtatccaaaatgtgccaccacccttaaagagcggcccgatggagctcaggacttcgccgagctccatgcagtccatgtacctttgtctatggctgaaagctctaaatcaaccggggagatcctagtggtttggttctgttcatgcctcaaaagctctgagggagtacgcgtgaaattcgtctccggcgacatcaatgaagagatatatgatgcccccgatctgtatggcgaccaagcaaacggatttcacattcaggtcgaccaggtggatcttctgatagtgcgaaccgatggtataatgtcaaaaggaaaaaaaattgaggccgtgtcagagccgggcgagaggactgcagttagattgagaaatgactgggagatgttgacgggacccgggacggatgcgtttggctttaccgtatttttcctgtgggctaacgccaagtcgggtaaaggcgagactaatatgcgtaggatgcgtctggaggtatttgcgcagattattgaaatagacgcagacggtttgtcagtatcaatgcagggagcaaaaaagacctcctggcagaactcaatcgcagatgccggccagacgggggccgtaggaacgtgcgaaaacgaattttatacccgatggtcaaaggacgcacggtggagtatgacaatcggatgtgccgcgggtgagattgcccggttaaagcccagaatgaaagaagagcctacccgtaacgtcgtggagatgaaaaaaacggcgttagcttcgaagacgtgtctagaacagctggagatcccacagtggttgtatttcgcacttaacgacttcaagttcacatgggttgccgacccgataggcaaagaagctcaagaaagtccgacgataagagacggctataaaatctatgaaattggtctgataattcagtattggggtaaatttaccagctttcatcaatccagccaattgagcgctcgaaaatttgatgcaggcatatacgcaaccttgaagattgccccttttgaagatgacgaactgattgtccctctcaatacggcgatagacttgtggcttaatgtaacagtgcacgataacccgactctgcagcggtatggctcgttcagagccgagcaggcaggggtggctaagaaccagagttgtaagaagattgcgacatcgtgttgccagcacatcaagacgctaatgtggaccttcgctccccaaacggctggagaggactccccatcccacagtttagccgaggccggcgtctttggg
>(85_0)
atgccagaatgtggcactacaccaggactgggcgctggagggtctcgacactttgaagtatctcccaaagttttgctcttaaagttggagcaacttttttcggatgaaggagagtggaaagtagaactaggtgtctatttagaatcgtcctcgctcctcgccctaagcgcctcaaccaagcccgtaagtggatcatcatttcaaaagctcttcatgtttgaccacttaaagaacatgtttcccctatcatcacaagcaactaacgaaaagaagtaccagggccttggactgggaccgaacggacgcgacatgacttacgccaagacgctaggcgcggaattcactggtaagggaggaagcgatcgaattcttaatgcgctgtttcgttatggcttcgctccggaaaatcaggaactcgaaaatataacagagaaaaggactctaactggacccaggtgtgaatatgaatatgacggttataatgagactttgaacgccagcatgcgcccaagtgaatcagtaaaagaccatagcgagaagacagtacatacgcctaatttgggcagcttggtcgacgatcgaactaaaggcgtggcaatcggcttcgagacagaccagtccattgcccgtccatttggcccttcagcaacattcgcaatagctcctaactgctgcgcatcactcataaatggcaaacctcgcgatgtaggaaaagacggacgccatgttaaggcggcggctgttggattcgaagtcgtgaaaataatggaagtgcaatttagtcactttatttggatagtgttaaccgaaccaaaacgtgaaattaaaatgcagagagaaatagatctcatgtgggaatacgctcccaatcatagcgctcttattagtgacctacattacggatttcattcgcctaatgcaaaattcagtcaactcatcgacggaccttgcaacaaggcagaccctgacaaccgttcctactatgatccctcgcctactggggatcgtggtagactgtacgtatactgctgggccgcatcgtggaccatttttgtcggtgtgccttctggaactccagcgcacctcttaaaggacacgatagcgcaatatcataattgggaaagggacgtactcatcgggctcacattcgaagctgacccggtcacgaactacggtaaatacgatatgggactcgctggtgaagaggccccaagaaccaagacgattaatgggtacgccctcctatccggattgaatgacttagtagctacacggaccactgggtttccgtccgtggggaggctcctcggatctgtcacggaagaggagggcgatttaacctcaaccttggagtcacacaagttaggatttgacatagagagccgaggctatggccggggagatatagtggcacagcttttgcgattacaaggttcattcgccgggcgggcgtcatggaccggagcaagcccaaagagccttattcattacatatcgactgctgctagtatgtggacagaaaaaaaattttttgaaacttactctaaggacctgacagctgctataaacgccagaaagaagacagctaccgttcctcctgttatccaaaatcccctgttgacacgtttcgaacggcgggagacaatcaaagcgccgcctctcgcaagaacgatcatgctggctgtgctatcggggaaatgcacacagatcgcccccggacgtcgatcttaccaaagcgagaatcttctaggccaaaattgtaaaccaatgaacttgatcgaccagatgatgaaaggcaggggtactcccgtgctaggtgtgttcgatctgatagcgttcgatccagcttttggcccatatggttttacttacaacacgaaggttaagcatacgcctggctcggcgggcgataaagaacaacgacttcctaaggcattaaataacgggccctggctagatgactttgctggcgagcacttgtttcccggcggctgggtagcgattcatgagagcaactgcaactacggaggagagtacatcagcagcacacagtttgatgacgcaacagtggtgccgttgcaggcttccgtcaatacggaattgttaggagtgactatcgggcctatattgctcttaccgcccgaaaatagcttcggttgtacgtaccaactcaaattttttaacttcggggatcttgagtacactgaagcttggaagcgccctgccccagtccataatggtcttgctaataagtggggtgcggacaaagtggtaggtaggctaatcgacggctacgatctaggagaagtagtgtatggcaaagaacgtggttttaaaggcctttatttattttcgtgcaccgcagcatctgggaaagccggagggcttgcttacaaaaaatacttggacggcaatggtaaaaaccgcttattttatgcgcaagttcacgttaagaaggtaaaaggacacttatcggtgtgcgcccacgtatctgccactgcactgacttatgaaattccgggcgccctatggatgtcgcgagaccataaaaaactcgtgacaacaacctttgagaagaagtgggaggcaatggccgtggttcaattttttgcgtccacacggcctttaggtaaaagttatcacctcgaggcggccttttcccatccagcagcgaccggaatcgtacccgagctcttttctttaggccagagccacgttaccaactatagttcgaacaccctcgtgatgtccgcggcatcaatgcataagttgacaatgaagttcaagaagctcggctgtttatcaatagaatcctccgttcacatgacgcgtactaaggctgaaactctgaaggagagcgctgccgcgggtgggtgcgcgccaaaaggattggagaaatacacaactacttattatatcgacctcctcaaaggttttgcagggcagttcctctgtagtgctgtaggaaaactcgtaggtccaactactatggatatgctaaaaatccccgttgtcacttcgccgaaagttccaacgtttgctttaaaagtaagtgcgatggataaggctttattacaagaatttaggtctgcacgtaattacaagaagataataacgtacgtgatttatacatacgacgtttcccagctgacgcataagaaactagccgtcaccggtctaggagttgtggttgggttggacgagggccgaggcgaatatcaagtcatttggtacgacagaccgttacagcaggtcacgaccactggccctaaattaaaaactcatgtatgggatatattacatcatcttataggcccggttatagataagcttagcaaggttaatgctcaactagtaaattcccacaaaatgcttgatctaaagaaggcgaccggtgacaaattaaagtccgcctatcatcaaggagctgcagataatgctctcgccacggagggaaattgtgcgcgagcgcaagacgctaaagatcatgaagcttttcaagccacgttcgacatgcagggagtatacccggaacgccagcccatcaagaagcaaaatactagcgcgatcaaggatacatgggaacccacgtttacagaaggcatcctgcaatgcgaatttgtagtcactaccaagcaaaaaaacttaatatctgagattgcactcatttgtgttgtgattctgctcggtggctccgaggctgccagtgtcacttcagaccggatactcccgggcaaaatcgcagtttccactaaagttgacttcaaagtggtggggactcccaagctccacaacaagatattcacgaaatcacgatcggtcaccgcgcacatgctcatagcgacagatgatacagtcgtggccaaggtctgcgctgaagctaataaagcatggaatttaaaagacggtgcggttacctgcgatgcttacagggaggtgacaggtgagttatactggtatcattttacggtattcaagtgtcgcgtttcttgtaagggaaagtcggaagtcgtagcgccaactacgtattttacgagcaacgccaagttcggttttaacccggaagagcaacttacaacaaagtttggagacgcaaacagtaacaaggtgtttcctaacgtcgccacagacatcaaagccgcgaatcgctttcccgcgctcacttctctggttaacgtcaatgatattgctttaggaccggggcagaaactttatcccgaggagtttcaggaggatctaacagaacaaatgggacgccaagacgcattttggtctctcaactttaagaagaactgtaccaagggagcttgggccttggaccagaaatttatggcctggacatgcatgggtgatggcgtcagtactttcaagggatttggagcgtacgttcaagcgctcacgcaaaagagaccgaagaacaataataggcggattgaaataaaaatatattccgatcaaaacaaggataacgcgcagtcgcaaatcatagttgatatcctcaatggcgtgacgactgaagaaaacgcggcgcatactgctaatttgatagtttggctggaagctgctttcgattttttggatggtagtgcatactgtggaaaaaaacgtaaaagcaatgtaagcaagaaacggcagtggaacggtccaaatggtggcccggaatgccatatgaatgtggtcggaccctccacacctgaacattttaaattcactgtagtccatgaactgttggcgaccttaaaggtagggaaatactggatttctcggacccctgccaaagctcacgacatacttaatcctaagccctctacgaggatgtatacgacaggtgccactgatgtagatccattactcgctagcgctttctatgagatgaataacgactttgtccgaacgccagatgagggacgggctctcatctactggaggatctatgtgcactcactaaaatctactttgacacaatacaataacacgtcgaacaagagtaagtccctgaggaagggaccctggctagaatctgaaatggcaagtgcgcatccaggtaacatcaaaaggaactacaaaaagggagatgacatatcagcttggacgcgcgtagattcagtatccgatgaaatgccggaagcgactcgctcaaacacgcgactactccttaatataggaacgttctgcgtcttcaagaccgtagacaaatggacggccggaaatgatcgccctggcgaagctctggacattgctctgagagagatgaagctagctaccactaaacgccccgcaaatcccactcctaagtataaagaccttgctatcacactcggcaaggatgatgaacagtggtcgcacggcggagagtttgacgggatagaaatggataggacaactacgttctgctcctggacacatagcgccgttccagtattaggtgtgtacgcgaagggcctgctatcggtgtttgacatagatagttatgagagtccttttcactgcgttaagatcctcaatgaaatagctcctattgcatgcagcatgcagttggtaatttgtcaggcgaaattgcgagttacggttactaaattagccgctgtgtgtgaggaagcggccaagatacgcgtggactataagaaatgtagacatcgtggaggtatcactcgtgaccaaatactagctgtacacaaagtacagctgcttcatcttatctttttggctcacttgagtaaacgtttcggtattgagttttcgacgtctttgcagtttttcgatgagcaaatgtttgacagcttgtcgggggatgcggtcgagatatatcttggctgggcacgcttatacgctgagggtaacgatgccaaacacgaaatctctgattttcgaggctttaacgccgtgtatgggtcctacctggaggccctcaaaaaagctatcggttcgcatctatacactagcgaagttagaattacctacggcctgcattcaatagagacacgaattcttttcgttgctgccgacggacactatgcgctgtatgtggaaacgggaagtgcttataacctatcccgcgacgggagagagcagcatgtgttaatagcgaaacggggcgccgtaggcgcgtccggagccaaatctataaaagattcggctagaaaggtcgcaggtgttcggatccagtactgtgtcagtaatgaagtctcgctatatacgttcgagtcaattggggatgtggtgaacacttatgatgtagtagatgacgataagaaactgatttcgttcgacactaccccgttcgagctcatcgcgatgggcttg
>(86_0)
atgaaacgcacaaattacgaaaacttctgtctagtcctccaaacaataacggcgcaggtttggataaccgatatcaggagaaaaagtcttttggtcgcctactgggagctattcggtaaggataaacggagcaggacagtacttgtagaagctgatcctttcctcgagtttgacattggaggagtgaaattggaggctttgaccctgcaatccactctgcatgatgcaggagaatggggctcttacctcattgatatgaatatatttgtctggggaggcggccggaagcacgctaatagcgataaagctaaactgaaaacaatggagggaccaggtgcaccaggtaatcaaagaaagcatcaatgcacaggagggattgccgaagaaatgtttgaaaatatggggtccaaggatgaggctattggccccacatcttgtaagattgaattcggcgagagccttgactacataacgcgagcccgtcctctatgtgtggggtcgaatccgttaggtatcaatacactggggtatacgaaaatcgctaagttgttacgcaccaaaggggaaaccttcagttttggttgctcttggacaggtcaaaatgcattcttcgattgtcacttacgagccgcagagaattttaggacgatgtttgtttcgagccccgaagctggcgacttggaggacctaacagacttcttggcgtgtcacatgacggtacaatattcggtctgtttccaggacaaaggtggtgaattgcctagcgcgagcgctgtagctatgtatctaatgctcggatgggaaatctgcgaatccacatttgtgcagtcagaacacgctcactcgtgtgccttggcagtgaagatcgcagatgcagtggagtacatatgtcgagacaagttattcgaactggagaagcatccctacttattatttacttcacactttgatgcggcgttcatgaagaaacccttgagtatttacgaactgacaactcagaatccggccccgaagtctcatggccacgtccggacgcatatcaccatggaggtacgtgtaacgattcctgttgcggctgctagcccggtgatagctcaccgccagcccattttcccacttgacgaaggccttcagattgacaacggtgtaaacgcgaatgctcttcttccgtcgcagtctattaaaaatgcggcgggagaagctatcaccgcacccagcgacaatgttactttaaatcacgaattatcgtcgttgttagagcacaagggtgggttaatcgcaatggacgccaatcctacatggatgattctagcgggcggtagagctacggagctcccagagtggaaattagactatgtcgcaccggtgcagaagccgtacgagatactgcgctccctcctggttgataatggagttgcggtgacagcagccactctcgtagcgatagttttctgggtaaggcccatgactccggctggattccgtgtggtgcattggggggcagacaaagttaaactcatggcgaatacagccctaagtgtggcttcttctaacgaacagttctccgaggatcaggtggcgtgggagcaagccgaaaaggtggggaaggaattgggggatgttcgtgaggcgacaagctatatcgacttaaacgactactttggtgagaaacagatgaagcagacttctgtggttaacaaagtgaaggatggaacccttgtggtgtggattaaagagcctacccgaatgaagcagctgacagtcagactcggtcacctaaaagataatcaaggagctagcgctcaaactaaggatgatacacttgggatcgacgaaacttcggcggcgttcttgacagccgccaagtggtggaaaatgtattcgtccggacaaaagttcctcctgaaggcatccaatgtctacgaatatggcgacaacgccgcctcgggtgaatggttttacaataccggtgacttgtcaaaaaagatcattaattatacaaaggaagacaatcggtttatgtacagtgctttgaataaaaatcaggcgcaccgcatgcggggaatccgactgataaagtatgcgtgcacgggttgtggcggagacctccgcgcgttctttgctaaatctaattctgaccaattagagatcaagggttatataatcttcggaacggtcggagggaagatggcatatggcggtggtgatgtatctaaaaggatcaataaaggtgaacattgttatgttttcatgaaggtagcaaatgggtacagtgccctgacccttaaccttaaagctaatgtcgttcctgtagaaccgcccgagaatgtcagtaaagtccagaataatctgcacaaaggtaagtacaatggactggagaagaacgagatatatctagtgtggatagtggcaaattacgtttacaccgcctcgcgtgcctctgattatcatttccgcatgaaacccatcgtcgacttagatgtatgccatcgaaagtttcatgccgtgcagctaggaacccccatgggtgttatgaagagtacaaacccaaaagaattggaagttggcaacggtggggagagtcccgcaacgctgcgtttagccccatctgcggttgcaatgcgcgcagggcaggcgggcgcgtctgcaaaactacatggagcttcaatcggggaaactgcagggtccgtctccttcgacccacctggtcccatctacggggcaggcacaacaaatgcgactcactcgacgcctacccaaatggccgcccactcagtctcccttacgctgctatatgctagatttcatgaaccactggccttatgcggggataaacgctacatgacacgactacagatggggaagaaccaacagaaacgtgagttcagtgcgtgttccggaagtgaagccagtgaatccactcggccgacggaaatgcggagtccccgagccaagagtacaattgagggctgtgggatagagatggcactaccatgggaccttaatgactcttttcccgaaaattcgcatttcgtacattgtggccccgtgacggagaattacgttagatgcgacattggaccggatgatcagcactgggatgacaacagggactggggcaaatatctcgtcctgactcggtggggtagccgattatatgtttacgagttgaccaacgaggccactaaaggtagtaaggatgccgggaactgcatcaccggcccggcatttaaagcgcccgaaagttatgcatttgacgcaacgctatcaagggcaggagtaccgatgattgaaaccaatttcaacacgctcctcggaaaactaacaaaggacacctttgcaatgactcccagtcctgtggggggtggtttgggacacgacttgtcggatattgaggggttgttgtccgacgcgttatctggtcgaactgcagccacgattgccggggatcagcagagagagcgtaaggttaaacagtgcggcataaagcttaatgtccatgttctcgatgaacatcccactcacgtgcccggatcagtgcgttggataattggcgacttcactacggcgcttaagcaagcgacatacataaccgtaaaacacacctcccgagcttacaagggtgcgaaagggacggagaaatttaaagtaggcaagatctgcggtgctttagttaacctgctcacaagggtcaattggctgaatgacaagatggatcttacagacggacagcaggtggaatacgtcgttacagtggataaattagcggctacagtgttactcgagtcactggggacgcaatgcgatgttggagatggtgccggacagatcaaggagtggtttgacgtgtggtatgcggtggagcaaaacatcgtgaaggtggtgaccttctctattaatccgtggttatattttgacccggagaaaaatctaagacggaccgatatagaccatggagtgggctccaatttatttactaagccgcagatgcttgggagataccttgcgcctaaaaaaaccttgcaactgaaattcctggtccctgatagtgactggagtgtgacccaatctagcaagatgaacgcatatccaagcgtactgatgcttcaagccggcggcatggataaacccccgtttctagtgcggttcccgagcgcgaccgcgttaaagggtgtaagtttgaaaccatgtatcaagatacagcataaaggaatgactgacattagatacctgaaggaagaggtgcaagaccggactggtcacgcgttcttagcgttgagcagacttatatccaaaaaaggcgccctgttatggcgaaacggcggtctcggcatgcatcttgatggggctagtttggatacgggtttactggtccaatcctcgggtgagtattccaagcgatttctctacgtggcggaatttgtggtagatgcgaaaaaagcccaggcccaattcagacttcctcatggcgaaaggcctgatttccatgttttttatttggaaaaatccgctaatgggatggtcaaccgcggttttgaaccccgtacctatcatcccttgaccggtaacggccgaaaggcttctgatcttgtgcaaaagcgcgaattgttttatgtgcgagtctttgggcaagggttcttgaaataccagattgatggtaaggttttcggctcgttccgtagcgtggaagtactattaatgatcgatccgactagcacaggtccatatggcacattatttgatgtcttgcgagaagacttgcaacaatgcctggcaagatccgtatgcaccgatgactttgacggatgcacgatagtcttcctcttgaacattgcaacagccccgctcacggatcagagactattcaaaaaatgtcacgttggctcctttgcccaccctacctacaagaaagaacccgaagttgagtccgccgcctgtgacgcggtattgagcggaagcgctgggcacggatgcacgacaggcaataccgccctacatacagtagtaagtaacgcttgtgtattgctcgtcactgcaccgcccaaccgtcgtgcgtcctttttatacccggacgtgccacggctgacggggtgtacctcggcaagatggtgggcagtgaccaaagagagcgcatggccagcagcggttcagaaacagagtattctcaaaggacacccccccttacccctgatctcaaaggcagtgtacgaagacgctaagaaggccagggctggttgggaacacacccccaaagcgccccatataagggaccatcaagcgtccatgaaggacgcggcaaagatgttacccgggacacataccgtcgcggaacatatcgtacaagtgcaggcgaccatccaggaggagaaatacgccatagaggcagagggaacgtgggggttcgcattcataaagtttaaactcctaaaaacaataatcgatgagcaggaatcagcatatttatgcgagacgggagggcaaaaacacgctaaagaccgtggcttaaagtctctagaggggggcgcattggaagtagtttgttgtggttggttcgctaacccctctgtcattaatacagatctggcgacagctcccaaagtgaagttgacccttctcttccttaagggcaaagggggatggttcgcgcgcgcttcgcctggtacattcattacaaagatagcaaaggtcaccggaggtttcagcgcgctcggcaaaacaatcggtgctacttccgcaaatcgtgtaggggggggctggctggtgtcagtgactgagaaggcgcaattccaaccgagtctcagcagtgaaccattggacggaacaggctccaagggtgaacggacgattcgcaatgggaacctcgggaaaaaaaggaagtggttgggcaatctacaaaaacaatccgtggatacagac
>(87_0)
atggcgaataacagtaattatcaagccacggggcctgctaaacaaaaggacctatcgctcaagaggagcaagcgatggaaccaagatgagaatggattggcccttgagggagcacccttttctaaagacaaacccagattcggcttcccaagaggcgaggataatgagcttacttcccaagggaatcttggtaatcaaatggacatgggcgctgaagctgagatgtttgaggaaggactcaaatcaatagcgagtatccatacaactcaatccaccacctccactaggatttctggggttgatggcggaattacgctaatagtcaggggtatagtgggcgtcggagatgcgttcggccaggctaatcatctcaaagctggcctagcatacgcagcattgtttttcgaaggcgaggttgggtggatgaagacgcctctacagaaagctgcacccggctcgcgcaatacggggcaatctgacgttacttttgagacatctccggatgcttcacagactacccagatggtggtgtctgcgcatttatacgtagtgctcaccaaagacacgcgtaccttaggcgtgctctccccccgcgagcgttccaagaccgtcagcaatttcgagaacctccacttcaaacgcgtgggctatcttcgtcgcgattatattcagctcgccgatgcgaaggagccgcttatggaaaaaaaggtggttgataatagatatacgttaataggctgtaccagaaatctagcacatttaagtaccgcgtcgtcgctcccaggaaacgacaaagagaaacgttcctggctagaatacagatttcaatccgggttcgatatcccaaaggaagtatgtctggtttgcgcgcgaattgcacttctcccagggacgtataatctagatatcagagaccgcgaatacgaaatcgggagccccgtctctgtcagatttggaggtaaacatctgcgaccttgctcgggagcgcagcttctccttgagtacaagacctttggacacctttatacgaggaatcggaccataacgttgcctaaaagtactggaagcagtttaggagaggggggggaggtaaaagcgaacaacgctaccgagatggattctggtcaaaataaaaacccctggattaggagccccattactcgccccatgccagagtgcccgggggccttaaaaatgaattccaatctattcgcgtctcaagcagaggtcaccgggcacaaaggtgtaggtaggtacgagggtttcgtaatcgccggcgcactatactgcgacgttcccggccaggcggtccctattggatccagggggagtaaaaatacatataggttcggcaaaagcctaaattttgctgcaacagaagcgcccacactaaccttggggcgatcgaaggcattcgccgaatactctgtaaaagtagtatcggatgacgagcccaaacaactctttgatgcgactggcgatgaaataccttggtacaaaggaactggagaagagggtcacccggatttgaaatcatacgcctttggcaagaagactcaatctatgaatgctttcaaccttgctcaaggctcgggaggcgtggcagtcggcggactgactgcaggtaatcccacatccaagatggcgcgcatctttgacgctgacctggctaatatggtggtgggggaagaactggtggactatgatcccagcctagccgaacttgacgtgcgggaagtcaatttaagtgtcattattgttactgtgccggcccaggcattagcaatcgagtgggtatcagccactgagaatacactagaagcggacaacctattcgaggcgccgaatgcggcgaaacacccagcggtcggaccgggagcaaagcacggcaagagatgccacgctcatgagggaaaaggaggaatagtcaccattgacataagcctcaataatccacagaaggatgttcggatgctcgagaagctaggattcgcggggggaagctttatgttatacgagtataacgacgctcacactttcgaccaaactagagagatatgggaaggtacagaggataagctgttaatggtcctaatgaactatgagaaaccgcctcgtaaggcagcaaaggtaggtccactcgagcaggcgtttggcatagtgaatgagatctcttggcttctcctggaccacgatcctgacaagtcccacaccgcgcggtccgacggtcttgcgcacgagctcgtgcaattcgacatggagatcgtgaacaacgtgatatccgccggagagcatatcatcgataacctcaaagcggaggacgcagggccggctgactgggaacccggttacactgaggccgaagcgggcgacgcagcgacttcgggggctactttctatgaggatctcgtaacaaccctgccgagatatactctctggaaacagccaccagcgcagactctccgactaatatgcttggcgaatctcagaggtaagaataaatacgtgggccaggtagccagccattcaacggacgattttgaactacgtcaatacatgttggacctagaagaaaacgtatttgacgccacaagtgtcgcactgtctggaggctgcacgtctgacttcagggaaggtactcggcgggtagaccaaccaataactaagtggaattttctattgagcaatgcaatgttccattgggatggttcctcatctgaaacggcagcgcacgaggtaaggttgaaagggcctggtcctgagatcacaacaaaaaatgccgataaacggacaggtatcaccgagatagccatatgctacacaatgcgtacgatagagaggcatacggacgggcctgagggcgcctccccttatgcacgtgcgattacgcccggcatggcttttttagttagccatggagcaaatttgaatcagttcgcctctgcggcgctggcagtggagctcagcagtgcaaaattggctaagatgtttgcctatttggactataaatgtgatctagagcagttaaaactaaccggtctccccgagctggacggttttcggctgaaccaagccaagtgttttgacggtatgagaatatatatcgaatcactcttgcccggaacagacgtttcgctgggtgaatcggctggattgttgtgcaacgctgctgaactatccccgattgagcgacttttcgggccgcccgtccacgacgttaaggagaccggcgccttttatgagcggctcttaaagactacagtacaagacgcggaggtcacattctccgatgttgcacagagcattatacccaaggtaaacttggtcggggacttcgaggggaagacagacacgaagtctggtcacggtagggttgaagatcgaagtccagcggcagttcaaaatgcattccaccgggtagctgctaaggaagctatctcgaaaccttctgtgaaaccacagatttccgtcttcctcagagcaactagcatgacaatgttgttactgccgtttatcatttacgaccgactttgccacaatagagcctatgagcactacaggggccacgcgaaggatatctatatcggtgcggccttcacatttgaagatagcctgacgggcgaaatcattaaattcccatccatttatgtgatcttgggactggcgggcgattctggccatggtgtcgaaggccgcgcgccgaaagtaagattgttcgaaatgggtagaacagattttggctggtaccgactattcgctgaaaacgtaatcatcggattcaagaatggtttgaaagacgacactacccgtcccaacaaggttgattataactttaggaacttgtgcggcaggggaacccgaaccatttctctagtccggcaatacggcgacgcgtgtgtagtgaaaagaaatctctggcgactgttttatccttctgtagtggggaattcggaggaccagaaaagcggcatgggcggtatgtacgaaggcacaattcgttacacaggatctatgtttttggtcggccggatagccaaatcgttactcggagccggacatcgtaagacattggccaccggtggtggggttccaaaatttttttctggtatgcgaggattaatgaaagttcatagggaaaaacagatgatgggggactgtcttacgcccaagcaactggggtcacgtacaatagttaataacatttctccgattacgtgggatgaaacagaaatggcgaaaaacggggggcttaaggtcctcgttcccattttacagagacacaagcctttccctaaggacttgcagcgagaggctggcctcgttaagattgggcacggcgacggatccactgctattggaaattggccagctcgcgctttactggacaggtcagtatactacgactccaccttacaagaggcacccatgtacgaggtatcacttcgtgttctcgagtattcagatatcttcagtggggcagaatgtgaatcagaggtctctcagtgtgcagcggaatgtactgacaataaccataaagatgatgtgctgcagaggacctatactctgtccgccgacttaggagaccacctatatgatgacccccagagcgccgggatgaaagctaaacagataaagccctgtatcgaacatgaaaatatgttcgcgggagtgtatgctcaaggaacaaactgtgatagcatttgtgccaccggggctgagcaagaagagaaactagaaaagcagccacagccggtgagagctagttttggtgtcggggggtacgggaaaggacacaaagtgttcgccgaaggtagtctcactttaacgtttggtgcgtggcaaacagtgttttgtgtaaaagcaagcacacaagggtacaatcaggtggtggaggcgtcatgggtactggtcggcacactcacggggaacgaaaagggctatgcggtcattaagcatgaagggcacggtaaaacctttgccccggataagtcaaatttgaacgtcctctaccagacctggtcggttagtaaatcggctgatctcatgcagacgttccctcgttctttaaaagacgcgggtgccctgatatccttagagctcgttggtattggccagttatatcccatgtatttttgggaatgcgtccagaaagaggttaaaaagatgagtgtggaaaactggcatgggtgctcggggcagggcgtagatggggacttcgcccattcacctgtcgtgatgagcatgatcatcctagtgataaaattgctcattcctggcgtcccaactaataccatggcgcaggcggctctcgtgataaaagagtatgactggcataaactatttatcgtgttcacgctgggcgctagcgatggaccttacgacgtaattctctacatcaccggtcaaggggccgtttatcaggacggacccatcttccgcctcatcgtgttcgtagacaagtacgcggcaggcttcttgcagtactacgtcccggttcagatctgcttgccagcgactatacacatgactcgatacgacttcggtgatgaggatctcgcctatgggaatgtggcgcttgcagagggctttactatgaacgatctctcaaaagggaagatgtcatgtcatacgccaaacgcgtgtatcacactccagggccacgcggccatccaattaaccgtcgctgcggtcgagcttcagggcatgaagctcgaggtaaccttacagactgaccagactaggtctaaggcccggttctggattattgaggaagtgtttgaaatagattttctacaaataaagccatcgcatctaacgaagctgaggacaactaaggtcctagaagggcatgatattcgtaagattttaacgtctcctgaaaccattaaaattgcccataaaaccgtcttggaggtaccgcttataccaatcaccccgttcccgtcagacttgggcctctatgaagctccaaggccgtcgaaagaa
>(88_0)
atgaaggggtcgacattcgctactgcgtggatcaccaaacctcctgccatagtccccaccacgatgaagggtgttcctatgggtgccatagtactccgcggcaatggagactcgatcagcgtgatggtaaccgagggagaggttgcgcaatggtcttttaaaatggtccataacaaaaaggcccatattggcagtgccttattactaactctacatgtcgcgagcgccgcatcgcatgcggccgtcggggttgacaaattcaaagaggtggataacgggaaggcgggcgaactccaaggcatacttggaatggcactggaattcggtgatcctaaaatactgaaacatgtgaagttaagagagcaaccatgtgacccggaggccgagtcaggtatatttcattcgccgggtttgggaaaggaagtagactcgtatgggagggacattccaagtctcgccaagtccggggagtattttgatactgtacttgacacgtttcaggtctttggctacctcatggcttacgattgtagttcagcaactcagatgcagtgcctggcgtcgcagtactggggctcagagaaaggtgacccatggggggcaggagcagttgaatgtaaagagaaagtctacgagcatcacgccgaggcggccttcgcgcggaagattaccacgcttaatgggtttgtagattccgttggccaaatcaacaagactaaagacgatgccgaaaccgactttgtatatgaagacgacgcggcagtaatagtttcagccaatcgctcggaacagcttaatgtcgtgtcggaaccatcgcgagggcgtacatttgttaaacgacccccacaagcagaagattataaaacggatggtcgctcaaccgtgtgtcttacagagggggtcgttaccggggcggtaggatcagctcagtcatacaggggtaatgtagcaatagatgtcatgctgccccatgattcatatgaaccccaatctgattatgacaaattttgcccctcctacctcggcgatccaactgtggggcatacagctgacatgtaccggcagcgctttcaagcaaaagtggaagtgaacgttgttgatataggtttggaacttaaatccaagacgatggacattgcggcggaagggacaggcaatctcacgttgaggggctcaggcgataaaagaattgctattgtggatgagcgggaaacgtatgtttcccataggtttgtttattcagtattactccattgggatcaggaggacgtcctgacccaggcgattatgttgactatagccgctgatgccaccaatctcgacggtgcgtttctgccgttaatcacccgatatgggccagatcaactagcagcggaggaagccatcttgatcttacccggtgtgacgttcctcaagagtgaaaaagggtccataacacttttaatggtcgaatttaaaacttacaaacttgatgtcgtaagaaagaagacactcacaggcaggggcccggagactaagatcagttctaaggagtttgcacaacacacagggtcgtatgacgacctacagataccgcaatggggatggtcacaggtcgcggaggagtgcggagagcggtttcatgtccaacggaatgaggatgagggggatactcagtgtgatgcagttaaatgtctccaccttttagaagacgacagtaagtggaaagggtctgcattccatcgggttcagccggatagtgttatgggacggaaaacaggagacgcggacatgggcacgagggcgaaagcctcaccaatcccgaatggtcgagtggtaactggcagtggtaatgtgtccttaatattcacggcggggtgtgcgatcgtaacgagcggcgactcggaaatagcagcagaattcctttacgaattaggctaccacgaggctttaggcatgaagttactgcattctggtactagttctgagaatatctttaaagttgagtatttattggcggccggatttactaagttcttccataccgacacagtttctacggtgaactctaaagaggcggatgcggtaggggtattaccccctatgtgcctctcattgtggccgaaggattatggtccgcaaaaggccggttcacctgtcggcaccctggataagccatcgctaaaagggatgactatgcaaaactcggcccctggaattctagcgaatactatcaactttggcgttgccaaaaccgcagatgacgggtgtaagtacattaacgcgacatcctataaatttggccgtaagtcacacgcttatgatgaccgtaactttgccggacttgcttggagcggaattcttggacgtgtaaacgtacatgccgccggatggtcacttccggctcttgcccccgcttgttcgctccaagatgaagccgctgacaaatcgaagaacgccagagatattttaccgatgctgtttaacatggttgtctatctgattcctgaaggtagcgatacaagtataccacagcctaagaaattactaactcatgtgaattctgccgttaaggccatgaagatgaaagctattctggggggtgcacttgttccaaagatccttcctcacagttggtgtgggtatagctatacgatccctcaggtttctgagaaaacgaacttccgtgctgacgcggccttgcctgaatctggcaacactgtaggacttcttcttacccgaacaaagaatgaagccgggaagtgggatgaccaggctactataggaaaagtcgacaatgtgggaggcgacccgatacaaatctgctttttgggcaataccactcaaacgacgttgggtaaacaggacggggactggagtgaaatcgtcgtgccggcaatagacagcaaacgggcattcccgctggacatcgttagtcagggtttcgctcttaaagttcgcctagctgtaaaaggtcctgagttatctgtaaaggtcgaggcaagcgcgaccaacacagctttagttgatgactccgagacttcaccagaattagctcagccaaaacctacccagttaacctatgtagtctgcgggcacgacggcgaaggcttgaaaaagcccaaatttacgtttttgggtacggacgaactggtattagttttttctggcagtgaccgcactactacgcccatgcgcttagtaaactgtgttcgcagtaccaggtataattcgcctacagacttctggctatgtaaggacggacagggcagccctgaccacatggacgaagggaacaaaagggtcgctgaaactgaaattcaagagcacgtcgatgcatgcattataacagttgagtgcgaaaacgaggttactatggggaccccctacccttctacaagaagcattgctaaaatcacaggttgcagctatctgcaagccgagaggaaagttgagttgttttcactgtggttcatgcgtctgaaaccaaagacagcgaccgatatcagattagctattctcgctgaaggtgatccctttacctggtatcacaggaagccacaggaccttactgaggtgcatcatggtcagtctattaacgttactaaatttggaatccgcgacgcgatcaaatttcatgacggattggggttcctaggggctggtggagtggtagcgggtaataagtcatatcaggaacaactccaagtgtacttgaaggacattcaggtcctcggctcaataattgactatgaagtgagcactacgatagggggcaaattgcgtacgactaaaggaaagtcgaaattgctttacgcattccttttcgctttcgagggtgcctttgacccggaaggcacgtacagactcgcgagcgcaagcattctcgtactgcctttccggcagaagctcgtcccccatggaaaagtcctcgaacaggaaatggcctggagacgtgagaatgaggttgtgtttggaggtggtctaatgtggtgcatgtatatatatcacgcgttcgcgtcaatgattagtacatatttcagtacgattggctccgttattaaaacaggcgatgcaaagggtcagcaaccatttttttgggttaactgtgaattaattgctagcgcgaatgcccgggattacgagtttgccttggagtacgaagcgatgctgattgaagcgttcaatggtaatgacttatgcgagaaagacatacgcggcctctatgcgtacgaagtggaacaagtcgataagtctcttaaactcgcaataaagcaaatagcaaacctaaggctactcgagcctatttggctaatgctgactgtaaggttagtctcagctcgccatcctaaggtaaatcgtataggtaagagcaaacactcggagctcgggacatctaacgtgggaatgccgattcgttcgatgatggggggtaatgcattccgtcgtctaatgtcggcttatgacgaaccgctggtgaggacaccttatctgcaccaacccagatgtttcgattccccatatttcctatcgctgaacgaagtaggtgaattccagttggatcgcagcgtacggttgggagacacagaagggttgggtgtcgttagcttattaggagctaccatcgacactagtggtaagtttccagtcgaaagagagggcggcggcgatagagccacaccccaagtgacatgcccaaaaatgcgggaattgtatcctacagtttttgaacttaagaaggcaggcaaatttgtctcccttcttcacacgacctccatggagaagtgtagtagtgcgagacatcctatagtcgaaggacagaacgaaatatacctgttcgtgactccagtgtcttttgacaagaaacaggatgcagtcttacgaattttcgtacaggcagcgttagaattgaagaccgctggggtcctctcttgcgatgtcacgagttactgtaccgggtttctgaaggacgaggttactggagattcctttgtgaaggttgccaaaacaatcttgctagcatgtctgctaagatggtcagcagcatacattctccctaacgcagtgatgtctataaatcttgaaacccttcaataccattggacagccgttgatagcatcaatctaggtgcaggcccaactccagacggagacggtgaaaagaatgaaggacaacgcttttcgacatctgccctacaagttgaatctattccgggcacacaagaggcggtttttaaattcttcatcgaattgtttgacttccgaatacggatctccggcgtagagaatgtgaggtgggaccaaggtgagtcgcctgacatgatccaggccaccgtccaactaaagaagcagcagagcgcctatcatcagaaggcactgtacatcactgcagcggatgccgcacccaagaccccatttagtcacttcgacttattcggactagagcttacatcgaagtcggtcggagcgaagaggcaatatgacgacgcctgggaatcagcttatgggctcactaaaggaaaaggcaactttggcgatgtctatacaggtaacgcggctgcacaagggtctgtacagtggtatggaaacatctgccttgatatattagatgaatacgaagaaaacgcagtccgcgcagccgggattgaaggtcgggtactcaccgggggtcgagtgatggccaccgcagtacaagactcgctgcactgtggtcctgccacctaccgcattgctacggctgaccaaggtactaattgcggcatgaaagacactcaacaaagtatgacatacgcaaaggcgtttgtgagtgaagaagtagtgactgccgacattgatgcccttatagccattgctgagatggtgagcgacagaaccttatggtcatgggtttcgaactggccgattccatttgtcagcactgaaactgagtcaattgattatgaccagggggctgttaccacacgagcactctctggcctaatcggaggcttccaagctcataacgattacaagctgatttggataaagggtcctgctggagggagggattatactgtaggggtggtccaaaagggggctatatcagagagggctggtgatgaaggtaccacacgggtatgcaaaaagaatgcaactaatgtagagctatttcgtcgagctaac
>(89_0).(303_1).(515_58)
atgtttttggaatttgggcctatattactgtgtgttcgcgctctggcaggacgcactcagacgaaactacaggtagggccctacaggcgcactctggttacgtctaagaaagaccacgagtacgagcaggcgttagctgcggatactgtttcgggatccattgcctgtcattcgctggagtataacccactttggcggtccacacgcagtaatagtagctgggaatctgacattgcggcagtgtttcttaaggctgacgttgtggccgatacgggttttactgggaatcatcagcatgacccgggatatatgaagcggaaacgagtcagcaaattggaacagcgcctaatgtacgaggatagaggtgactgtcaagtattacgtgggacaggaattgagtttcaatcaaagcactatcaggaacacaaccagccccaccctttggaggccattatctcttcgagagagctgctcaagtcgatggaaacggtgaaagcgagtatgttaaacgatcaagggattgaagcacaactagttgtgcatggagacaacggagctggaaactccgacgcaagtggtagcgcggtagtaaagaagctaactggaagtataagtaatttaatgcaaattgcgctcgtgacttatgatcttggcagagcaaacccgcactatgccttcccgctacatggcatgcctgagtcccctgagaaaaatcatattgtagtaagcgaacaatgtcaaaaaggcgtcaaaggctggctgaggctgaaggccaaggcgctggtacccgagtttcaacaacgtgaacaacagggattagggaacacagctgagcgacccattagctctccccagcccaagtatggacagggactacgagtagccttacagattaaagacgaacaagacttgtctagcaaagtgctcaaggaggaaaaaaccccgacgaccatgcttacaatagcgagttttacagcggacagcaatgctgattatctgcttgcagcctcgggcttggccggaggtacgactgatgacgcccatgtgaagatatgcccggaggaaaatgcgcccaacaaatgtgataaactcggcgccaccgactgtcctctcagggggttttacgacaaccaggcacaacaaatagacaagaagctaggtctctctaaaatagtcctcttgataaaggatcttcaggtgactctacttgtgggtcacgatataaacaagtactgctcggaaacggttcaacacgatcttggtccgaatgctcagagcaccactgacgaa
>(90_0)
atgttaaccgtttactttcacggcaattcgaccaatactgcgaaccccgttgagcctaggtttccgaacccgtcagtgatagaggtaggagagactttagttcccaactattttcacttaagagaacttatctgtccgaccacatatgcaggctatgtatggtccaagtttacacccattgttcgcataattgggatccaccgggatggttataaatgcgcttctaccccagtaacagaacaaattcaggtctggtcctacgagcgctttggtgtgaaaatcacgatgtccgtatgccttgcaaagctgggtcaagacttggaatgggcctctaacgacgagggcgacaaacccaaacgcaccacctcaggagcaagcaaggctaaaccacgacatagacctccgaaggacgaaatgtggtttgaaaagatgatgggggctctgcctctggatgctccggccacaaaactttctaaggcgtctactagcactgtgtacagtctcgtctttgagtgcgcgtacttgctaatcgggatgttaattctgtgcgtcgccacctctaaatccgaagtacttactaccgtgtcatttcgaatgcgatcaacgggggaggaccacgataattgggaggcaaacgatcttaacgcgggtattggattcccggttcctacgtccaatgaattcctttaccactgtacaggtgcgaacggtgacaaactgaccagtttcgctagtgggaaccggcaaataggtactgagaagaagagtaaactgggcgttacccctcttttaaataaggctaaacgagtacagcgggcccgcagcaagaatgaagaattttatgacccatgggtggtatcgacttcggtggttggctttaatcttgagagcaactttgaaatattctgtggctcgattataatggccgggtttgctggggcttcggtagtgtctaaagtgctgggaggttttaacaatattactgaaggtcgtatccccggtatccttgccttgttccaaaaggacaaggatgttctagtggtatttacgacggtagaaaaagcgtggactaaggatgtagccgcgttcgagttaggagcgctaggccaggtattgggcgttttactagaagaggatgtacatcatatggataagtccttggaatgtaagacattggggccgacgctcgatacagcgcgagaggtcggtgcgttacttaagtatatcgaaaactcagttgcctcattcgcttggtcccttgccgagcaatgtgtcgacatggcctccccccctaccgcatattacgacacgacaactggtcgtcaagtgaattttaccattacggggaaattagacatgaaaatcaagacagtttccgggtttgactatttctacatttgcaaaatgttagacggcatcgggccagctgttgttgttagcaagaaaacggagcagctactaaggagttcttatgttgtgttaggcgacggaaaatactatggagtccactgtttccttctcgctagtttctccgaatccccttacacacaggggccaaagaattgtgctaatgtacaagctcacgtaaataaaggattcgagatcgctcagccatttgtagcctcgtcatatttgtggccgcatctagcggctagcgatataaggatcaccggtgcgctgacgaaagaggatcttcggctactgcgagccgcggacttggacggcgatcacgagagcgggaccgcgaggtatacaccggctccatcacgcgtcgctgtggtccgtgagcaatgcgaaggcgagttagtacttccaaagtgttgggacacccgctcagacggaaggctggagaaagtggcaaagtcacgcgactattaccctgtaaatatagatatccattctgcgatagctggggttataaggacagatccatacgttccgacgatgaagcatagttttgaggggactgcagtaggagcagacgcggggtacactacggatttttcgggtgatcagcttaaaggtatcttaagcacaagagggccaataccggatggcgagaaaacatcgaaagtcaagaacgtttttatctgttctgcctctggaggtaacgacgttttagagaaggtgtatcacaggatggcggcagtagtccacaagctattccttaacttaaatgctcccggtatgacatatgtgaatggctgcgatacaaaatccaaatatgccgaatttctcattaagtgtctgtacattcccgtagcgaacttattacaatggggtccgggagtaggctgggagtactgtaaaaagaagagtatcgtttcaagtgggatgctatgggattactttaaagggctggcaggggataaagattccatgttagtactgtccggcatgtacgattcccagttagagtatacatggttttggggtaccatttatcggactacggtgctcgggattcctagcggttcctttgcaaccgattacaaacttttaaaggtggcatctgacgataatctcatgtggcattcaacgaaagcagctactatagtgaaggctttcggcctcgaattagggagaatgggcctaggtgttggtcatcaagagtggggctgccctctggtcatgctctggaaaatggcccttgagtgttccgaaacagagagttggttagatttagagtggggcgtcggatataagggtgtatacgccgatccgaatgtcaagggcgtcatttttcagatcgtcgcaaaagacgcaaaccatccacggttcgactacaacgctaaagacgaggatgctggctgcaacggaaaagtattactacttatcaataacaagaaagagacggcccgcctccaaggactccacgacacttcgttagacctcgcttacggtggttttgccgcggcgctcaaaatttgccgagctggtaaggacaaatggatggtctcagcgaagaagacgaaacctggagcgcggcacgagaagtgcgatgagagcattaacacccaaggagtattcggtcaggaacaggagatgttgggtcttgataaagaaatgtatggggtcgaagcgcaaataaaaggaaagttgcgcggtttatgtgttcgcactaactttttaaccggacgtctgcacgaaaatgtgctcgtgggttatgatctgttgcaagaatttaagagtaaatacttctacaaggacaggaatttgaagcgcctaaaagacgtgaccaagaaggctataaacgatgaccttggccagaacttacagaacaagaaactgaagggtcctttgctgcgctggggttgcacgagcgtgaattcaatgaaggttccgactaagtacgcactgctctttgagaaatacactaccggaccttatctgttggatgaccacctaaagcttggcgaggccacatgcgcagtcgccgtattcctaagtgaagattcctgtcttttcaagaagtgcttgaagttgtgttattatacagcacaagcactgacaaaggtcggtatgggttttaactgtaaagacggcgaggtaactaaagatgtcaaagtcgcccccttctgtgtgtcccaagggatgacgttttatctggagaataccggtgataacacacgacactccgaggcgggagttgacctggccgacgatgccacagttgagaagattgtcgtgagaaacgcctataaagtgggcaaaaccggtaattacaatgtcatatggtttcaaaccaaggaggctgcgaacaggtggcctgataaagcccctgcaaatgggcaacatgactcgtcggggtttagagcaaaaccagaccttgatgaattggcggcgaagatctcgacgttggacgctcgcaaagagtggcacttttcggtatcgtttccgtctgtgaaggagcctatcttcgcagagtaccccgatactattagcaagcatgatgccaatgcggaaggtgatccgcagaccggcgagttcttctgggttcacgtcttcccgacgggtgataacgaccagagttcggaaggtggggagcaatcacaactcgaatttgagttacaagacgagatgaagcattcagcctttcaaggatacatacgggcttacgtccgtcggacctgcttcctaactgaatatggcatcactgtcgctccc
>(90_0).(571_78)
atgttaaccgtttactttcacggcaattcgaccaatactgcgaaccccgttgagcctaggtttccgaacccgtcagtgatagaggtaggagagactttagttcccaactattttcacttaagagaacttatctgtccgaccacatatgcaggctatgtatggtccaagtttacacccattgttcgcataattgggatccaccgggatggttataaatgcgcttctaccccagtaacagaacaaattcaggtctggtcctacgagcgctttggtgtgaaaatcacgatgtccgtatgccttgcaaagctgggtcaagacttggaatgggcctctaacgacgagggcgacaaacccaaacgcaccacctcaggagcaagcaaggctaaaccacgacatagacctccgaaggacgaaatgtggtttgaaaagatgatgggggctctgcctctggatgctccggccacaaaactttctaaggcgtctactagcactgtgtacagtctcgtctttgagtgcgcgtacttgctaatcgggatgttaattctgtgcgtcgccacctctaaatccgaagtacttactaccgtgtcatttcgaatgcgatcaacgggggaggaccacgataattgggaggcaaacgatcttaacgcgggtattggattcccggttcctacgtccaatgaattcctttaccactgtacaggtgcgaacggtgacaaactgaccagtttcgctagtgggaaccggcaaataggtactgagaagaagagtaaactgggcgttacccctcttttaaataaggctaaacgagtacagcgggcccgcagcaagaatgaagaattttatgacccatgggtggtatcgacttcggtggttggctttaatcttgagagcaactttgaaatattctgtggctcgattataatggccgggtttgctggggcttcggtagtgtctaaagtgctgggaggttttaacaatattactgaaggtcgtatccccggtatccttgccttgttccaaaaggacaaggatgttctagtggtatttacgacggtagaaaaagcgtggactaaggatgtagccgcgttcgagttaggagcgctaggccaggtattgggcgttttactagaagaggatgtacatcatatggataagtccttggaatgtaagacattggggccgacgctcgatacagcgcgagaggtcggtgcgttacttaagtatatcgaaaactcagttgcctcattcgcttggtcccttgccgagcaatgtgtcgacatggcctccccccctaccgcatattacgacacgacaactggtcgtcaagtgaattttaccattacggggaaattagacatgaaaatcaagacagtttccgggtttgactatttctacatttgcaaaatgttagacggcatcgggccagctgttgttgttagcaagaaaacggagcagctactaaggagttcttatgttgtgttaggcgacggaaaatactatggagtccactgtttccttctcgctagtttctccgaatccccttacacacaggggccaaagaattgtgctaatgtacaagctcacgtaaataaaggattcgagatcgctcagccatttgtagcctcgtcatatttgtggccgcatctagcggctagcgatataaggatcaccggtgcgctgacgaaagaggatcttcggctactgcgagccgcggacttggacggcgatcacgagagcgggaccgcgaggtatacaccggctccatcacgcgtcgctgtggtccgtgagcaatgcgaaggcgagttagtacttccaaagtgttgggacacccgctcagacggaaggctggagaaagtggcaaagtcacgcgactattaccctgtaaatatagatatccattctgcgatagctggggttataaggacagatccatacgttccgacgatgaagcatagttttgaggggactgcagtaggagcagacgcggggtacactacggatttttcgggtgatcagcttaaaggtatcttaagcacaagagggccaataccggatggcgagaaaacatcgaaagtcaagaacgtttttatctgttctgcctctggaggtaacgacgttttagagaaggtgtatcacaggatggcggcagtagtccacaagctattccttaacttaaatgctcccggtatgacatatgtgaatggctgcgatacaaaatccaaatatgccgaatttctcattaagtgtctgtacattcccgtagcgaacttattacaatggggtccgggagtaggctgggagtactgtaaaaagaagagtatcgtttcaagtgggatgctatgggattactttaaagggctggcaggggataaagattccatgttagtactgtccggcatgtacgattcccagttagagtatacatggttttggggtaccatttatcggactacggtgctcgggattcctagcggttcctttgcaaccgattacaaacttttaaaggtggcatctgacgataatctcatgtggcattcaacgaaagcagctactatagtgaaggctttcggcctcgaattagggagaatgggcctaggtgttggtcatcaagagtggggctgccctctggtcatgctctggaaaatggcccttgagtgttccgaaacagagagttggttagatttagagtggggcgtcggatataagggtgtatacgccgatccgaatgtcaagggcgtcatttttcagatcgtcgcaaaagacgcaaaccatccacggttcgactacaacgctaaagacgaggatgctggctgcaacggaaaagtattactacttatcaataacaagaaagagacggcccgcctccaaggactccacgacacttcgttagacctcgcttacggtggttttgccgcggcgctcaaaatttgccgagctggtaaggacaaatggatggtctcagcgaagaagacgaaacctggagcgcggcacgagaagtgcgatgagagcattaacacccaaggagtattcggtcaggaacaggagatgttgggtcttgataaagaaatgtatggggtcgaagcgcaaataaaaggaaagttgcgcggtttatgtgttcgcactaactttttaaccggacgtctgcacgaaaatgtgctcgtgggttatgatctgttgcaagaatttaagagtaaatacttctacaaggacaggaatttgaagcgcctaaaagacgtgaccaagaaggctataaacgatgaccttggccagaacttacagaacaagaaactgaagggtcctttgctgcgctggggttgcacgagcgtgaattcaatgaaggttccgactaagtacgcactgctctttgagaaatacactaccggaccttatctgttggatgaccacctaaagcttggcgaggccacatgcgcagtcgccgtattcctaagtgaagattcctgtcttttcaagaagtgcttgaagttgtgttattatacagcacaagcactgacaaaggtcggtatgggttttaactgtaaagacggcgaggtaactaaagatgtcaaagtcgcccccttctgtgtgtcccaagggatgacgttttatctggagaataccggtgataacacacgacactccgaggcgggagttgacctggccgacgatgccacagttgagaagattgtcgtgagaaacgcctataaagtgggcaaaaccggtaattacaatgtcatatggtttcaaaccaaggaggctgcgaacaggtggcctgataaagcccctgcaaatgggcaacatgactcgtcggggtttagagcaaaaccagaccttgatgaattggcggcgaagatctcgacgttggacgctcgcaaagagtggcacttttcggtatcgtttccgtctgtgaaggagcctatcttcgcagagtaccccgatactattagcaagcatgatgccaatgcggaaggtgatccgcagaccggcgagttcttctgggttcacgtcttcccgacgggtgataacgaccagagttcggaaggtggggagcaatcacaactcgaatttgagttacaagacgagatgaagcattcagcctttcaaggatacatacgggcttacgtccgtcggacctgcttcctaactgaatatggcatcactgtcgctccc
>(91_0)
atggcgtcgaacggagccgcgcgaggcgagaatggtgctgagagaaaagcagtagtagaagtcgagcctgtaaaggagataaggcttgatatgctgggtgcaacccacgatgccaaggatccatcaaagcaggcttcacgagttgaggtccttcacgagtttgacgctccccccgcggcagtgggggaggacttccttatggttgagttgaccaaagacctaacggcttttgcaggcatagacctaacggattttcttcccgtgtcgtgtgcaatgagcaacagtgttatggcggatctgatctgtgaacttctgcaaattaaagagtttcaccgcgagataccgcctgggttctttgttacaccagacacaccaaccctaatccacctaacttctgaagcagaagcgacagtgactccggtgtccagggtggaggaacagcaagcgcgagaggatttcatcgcgtcagcggaaatagagtaccgtaatgagcctgctatccttttcgctaccggatcaaactgtgcgtctgggaccgggaatattcaaccgccagatgcgttagtgccggaagcttttaaggaggtacgcgtatatgcggcccggggtcggggcagtagccaaatgcatttcttttctattaaaagtggaatcgcatcgacgcgcacggagaaaaacgaccctaacacagattggagtaatgtctacagtcacgctaagagtcgattcagcgtccattattctctacgactactgatgttgcctgagagaatgaatgtttataatcttggctacacccaagaagacactcagtgcagtctgatcacctgtctccagagagaggagactcgactttatacagatacctgtttaccgcgactggaaagtgaagagttatctctatgtcagggtgaagctgttaataatagcggtggaaagtcggctttcggtcagttgaacattctggaggctacatatatgctcgcatccaagattcttcgatataagacagcggcacaagagatgactaaagcaaccgagacagcaatcgggctttttgacatacggatgcgacataaggccgcttccggccccgatatagaagaaaagacgttcgacatttttggtgcggctgaattgaaccaggaggcaccaatgatatgccaccactactatggtgatgctaggggagcgtatcatcagaagctgggtgatgttgacagcgcctccaccacgcacgaggcagggccttcacctatcgacgtagttcaggctactaaggatgtcggggccctcagaatcaacggggagaaggacgagaagaggtatactaagaccgcacagcctgtggaggccactattcttgttagggggctggcttccccaaatgcttgcgggactatgcttaaggtgaagatagttgcgaaccttaaagacactgcctcatcgaatacggccatgaagcgagcgtcgccaaaagcagtatggctctcagaacttcataagccctataatcgagcacacggtaggtccgtggcaatcagcatgtttcggccgtttaaaaggctctgctatgaagaaacggtttttgacaccggatgggaattccgtacagcgaggaaacgtctccagaggcagggtacggccagcgggttcactgccttcaaagggggaataccctttatactgatcgaaaaaatcgatctcaggggtcaagatttgcctaagggcagaattctactcggttaccatgtaggcggcaaggtagaagcacttattaacctggtgattactgcagcacgtaaattggacgacgacgatgacataattccatgtgacgatcagtatgtaaatgaagcctatggtattctgcagaattgttatggtgggttgtgcgccacaatgttaccccagcggaatgcgttgaacgcgtgccctatgctgtatgtcgctacgaaatatatcgaaaaagtacgctacttggattttgcgggacccggtcttggagatagcctagaggactatgaaagggctgacaatcgaaaaacaggtataccggagtcgcgattcttaactgaatcgggtatgacggacatgatagtctttaacctggagaaacagcataccacacaaactatttgggagattacgcatgcgaagccccggaaacaggcacttgaaaattcaaatactggtaagattacaattgaggttatctgcactaaagatattcaatcacacaattactacaaaccgcccctgctgaagaatttatgcacattgaaaaagggtaagggcaacgatccgctgtcagtaggtttttgccagcaggattccctggactgggtctacaaggcggctgcagacttggctacaatggagtcgcgcctacctaaatctgaacttatagtttgcgcaggaacggcggatggagagggggaagggacaaatctcctgttcctttacggggcgtaccctgacgctctcgcggacgagacaatagaactggacagatactatttcgaaattgaaaatataatagacccatcctgtacttgccccggggaagtgtgctttaagaagcacctgcctcttcgctcgcacgagcgcacgattaagactggaaacgagccgtcgatcagagagggagatatagcctcgccacacaagaaaccacaggagcggtgcgtgactgcagcgcaagttcttccggatgtggatgatgcacttgggggcggccgggacgagtacaacgatatagtaggtaatggagacggcgtaccagtcggaagcaacggagattcttcacattctttcgtatcgtcacacaatcctgggggggaggagttcctctcgggggaggtgaatgtaagagcggtctgtactgaaactgagataattttgctcgcgtcaccactcctgattttaataccagtggctgtagcccaggtgaaaaatcttgaaacctgggttgaagatatgaaactgaaactgcaccagctggggactaagggtgaggggcaaacagaaagtgaattcggcgtgttaggttgcatcgaccagggtgaagggcaaaatggagaggagcacaaacagggtccctttaaacttgcggcatgtggttttttggctgccggacggatatatgactgtaacggtatggcaatcgcaggccttgagagccttgacgtcggatcacctagtcaagtagaagacaaggaggtgcgaggcttcgccgacgcctcgaaaaatgcagaagcgtcggctggcaagggagtggccgaatccccgaacgtacaagatagtgagggaccagagtccaatggcgagccggctacagagacaaaggcctataaagaggatgtaatgaaattgaaggaggggactagtcggcctgggagtgcaaaacgatccactatgggtaagtggatggtgtcactcgactttaaggaggataatctcctgccggactttttagaggctttcactgatggtaagcaggctatcacagctaaaaacgaatcctcctattgcgccgatatggttcgatacacactgcccggggctgagagcgtccagcagcgtgccgggatggcttggcaaaaactccgaaatctggctgtaaactcatttaaacaggacaaagatgtggctggaaatgggaaaaaacacggccatacaaagggaggcggtatggaggatagaacgaaggatctcgcagccgggatgttgtacgtctttggggcgttagtcggcgaatcactgctcgatagcacacttggaactaaaccgggagcttggctacacgctgacaagcccggctacgcgcctaagtccgttggtagggagcaggaaaacggctacccaatgaaaaaatttttttatcaagctgcgttcgtatgctcggcggtagcgtatcagtcgaacattgatattgtctttatgcgagccgacggaccgtgcgacagatttagagaggtggtgtggtccaatcgagcttctgtagccgataagcccctctttattggcgagtgccgagccatggcacagcacgaaaattactcgatcccagtggactacgatatagcgcacagctttttcgagtgggatgctaaagcaatagtatcacgtcgcaagacctggaatggccatggccaagttaataaatccgtgaaggaatgtggcgacggctttgtgataggtctcacttatttcgacctagaacttagtgtcgaccaacgtttgcaagacatgaactctctcagttatgcttcatcagcgggattgatcgataagacagtagcgatgactggctgcattatgttaacggatggcgcaggcttctcagcgaactcagggccgttcacagtatatgctcgttgcacttacaagcctgcgcttctcgcttctgtaccagtgagttgtaatgcattggctggtatgcaaacggaaaagaagccgacgcctgactccaacatgataactactcttcagcacgaatttagtgacgaaaagcaaggcaagtgtctattgggaccaccaggcttcatcagtggcccggacgcgcccctgtgccatacggggtccgaggaagctgagggcgcaccgtatgagatcactcaacctaaccagaatgctcttttcacacagaacgctcgggtgggccagattggccgtcgagtcggggccctccagacttgcatggtgtccggaacgatgcggccgtatgcaatatgcatttcggaattcccgagtaagcgggaaggcgaggcctgcctggcgaatgagcgcagcgcggtcaaagtgctgacggaagactactttggaaagaaggaactcggtgttaaaacgatgcctgcaacctactttaaggttgaagattataggggtgtctctgccctacccgaggcgtcagcccccaagttagagacggatgtgcggataaagatctatgacgtactcgggaaagtgtgggtagtcttgtatgccttaagtctgtgcgaagatagcgcaggcagcttgttcatcgttttcccacatgaggctactttgttggtccttaaagaacccactactggggcaaggaaagtcttgtggattagctccatctttgataaagtgtgcaatgagcaggagacattcgcattggactgtaatgcgcccgggtctgcaacagcggcgataaaacacgaaagcggagttttcacactaaatgcaaggattggcgttaatcgtattgtacaacattgcgatgccatgctctcgtttggggacggaggttccaaagaagcactctggttgcagaaagggcacgatggcgtgacatattactatgcagaccttaagggattgccgctgatctgcggagaaacgtgcagcagtgcggagagtgcagcaaccctagggcgggcccacggcagtaaaaccgaaccgtccaacgaattgttgcagcaggctactgaccagctggcatgggaccaaagtcatcctgactctgcctctcactcggaccccatcaaatcaaaaatcccgttaaaatactgcggtaccatctgggaaaaaaagggctgggagtatacacactttgtcagccagggaggcgatgtctggggagcggagtccgatttaatgatcgtattgttacttgttagcttagatctaagatacgatacggagaccatagcggatttgttcttcaccgagatgctaaaggaaaggatagttaggtatacctcggacagctacgaattccgtgtgaacgaacgctacgtggttcctctcggaacgtggcgaacgattgcaattcagtcgaaaggtgtcaggaggatcccgaggtgtaaaattgcatcttttctagatgaggacgaagaagatggttcactgggccaagccgaattggcctcgtggttagagaaattaaaaaagacagaaacactgccattggcagcttctggtctagtcgaatcctccctgttggcaggaattgaaatctacgtcagtaaccaggtgaacgagacgctccctataaagcgggaggttatgataaaccgagcgactctggggtgtgcacatctgtctcgtaaacaaattgggttccccgaattttctcgtctcgttgttgactcagctaattctgtcgaaaccattgaagctctttatcagattcctgtaagtaaacaggtcgttccagaatttccagttaaaggcgatacgttaccaatcggtgaggagcccataggtcccggtaggccgcgccttcacttcgtcgcaaagttgcatcagggagcgatgataatgcagctagtcccctacgcaagtgagatcgacctatattttgcactagtccgtgtttgcaatgacaataaggattatctaggacacggaaacaagatagtgctgacgtgcacacggtcacaacgaaaggaattgatgatggaccccgctctggacggcgctgtgaccttagcagaaggagacttgccagcagcactcgtcggtagcacaattaaatttgccgga
>(92_0)
[truncated: 955,613 more chars]
