# Supplementary material for: NU-IN: Nucleotide evolution and input module for the EvolSimulator genome simulation platform
Source: BMC Res Notes. 2010 Aug 2;3:217. doi: 10.1186/1756-0500-3-217 (PMC3161368; doi:10.1186/1756-0500-3-217)
Supplement: Additional file 1 — Example Parameters. A parameter text file used to run the NU-IN simulation program. [file 1756-0500-3-217-S1.TGZ › NuIn_1.0.2/ParsingScripts/ExampleData/002_100.families]

1
1
3
3
5
6
7
8
8
10
11
12
13
14
14
16
16
18
19
20
21
22
23
24
25
26
27
28
29
30
31
32
33
33
35
36
37
37
39
39
41
42
43
44
45
46
47
48
49
50
51
52
53
54
54
56
57
58
59
60
61
62
63
64
65
66
67
68
69
70
71
72
73
74
75
76
77
78
79
80
81
82
83
84
85
86
87
88
89
90
90
92
93
93
95
96
97
98
99
100
101
102
103
104
104
106
106
108
109
110
111
112
113
113
115
115
117
118
119
120
121
122
123
124
125
126
126
128
129
130
131
132
133
134
135
135
137
138
139
140
141
142
143
144
145
146
147
148
148
150
151
152
153
154
155
156
157
158
159
159
159
162
163
164
165
166
167
168
169
170
171
172
173
174
175
175
175
178
179
180
181
182
183
183
185
186
187
188
189
189
191
192
193
194
195
196
197
198
198
200
201
201
203
204
204
206
207
208
209
210
211
212
213
214
215
216
216
218
219
220
221
222
223
224
225
226
227
228
229
230
231
232
233
234
234
236
237
238
239
239
241
242
243
244
245
246
247
248
248
250
251
252
253
254
255
256
257
257
259
260
261
262
263
264
265
266
267
268
269
270
271
272
273
274
275
276
277
278
279
279
281
282
283
284
284
284
287
287
289
290
291
292
292
294
295
296
297
298
299
300
301
302
303
303
303
