# Supplementary material for: NU-IN: Nucleotide evolution and input module for the EvolSimulator genome simulation platform
Source: BMC Res Notes. 2010 Aug 2;3:217. doi: 10.1186/1756-0500-3-217 (PMC3161368; doi:10.1186/1756-0500-3-217)
Supplement: Additional file 1 — Example Parameters. A parameter text file used to run the NU-IN simulation program. [file 1756-0500-3-217-S1.TGZ › NuIn_1.0.2/ParsingScripts/ExampleData/geneCounts.txt]

Genes, sorted in decreasing order of prevalence:
Gene 299: 2	G: 0.0250238	H0: 0.0505959	H0/N0: 0.9074	H0/N1: 0.756728	H1: 0.0196005	H1/N0: 0.214386
Gene 297: 2	G: 0.981076	H0: 0.0185823	H0/N0: 0.642237	H0/N1: 0.27433	H1: 0.147475	H1/N0: 0.844708
Gene 296: 2	G: 0.328315	H0: 0.15872	H0/N0: 0.157688	H0/N1: 0.548105	H1: 0.0749322	H1/N0: 0.24917
Gene 295: 2	G: 0.0332364	H0: 0.903404	H0/N0: 0.552022	H0/N1: 0.680972	H1: 0.0618866	H1/N0: 0.239991
Gene 294: 2	G: 0.00402868	H0: 0.151989	H0/N0: 0.402923	H0/N1: 0.361026	H1: 0.389324	H1/N0: 0.689387
Gene 292: 2	G: 0.0209085	H0: 0.0933761	H0/N0: 0.32291	H0/N1: 0.383083	H1: 0.538233	H1/N0: 0.328358
Gene 291: 2	G: 0.267582	H0: 0.62848	H0/N0: 0.237493	H0/N1: 0.372461	H1: 0.0453697	H1/N0: 0.845294
Gene 290: 2	G: 0.038077	H0: 0.161811	H0/N0: 0.833394	H0/N1: 0.599381	H1: 0.703673	H1/N0: 0.951854
Gene 289: 2	G: 0.732029	H0: 0.18402	H0/N0: 0.436033	H0/N1: 0.989988	H1: 0.194567	H1/N0: 0.411445
Gene 285: 2	G: 0.0524182	H0: 0.407356	H0/N0: 0.668053	H0/N1: 0.439257	H1: 0.12822	H1/N0: 0.249593
Gene 284: 2	G: 0.00310762	H0: 0.230222	H0/N0: 0.922512	H0/N1: 0.146673	H1: 0.619315	H1/N0: 0.288558
Gene 274: 2	G: 0.0877563	H0: 0.620153	H0/N0: 0.355174	H0/N1: 0.718902	H1: 0.973131	H1/N0: 0.518762
Gene 272: 2	G: 0.00725677	H0: 0.271488	H0/N0: 0.34115	H0/N1: 0.462299	H1: 0.0395355	H1/N0: 0.656031
Gene 270: 2	G: 0.959097	H0: 0.217831	H0/N0: 0.193885	H0/N1: 0.157614	H1: 0.093466	H1/N0: 0.211711
Gene 269: 2	G: 0.0465468	H0: 0.0713741	H0/N0: 0.669815	H0/N1: 0.564619	H1: 0.0623157	H1/N0: 0.440275
Gene 268: 2	G: 0.0738077	H0: 0.0562674	H0/N0: 0.329499	H0/N1: 0.452995	H1: 0.0556628	H1/N0: 0.458128
Gene 267: 2	G: 0.00403596	H0: 0.575719	H0/N0: 0.408179	H0/N1: 0.772006	H1: 0.0392489	H1/N0: 0.541593
Gene 257: 2	G: 0.091376	H0: 0.196148	H0/N0: 0.882446	H0/N1: 0.413846	H1: 0.105322	H1/N0: 0.257102
Gene 256: 2	G: 0.309987	H0: 0.107166	H0/N0: 0.69292	H0/N1: 0.498109	H1: 0.0695724	H1/N0: 0.685133
Gene 253: 2	G: 0.189477	H0: 0.93545	H0/N0: 0.633177	H0/N1: 0.603453	H1: 0.0843647	H1/N0: 0.341294
Gene 252: 2	G: 0.413584	H0: 0.140314	H0/N0: 0.428049	H0/N1: 0.14359	H1: 0.216556	H1/N0: 0.724865
Gene 250: 2	G: 0.00425678	H0: 0.0236549	H0/N0: 0.743532	H0/N1: 0.334824	H1: 0.129761	H1/N0: 0.290139
Gene 248: 2	G: 0.0463791	H0: 0.0265432	H0/N0: 0.469744	H0/N1: 0.93558	H1: 0.0246271	H1/N0: 0.228772
Gene 247: 2	G: 0.12845	H0: 0.0715532	H0/N0: 0.426596	H0/N1: 0.253367	H1: 0.3912	H1/N0: 0.575962
Gene 246: 2	G: 0.0154278	H0: 0.410734	H0/N0: 0.141787	H0/N1: 0.474235	H1: 0.192696	H1/N0: 0.151425
Gene 245: 2	G: 0.00275843	H0: 0.0559102	H0/N0: 0.985265	H0/N1: 0.700203	H1: 0.0541813	H1/N0: 0.940536
Gene 243: 2	G: 0.117574	H0: 0.10141	H0/N0: 0.954304	H0/N1: 0.610177	H1: 0.0358826	H1/N0: 0.924062
Gene 242: 2	G: 0.0313399	H0: 0.0917299	H0/N0: 0.488281	H0/N1: 0.401217	H1: 0.176784	H1/N0: 0.493145
Gene 240: 2	G: 0.00634838	H0: 0.0562488	H0/N0: 0.461339	H0/N1: 0.140173	H1: 0.0604752	H1/N0: 0.13765
Gene 239: 2	G: 0.0241539	H0: 0.020915	H0/N0: 0.622315	H0/N1: 0.891538	H1: 0.251964	H1/N0: 0.153973
Gene 238: 2	G: 0.859601	H0: 0.0277515	H0/N0: 0.727417	H0/N1: 0.755488	H1: 0.0531634	H1/N0: 0.381322
Gene 237: 2	G: 0.0390631	H0: 0.0191445	H0/N0: 0.197594	H0/N1: 0.136597	H1: 0.18161	H1/N0: 0.281209
Gene 236: 2	G: 0.0450294	H0: 0.186426	H0/N0: 0.750877	H0/N1: 0.424609	H1: 0.0717167	H1/N0: 0.408017
Gene 233: 2	G: 0.0111705	H0: 0.0275022	H0/N0: 0.2727	H0/N1: 0.724144	H1: 0.467725	H1/N0: 0.22144
Gene 232: 2	G: 0.175892	H0: 0.226653	H0/N0: 0.997641	H0/N1: 0.437984	H1: 0.144979	H1/N0: 0.201938
Gene 230: 2	G: 0.361539	H0: 0.0930557	H0/N0: 0.160076	H0/N1: 0.957845	H1: 0.303826	H1/N0: 0.814176
Gene 229: 2	G: 0.0116909	H0: 0.0667207	H0/N0: 0.198398	H0/N1: 0.744325	H1: 0.579219	H1/N0: 0.187659
Gene 227: 2	G: 0.638014	H0: 0.585465	H0/N0: 0.702881	H0/N1: 0.836566	H1: 0.181475	H1/N0: 0.330401
Gene 226: 2	G: 0.00828812	H0: 0.0265442	H0/N0: 0.411951	H0/N1: 0.960837	H1: 0.0280862	H1/N0: 0.554391
Gene 225: 2	G: 0.0158404	H0: 0.0866863	H0/N0: 0.443487	H0/N1: 0.194673	H1: 0.354779	H1/N0: 0.620418
Gene 223: 2	G: 0.022492	H0: 0.301431	H0/N0: 0.738953	H0/N1: 0.219242	H1: 0.0967818	H1/N0: 0.190892
Gene 221: 2	G: 0.0610098	H0: 0.3023	H0/N0: 0.860954	H0/N1: 0.166405	H1: 0.461426	H1/N0: 0.604809
Gene 220: 2	G: 0.37576	H0: 0.187474	H0/N0: 0.463404	H0/N1: 0.444668	H1: 0.111126	H1/N0: 0.588951
Gene 219: 2	G: 0.0206951	H0: 0.754253	H0/N0: 0.261805	H0/N1: 0.310045	H1: 0.365689	H1/N0: 0.138687
Gene 218: 2	G: 0.286724	H0: 0.027958	H0/N0: 0.163093	H0/N1: 0.561082	H1: 0.941841	H1/N0: 0.525897
Gene 217: 2	G: 0.0665267	H0: 0.294981	H0/N0: 0.511718	H0/N1: 0.897841	H1: 0.0818688	H1/N0: 0.204739
Gene 216: 2	G: 0.242086	H0: 0.168286	H0/N0: 0.649569	H0/N1: 0.503668	H1: 0.95246	H1/N0: 0.490306
Gene 215: 2	G: 0.850258	H0: 0.0673974	H0/N0: 0.257885	H0/N1: 0.39357	H1: 0.046491	H1/N0: 0.297784
Gene 213: 2	G: 0.0388739	H0: 0.0694066	H0/N0: 0.199417	H0/N1: 0.301277	H1: 0.854512	H1/N0: 0.241672
Gene 212: 2	G: 0.435762	H0: 0.0333508	H0/N0: 0.286197	H0/N1: 0.965704	H1: 0.156517	H1/N0: 0.229482
Gene 208: 2	G: 0.0147438	H0: 0.153561	H0/N0: 0.253626	H0/N1: 0.172397	H1: 0.836375	H1/N0: 0.566608
Gene 206: 2	G: 0.00809049	H0: 0.779001	H0/N0: 0.78212	H0/N1: 0.846217	H1: 0.0545659	H1/N0: 0.202367
Gene 205: 2	G: 0.00275978	H0: 0.0254674	H0/N0: 0.197741	H0/N1: 0.271403	H1: 0.0193394	H1/N0: 0.938853
Gene 201: 2	G: 0.815996	H0: 0.363262	H0/N0: 0.973957	H0/N1: 0.143471	H1: 0.628114	H1/N0: 0.524774
Gene 200: 2	G: 0.00465125	H0: 0.629001	H0/N0: 0.163821	H0/N1: 0.321505	H1: 0.385304	H1/N0: 0.67248
Gene 199: 2	G: 0.028391	H0: 0.0210105	H0/N0: 0.31221	H0/N1: 0.48522	H1: 0.242047	H1/N0: 0.236588
Gene 196: 2	G: 0.477185	H0: 0.0580981	H0/N0: 0.795376	H0/N1: 0.42736	H1: 0.559793	H1/N0: 0.535617
Gene 195: 2	G: 0.00848272	H0: 0.624294	H0/N0: 0.902064	H0/N1: 0.286761	H1: 0.0771908	H1/N0: 0.23395
Gene 194: 2	G: 0.93963	H0: 0.513096	H0/N0: 0.247799	H0/N1: 0.553553	H1: 0.054129	H1/N0: 0.197752
Gene 192: 2	G: 0.0118789	H0: 0.107598	H0/N0: 0.204453	H0/N1: 0.99419	H1: 0.260616	H1/N0: 0.832121
Gene 186: 2	G: 0.0184498	H0: 0.870417	H0/N0: 0.671247	H0/N1: 0.907019	H1: 0.238508	H1/N0: 0.858515
Gene 184: 2	G: 0.00677709	H0: 0.446204	H0/N0: 0.48265	H0/N1: 0.848445	H1: 0.0315115	H1/N0: 0.32416
Gene 182: 2	G: 0.859605	H0: 0.446116	H0/N0: 0.148044	H0/N1: 0.375837	H1: 0.930618	H1/N0: 0.228906
Gene 179: 2	G: 0.245458	H0: 0.032707	H0/N0: 0.718268	H0/N1: 0.290616	H1: 0.495392	H1/N0: 0.349026
Gene 178: 2	G: 0.0210987	H0: 0.749992	H0/N0: 0.60818	H0/N1: 0.37856	H1: 0.195269	H1/N0: 0.835553
Gene 177: 2	G: 0.222954	H0: 0.116982	H0/N0: 0.43247	H0/N1: 0.318611	H1: 0.0310007	H1/N0: 0.183031
Gene 176: 2	G: 0.107928	H0: 0.934485	H0/N0: 0.637638	H0/N1: 0.471644	H1: 0.0288366	H1/N0: 0.189455
Gene 170: 2	G: 0.0737224	H0: 0.164719	H0/N0: 0.698714	H0/N1: 0.470113	H1: 0.366681	H1/N0: 0.62224
Gene 169: 2	G: 0.0385411	H0: 0.283612	H0/N0: 0.156619	H0/N1: 0.779383	H1: 0.126922	H1/N0: 0.789433
Gene 168: 2	G: 0.0136389	H0: 0.432316	H0/N0: 0.246386	H0/N1: 0.251746	H1: 0.0401396	H1/N0: 0.221811
Gene 166: 2	G: 0.014998	H0: 0.532097	H0/N0: 0.586475	H0/N1: 0.135967	H1: 0.134589	H1/N0: 0.493068
Gene 164: 2	G: 0.0138273	H0: 0.135274	H0/N0: 0.165927	H0/N1: 0.495831	H1: 0.0194713	H1/N0: 0.282861
Gene 163: 2	G: 0.00458919	H0: 0.0319743	H0/N0: 0.601372	H0/N1: 0.284497	H1: 0.454896	H1/N0: 0.231377
Gene 161: 2	G: 0.00876153	H0: 0.169277	H0/N0: 0.769056	H0/N1: 0.7271	H1: 0.0670511	H1/N0: 0.265645
Gene 159: 2	G: 0.201772	H0: 0.614554	H0/N0: 0.626317	H0/N1: 0.33454	H1: 0.661423	H1/N0: 0.147995
Gene 157: 2	G: 0.0269998	H0: 0.689926	H0/N0: 0.236073	H0/N1: 0.39768	H1: 0.050146	H1/N0: 0.280347
Gene 154: 2	G: 0.244472	H0: 0.19176	H0/N0: 0.890242	H0/N1: 0.268101	H1: 0.310321	H1/N0: 0.393844
Gene 153: 2	G: 0.00951238	H0: 0.147168	H0/N0: 0.205898	H0/N1: 0.507228	H1: 0.7124	H1/N0: 0.728259
Gene 151: 2	G: 0.0161965	H0: 0.0324612	H0/N0: 0.796704	H0/N1: 0.214461	H1: 0.0265462	H1/N0: 0.326705
Gene 149: 2	G: 0.696515	H0: 0.664752	H0/N0: 0.441259	H0/N1: 0.77673	H1: 0.032616	H1/N0: 0.693935
Gene 147: 2	G: 0.0161138	H0: 0.279629	H0/N0: 0.172882	H0/N1: 0.874949	H1: 0.129966	H1/N0: 0.311855
Gene 145: 2	G: 0.0330511	H0: 0.304612	H0/N0: 0.406763	H0/N1: 0.979386	H1: 0.0744229	H1/N0: 0.269762
Gene 143: 2	G: 0.315808	H0: 0.113135	H0/N0: 0.556015	H0/N1: 0.424285	H1: 0.0246804	H1/N0: 0.852454
Gene 142: 2	G: 0.00793735	H0: 0.148865	H0/N0: 0.158217	H0/N1: 0.170782	H1: 0.972323	H1/N0: 0.495669
Gene 138: 2	G: 0.0421794	H0: 0.024525	H0/N0: 0.142475	H0/N1: 0.581465	H1: 0.0354093	H1/N0: 0.713371
Gene 137: 2	G: 0.503521	H0: 0.0685652	H0/N0: 0.196731	H0/N1: 0.342985	H1: 0.0217724	H1/N0: 0.860693
Gene 136: 2	G: 0.098062	H0: 0.272148	H0/N0: 0.168	H0/N1: 0.318184	H1: 0.363128	H1/N0: 0.484625
Gene 135: 2	G: 0.830897	H0: 0.313969	H0/N0: 0.882774	H0/N1: 0.228598	H1: 0.406526	H1/N0: 0.204913
Gene 129: 2	G: 0.317746	H0: 0.706757	H0/N0: 0.304001	H0/N1: 0.299806	H1: 0.0940548	H1/N0: 0.140872
Gene 126: 2	G: 0.576352	H0: 0.0811408	H0/N0: 0.518465	H0/N1: 0.156312	H1: 0.0941707	H1/N0: 0.774212
Gene 125: 2	G: 0.00508564	H0: 0.770399	H0/N0: 0.305932	H0/N1: 0.328821	H1: 0.106386	H1/N0: 0.502787
Gene 124: 2	G: 0.603537	H0: 0.155245	H0/N0: 0.362905	H0/N1: 0.33961	H1: 0.771191	H1/N0: 0.510578
Gene 123: 2	G: 0.757432	H0: 0.44568	H0/N0: 0.427985	H0/N1: 0.393427	H1: 0.0249699	H1/N0: 0.545199
Gene 118: 2	G: 0.45521	H0: 0.913797	H0/N0: 0.174316	H0/N1: 0.499758	H1: 0.173509	H1/N0: 0.581218
Gene 117: 2	G: 0.00482516	H0: 0.0318563	H0/N0: 0.489047	H0/N1: 0.316287	H1: 0.219735	H1/N0: 0.510528
Gene 116: 2	G: 0.0301302	H0: 0.0188112	H0/N0: 0.282939	H0/N1: 0.381336	H1: 0.0948451	H1/N0: 0.820864
Gene 112: 2	G: 0.0609845	H0: 0.230046	H0/N0: 0.152652	H0/N1: 0.233009	H1: 0.0916777	H1/N0: 0.859572
Gene 111: 2	G: 0.0727975	H0: 0.0376009	H0/N0: 0.419921	H0/N1: 0.54707	H1: 0.223526	H1/N0: 0.744764
Gene 109: 2	G: 0.0232408	H0: 0.0210742	H0/N0: 0.742807	H0/N1: 0.195307	H1: 0.111722	H1/N0: 0.194359
Gene 108: 2	G: 0.0322611	H0: 0.0582178	H0/N0: 0.711811	H0/N1: 0.529662	H1: 0.483815	H1/N0: 0.39876
Gene 105: 2	G: 0.00512206	H0: 0.16727	H0/N0: 0.267427	H0/N1: 0.141877	H1: 0.167881	H1/N0: 0.351898
Gene 103: 2	G: 0.0215531	H0: 0.374903	H0/N0: 0.883965	H0/N1: 0.230506	H1: 0.0678206	H1/N0: 0.273885
Gene 102: 2	G: 0.0720673	H0: 0.0346213	H0/N0: 0.40978	H0/N1: 0.869753	H1: 0.0661591	H1/N0: 0.163738
Gene 101: 2	G: 0.00256254	H0: 0.0421525	H0/N0: 0.256063	H0/N1: 0.744867	H1: 0.0926597	H1/N0: 0.760652
Gene 99: 2	G: 0.00531515	H0: 0.0272855	H0/N0: 0.782676	H0/N1: 0.251231	H1: 0.0253082	H1/N0: 0.269638
Gene 96: 2	G: 0.707679	H0: 0.0351458	H0/N0: 0.505971	H0/N1: 0.712433	H1: 0.701022	H1/N0: 0.154968
Gene 95: 2	G: 0.0553787	H0: 0.0794765	H0/N0: 0.400126	H0/N1: 0.239798	H1: 0.293686	H1/N0: 0.695804
Gene 94: 2	G: 0.235446	H0: 0.974525	H0/N0: 0.811322	H0/N1: 0.709877	H1: 0.585256	H1/N0: 0.289725
Gene 93: 2	G: 0.929796	H0: 0.0293022	H0/N0: 0.49719	H0/N1: 0.913697	H1: 0.0375274	H1/N0: 0.230518
Gene 92: 2	G: 0.00370045	H0: 0.842006	H0/N0: 0.435649	H0/N1: 0.476725	H1: 0.326591	H1/N0: 0.282576
Gene 91: 2	G: 0.00821341	H0: 0.428237	H0/N0: 0.179693	H0/N1: 0.182789	H1: 0.0834469	H1/N0: 0.516569
Gene 90: 2	G: 0.189382	H0: 0.241416	H0/N0: 0.477554	H0/N1: 0.517962	H1: 0.698697	H1/N0: 0.16617
Gene 88: 2	G: 0.758621	H0: 0.0666405	H0/N0: 0.701641	H0/N1: 0.311623	H1: 0.217804	H1/N0: 0.16749
Gene 87: 2	G: 0.0268167	H0: 0.848467	H0/N0: 0.251412	H0/N1: 0.845934	H1: 0.129372	H1/N0: 0.244086
Gene 86: 2	G: 0.00446008	H0: 0.726843	H0/N0: 0.136338	H0/N1: 0.162673	H1: 0.0516595	H1/N0: 0.458742
Gene 85: 2	G: 0.0949705	H0: 0.0834662	H0/N0: 0.147216	H0/N1: 0.730875	H1: 0.0206082	H1/N0: 0.179759
Gene 84: 2	G: 0.992011	H0: 0.0768477	H0/N0: 0.557869	H0/N1: 0.29115	H1: 0.653131	H1/N0: 0.375625
Gene 83: 2	G: 0.0162261	H0: 0.760691	H0/N0: 0.177078	H0/N1: 0.596762	H1: 0.268397	H1/N0: 0.253511
Gene 81: 2	G: 0.00536645	H0: 0.0364872	H0/N0: 0.739318	H0/N1: 0.844984	H1: 0.200691	H1/N0: 0.210306
Gene 80: 2	G: 0.082931	H0: 0.042789	H0/N0: 0.80501	H0/N1: 0.752658	H1: 0.366322	H1/N0: 0.254512
Gene 78: 2	G: 0.646897	H0: 0.537866	H0/N0: 0.242061	H0/N1: 0.378416	H1: 0.0795897	H1/N0: 0.210368
Gene 77: 2	G: 0.00688246	H0: 0.975674	H0/N0: 0.810014	H0/N1: 0.332365	H1: 0.0272848	H1/N0: 0.341343
Gene 75: 2	G: 0.0240578	H0: 0.269848	H0/N0: 0.164192	H0/N1: 0.434223	H1: 0.582241	H1/N0: 0.578033
Gene 74: 2	G: 0.80292	H0: 0.837647	H0/N0: 0.871491	H0/N1: 0.144392	H1: 0.174013	H1/N0: 0.631865
Gene 73: 2	G: 0.00326262	H0: 0.0777259	H0/N0: 0.411713	H0/N1: 0.801707	H1: 0.419128	H1/N0: 0.248629
Gene 72: 2	G: 0.196073	H0: 0.166376	H0/N0: 0.583004	H0/N1: 0.138823	H1: 0.708359	H1/N0: 0.255775
Gene 71: 2	G: 0.00727415	H0: 0.0331557	H0/N0: 0.62965	H0/N1: 0.219177	H1: 0.0314048	H1/N0: 0.602316
Gene 70: 2	G: 0.547118	H0: 0.070504	H0/N0: 0.270512	H0/N1: 0.291276	H1: 0.0535967	H1/N0: 0.487242
Gene 68: 2	G: 0.860505	H0: 0.983558	H0/N0: 0.317315	H0/N1: 0.965929	H1: 0.515047	H1/N0: 0.559793
Gene 66: 2	G: 0.0907758	H0: 0.162299	H0/N0: 0.818948	H0/N1: 0.7245	H1: 0.133624	H1/N0: 0.201509
Gene 65: 2	G: 0.00262146	H0: 0.576524	H0/N0: 0.503674	H0/N1: 0.503092	H1: 0.11534	H1/N0: 0.135618
Gene 64: 2	G: 0.020568	H0: 0.377354	H0/N0: 0.258943	H0/N1: 0.281658	H1: 0.197317	H1/N0: 0.14401
Gene 63: 2	G: 0.0243393	H0: 0.193785	H0/N0: 0.694252	H0/N1: 0.420281	H1: 0.0430727	H1/N0: 0.527358
Gene 59: 2	G: 0.0101105	H0: 0.131114	H0/N0: 0.509013	H0/N1: 0.33998	H1: 0.632581	H1/N0: 0.601366
Gene 58: 2	G: 0.187701	H0: 0.0291176	H0/N0: 0.505571	H0/N1: 0.143728	H1: 0.0947217	H1/N0: 0.24205
Gene 57: 2	G: 0.181188	H0: 0.0945243	H0/N0: 0.248592	H0/N1: 0.302288	H1: 0.0494446	H1/N0: 0.153102
Gene 56: 2	G: 0.00420743	H0: 0.0418455	H0/N0: 0.798625	H0/N1: 0.149382	H1: 0.0687737	H1/N0: 0.487859
Gene 53: 2	G: 0.0576786	H0: 0.34183	H0/N0: 0.397145	H0/N1: 0.892587	H1: 0.681742	H1/N0: 0.169641
Gene 52: 2	G: 0.0366635	H0: 0.100765	H0/N0: 0.74575	H0/N1: 0.148413	H1: 0.126177	H1/N0: 0.637338
Gene 51: 2	G: 0.00341325	H0: 0.812303	H0/N0: 0.268245	H0/N1: 0.143532	H1: 0.146556	H1/N0: 0.949028
Gene 50: 2	G: 0.0352603	H0: 0.0185669	H0/N0: 0.37363	H0/N1: 0.263237	H1: 0.0335289	H1/N0: 0.702726
Gene 49: 2	G: 0.00639837	H0: 0.0338386	H0/N0: 0.53105	H0/N1: 0.720709	H1: 0.297462	H1/N0: 0.585164
Gene 48: 2	G: 0.0298671	H0: 0.0302016	H0/N0: 0.391009	H0/N1: 0.918029	H1: 0.0216556	H1/N0: 0.2767
Gene 46: 2	G: 0.930784	H0: 0.0595326	H0/N0: 0.515145	H0/N1: 0.386436	H1: 0.526908	H1/N0: 0.601623
Gene 45: 2	G: 0.395411	H0: 0.578866	H0/N0: 0.499249	H0/N1: 0.794342	H1: 0.113185	H1/N0: 0.406136
Gene 43: 2	G: 0.327207	H0: 0.575921	H0/N0: 0.844471	H0/N1: 0.435508	H1: 0.36704	H1/N0: 0.266499
Gene 42: 2	G: 0.00303877	H0: 0.179717	H0/N0: 0.492796	H0/N1: 0.984753	H1: 0.593894	H1/N0: 0.1827
Gene 40: 2	G: 0.0146414	H0: 0.023023	H0/N0: 0.930679	H0/N1: 0.265911	H1: 0.0239923	H1/N0: 0.286354
Gene 38: 2	G: 0.0129643	H0: 0.0426524	H0/N0: 0.776064	H0/N1: 0.819671	H1: 0.0198196	H1/N0: 0.24958
Gene 36: 2	G: 0.664744	H0: 0.0805643	H0/N0: 0.955951	H0/N1: 0.888583	H1: 0.0599518	H1/N0: 0.562151
Gene 35: 2	G: 0.543887	H0: 0.923608	H0/N0: 0.730528	H0/N1: 0.682429	H1: 0.116227	H1/N0: 0.502373
Gene 34: 2	G: 0.00281728	H0: 0.580684	H0/N0: 0.214523	H0/N1: 0.786372	H1: 0.0478696	H1/N0: 0.318462
Gene 33: 2	G: 0.0231559	H0: 0.0329981	H0/N0: 0.373038	H0/N1: 0.571472	H1: 0.760618	H1/N0: 0.206873
Gene 31: 2	G: 0.0133973	H0: 0.20821	H0/N0: 0.653476	H0/N1: 0.139883	H1: 0.451639	H1/N0: 0.186117
Gene 30: 2	G: 0.172904	H0: 0.0674405	H0/N0: 0.458016	H0/N1: 0.310094	H1: 0.0334789	H1/N0: 0.170179
Gene 29: 2	G: 0.0405396	H0: 0.038668	H0/N0: 0.300326	H0/N1: 0.299865	H1: 0.0242638	H1/N0: 0.155692
Gene 28: 2	G: 0.374586	H0: 0.173273	H0/N0: 0.813123	H0/N1: 0.239869	H1: 0.216527	H1/N0: 0.275166
Gene 27: 2	G: 0.0679363	H0: 0.0900097	H0/N0: 0.235213	H0/N1: 0.951857	H1: 0.450633	H1/N0: 0.608391
Gene 25: 2	G: 0.627609	H0: 0.122252	H0/N0: 0.155674	H0/N1: 0.661148	H1: 0.25966	H1/N0: 0.832569
Gene 24: 2	G: 0.00545583	H0: 0.364592	H0/N0: 0.792933	H0/N1: 0.171613	H1: 0.0825056	H1/N0: 0.316705
Gene 20: 2	G: 0.171695	H0: 0.239489	H0/N0: 0.337622	H0/N1: 0.846376	H1: 0.0450038	H1/N0: 0.436212
Gene 17: 2	G: 0.00543175	H0: 0.066527	H0/N0: 0.22886	H0/N1: 0.575723	H1: 0.0576944	H1/N0: 0.563046
Gene 15: 2	G: 0.0375087	H0: 0.0521598	H0/N0: 0.143405	H0/N1: 0.59653	H1: 0.0592286	H1/N0: 0.159156
Gene 14: 2	G: 0.898611	H0: 0.775346	H0/N0: 0.153834	H0/N1: 0.196167	H1: 0.875192	H1/N0: 0.190081
Gene 13: 2	G: 0.0208689	H0: 0.0352336	H0/N0: 0.226161	H0/N1: 0.166908	H1: 0.0184816	H1/N0: 0.702666
Gene 12: 2	G: 0.021132	H0: 0.0851913	H0/N0: 0.581298	H0/N1: 0.344836	H1: 0.161918	H1/N0: 0.243619
Gene 10: 2	G: 0.423423	H0: 0.970438	H0/N0: 0.506967	H0/N1: 0.394939	H1: 0.211092	H1/N0: 0.148523
Gene 8: 2	G: 0.134057	H0: 0.189012	H0/N0: 0.208331	H0/N1: 0.490947	H1: 0.390026	H1/N0: 0.920556
Gene 655: 1	G: 0.00807061	H0: 0.142726	H0/N0: 0.971428	H0/N1: 0.602379	H1: 0.0786203	H1/N0: 0.170459
Gene 654: 1	G: 0.0513168	H0: 0.147123	H0/N0: 0.965228	H0/N1: 0.381373	H1: 0.0494624	H1/N0: 0.904121
Gene 653: 1	G: 0.00295464	H0: 0.0898548	H0/N0: 0.630513	H0/N1: 0.464371	H1: 0.0874224	H1/N0: 0.208647
Gene 652: 1	G: 0.980783	H0: 0.0574429	H0/N0: 0.907865	H0/N1: 0.205578	H1: 0.0334248	H1/N0: 0.349806
Gene 651: 1	G: 0.0880492	H0: 0.124608	H0/N0: 0.234142	H0/N1: 0.497859	H1: 0.0636877	H1/N0: 0.225478
Gene 650: 1	G: 0.298074	H0: 0.381795	H0/N0: 0.15516	H0/N1: 0.81767	H1: 0.993794	H1/N0: 0.742671
Gene 649: 1	G: 0.414576	H0: 0.1542	H0/N0: 0.314576	H0/N1: 0.651811	H1: 0.116217	H1/N0: 0.135607
Gene 648: 1	G: 0.107409	H0: 0.193464	H0/N0: 0.690147	H0/N1: 0.878351	H1: 0.030577	H1/N0: 0.437782
Gene 647: 1	G: 0.0198527	H0: 0.24912	H0/N0: 0.386461	H0/N1: 0.687483	H1: 0.0202107	H1/N0: 0.59681
Gene 646: 1	G: 0.00300034	H0: 0.66797	H0/N0: 0.18328	H0/N1: 0.331804	H1: 0.0365857	H1/N0: 0.878866
Gene 645: 1	G: 0.00548488	H0: 0.0603532	H0/N0: 0.778182	H0/N1: 0.446102	H1: 0.0385965	H1/N0: 0.21479
Gene 644: 1	G: 0.00365773	H0: 0.228538	H0/N0: 0.314272	H0/N1: 0.314262	H1: 0.0500218	H1/N0: 0.426586
Gene 642: 1	G: 0.54843	H0: 0.0878334	H0/N0: 0.384226	H0/N1: 0.201901	H1: 0.130056	H1/N0: 0.475119
Gene 640: 1	G: 0.293781	H0: 0.173886	H0/N0: 0.242669	H0/N1: 0.202036	H1: 0.120534	H1/N0: 0.237063
Gene 639: 1	G: 0.494603	H0: 0.143698	H0/N0: 0.276037	H0/N1: 0.755104	H1: 0.747953	H1/N0: 0.434192
Gene 637: 1	G: 0.0424938	H0: 0.0207379	H0/N0: 0.987772	H0/N1: 0.836595	H1: 0.166212	H1/N0: 0.425883
Gene 636: 1	G: 0.00286	H0: 0.0911176	H0/N0: 0.566217	H0/N1: 0.566236	H1: 0.0782897	H1/N0: 0.41264
Gene 635: 1	G: 0.0851006	H0: 0.933901	H0/N0: 0.179932	H0/N1: 0.481192	H1: 0.0390084	H1/N0: 0.21009
Gene 633: 1	G: 0.00446235	H0: 0.825643	H0/N0: 0.336762	H0/N1: 0.500718	H1: 0.0338416	H1/N0: 0.676011
Gene 632: 1	G: 0.0320027	H0: 0.375413	H0/N0: 0.177292	H0/N1: 0.967196	H1: 0.112063	H1/N0: 0.581082
Gene 631: 1	G: 0.00726638	H0: 0.0303432	H0/N0: 0.481689	H0/N1: 0.148397	H1: 0.0186606	H1/N0: 0.618262
Gene 630: 1	G: 0.00564106	H0: 0.263056	H0/N0: 0.871844	H0/N1: 0.916246	H1: 0.0232297	H1/N0: 0.199361
Gene 629: 1	G: 0.0263759	H0: 0.309792	H0/N0: 0.383006	H0/N1: 0.265018	H1: 0.151976	H1/N0: 0.42141
Gene 628: 1	G: 0.397936	H0: 0.101825	H0/N0: 0.16994	H0/N1: 0.824161	H1: 0.0957184	H1/N0: 0.179133
Gene 625: 1	G: 0.0699398	H0: 0.358471	H0/N0: 0.147344	H0/N1: 0.875151	H1: 0.0623197	H1/N0: 0.565515
Gene 624: 1	G: 0.0133776	H0: 0.335569	H0/N0: 0.22915	H0/N1: 0.388202	H1: 0.595075	H1/N0: 0.268078
Gene 623: 1	G: 0.00574717	H0: 0.190564	H0/N0: 0.971627	H0/N1: 0.271341	H1: 0.163729	H1/N0: 0.144953
Gene 622: 1	G: 0.182223	H0: 0.0757937	H0/N0: 0.587127	H0/N1: 0.632513	H1: 0.0607705	H1/N0: 0.633926
Gene 621: 1	G: 0.147503	H0: 0.295874	H0/N0: 0.152213	H0/N1: 0.930848	H1: 0.18468	H1/N0: 0.285895
Gene 620: 1	G: 0.00773875	H0: 0.0188052	H0/N0: 0.778401	H0/N1: 0.409199	H1: 0.209386	H1/N0: 0.479925
Gene 619: 1	G: 0.74538	H0: 0.820629	H0/N0: 0.19835	H0/N1: 0.210144	H1: 0.365167	H1/N0: 0.95144
Gene 618: 1	G: 0.0343092	H0: 0.0490844	H0/N0: 0.910079	H0/N1: 0.607231	H1: 0.0247605	H1/N0: 0.151942
Gene 617: 1	G: 0.0132849	H0: 0.120145	H0/N0: 0.172176	H0/N1: 0.2651	H1: 0.910458	H1/N0: 0.905781
Gene 616: 1	G: 0.00539891	H0: 0.0829322	H0/N0: 0.57653	H0/N1: 0.375304	H1: 0.241556	H1/N0: 0.227556
Gene 614: 1	G: 0.0347673	H0: 0.390626	H0/N0: 0.561439	H0/N1: 0.880729	H1: 0.522668	H1/N0: 0.193518
Gene 613: 1	G: 0.38925	H0: 0.439321	H0/N0: 0.307443	H0/N1: 0.365672	H1: 0.769334	H1/N0: 0.161805
Gene 612: 1	G: 0.0575932	H0: 0.0542016	H0/N0: 0.201396	H0/N1: 0.215637	H1: 0.109835	H1/N0: 0.950533
Gene 611: 1	G: 0.00389812	H0: 0.0697217	H0/N0: 0.300321	H0/N1: 0.359839	H1: 0.0323243	H1/N0: 0.732629
Gene 609: 1	G: 0.00802344	H0: 0.215197	H0/N0: 0.255976	H0/N1: 0.176727	H1: 0.590547	H1/N0: 0.159893
Gene 608: 1	G: 0.0945503	H0: 0.110531	H0/N0: 0.161283	H0/N1: 0.398272	H1: 0.0966063	H1/N0: 0.141781
Gene 606: 1	G: 0.0358626	H0: 0.74527	H0/N0: 0.803819	H0/N1: 0.144677	H1: 0.0554209	H1/N0: 0.175009
Gene 605: 1	G: 0.372679	H0: 0.177774	H0/N0: 0.189012	H0/N1: 0.399769	H1: 0.0542552	H1/N0: 0.205969
Gene 604: 1	G: 0.00487057	H0: 0.85964	H0/N0: 0.654162	H0/N1: 0.16439	H1: 0.151814	H1/N0: 0.264852
Gene 603: 1	G: 0.0213383	H0: 0.267024	H0/N0: 0.712871	H0/N1: 0.715556	H1: 0.091124	H1/N0: 0.26476
Gene 602: 1	G: 0.0114701	H0: 0.340567	H0/N0: 0.378295	H0/N1: 0.240249	H1: 0.0690505	H1/N0: 0.196524
Gene 601: 1	G: 0.510766	H0: 0.139805	H0/N0: 0.281006	H0/N1: 0.253788	H1: 0.422911	H1/N0: 0.615905
Gene 600: 1	G: 0.211388	H0: 0.15526	H0/N0: 0.316908	H0/N1: 0.246184	H1: 0.112053	H1/N0: 0.140092
Gene 597: 1	G: 0.554859	H0: 0.0190869	H0/N0: 0.274958	H0/N1: 0.170463	H1: 0.0863085	H1/N0: 0.445275
Gene 595: 1	G: 0.318162	H0: 0.972296	H0/N0: 0.185333	H0/N1: 0.16762	H1: 0.141703	H1/N0: 0.283252
Gene 594: 1	G: 0.145087	H0: 0.0270995	H0/N0: 0.598285	H0/N1: 0.757275	H1: 0.277618	H1/N0: 0.171588
Gene 593: 1	G: 0.066855	H0: 0.234292	H0/N0: 0.434316	H0/N1: 0.454723	H1: 0.392142	H1/N0: 0.276869
Gene 592: 1	G: 0.0749989	H0: 0.185323	H0/N0: 0.913518	H0/N1: 0.261647	H1: 0.0267748	H1/N0: 0.746463
Gene 591: 1	G: 0.00367444	H0: 0.23394	H0/N0: 0.50297	H0/N1: 0.546795	H1: 0.644935	H1/N0: 0.969999
Gene 586: 1	G: 0.0128594	H0: 0.0196839	H0/N0: 0.271529	H0/N1: 0.740785	H1: 0.0347744	H1/N0: 0.219674
Gene 585: 1	G: 0.224414	H0: 0.306705	H0/N0: 0.759578	H0/N1: 0.28384	H1: 0.0233131	H1/N0: 0.185294
Gene 584: 1	G: 0.0100358	H0: 0.0264419	H0/N0: 0.217891	H0/N1: 0.274303	H1: 0.210037	H1/N0: 0.21386
Gene 582: 1	G: 0.448604	H0: 0.581473	H0/N0: 0.319268	H0/N1: 0.297285	H1: 0.0270842	H1/N0: 0.517087
Gene 581: 1	G: 0.0948371	H0: 0.0733002	H0/N0: 0.787432	H0/N1: 0.139411	H1: 0.0768175	H1/N0: 0.465025
Gene 579: 1	G: 0.0565069	H0: 0.220676	H0/N0: 0.270095	H0/N1: 0.51005	H1: 0.127043	H1/N0: 0.781087
Gene 578: 1	G: 0.271547	H0: 0.0600193	H0/N0: 0.149044	H0/N1: 0.931598	H1: 0.037048	H1/N0: 0.562628
Gene 577: 1	G: 0.513658	H0: 0.0608672	H0/N0: 0.656521	H0/N1: 0.551545	H1: 0.0952761	H1/N0: 0.148419
Gene 576: 1	G: 0.531815	H0: 0.830917	H0/N0: 0.733181	H0/N1: 0.464094	H1: 0.0739194	H1/N0: 0.162797
Gene 574: 1	G: 0.0190725	H0: 0.282134	H0/N0: 0.237087	H0/N1: 0.17642	H1: 0.423966	H1/N0: 0.177708
Gene 571: 1	G: 0.632791	H0: 0.186805	H0/N0: 0.585117	H0/N1: 0.304612	H1: 0.165343	H1/N0: 0.16416
Gene 570: 1	G: 0.00471605	H0: 0.0933233	H0/N0: 0.315105	H0/N1: 0.622523	H1: 0.48165	H1/N0: 0.140553
Gene 569: 1	G: 0.197121	H0: 0.328222	H0/N0: 0.165551	H0/N1: 0.815528	H1: 0.0232041	H1/N0: 0.492133
Gene 568: 1	G: 0.0465679	H0: 0.0261859	H0/N0: 0.898546	H0/N1: 0.604224	H1: 0.25421	H1/N0: 0.343062
Gene 566: 1	G: 0.626515	H0: 0.0889216	H0/N0: 0.264976	H0/N1: 0.17321	H1: 0.138104	H1/N0: 0.340765
Gene 565: 1	G: 0.0497684	H0: 0.0232868	H0/N0: 0.187168	H0/N1: 0.730687	H1: 0.814749	H1/N0: 0.362406
Gene 564: 1	G: 0.0951303	H0: 0.0501014	H0/N0: 0.54544	H0/N1: 0.188903	H1: 0.244656	H1/N0: 0.254094
Gene 562: 1	G: 0.00915106	H0: 0.0811777	H0/N0: 0.22849	H0/N1: 0.875107	H1: 0.0641394	H1/N0: 0.26867
Gene 561: 1	G: 0.011757	H0: 0.0226927	H0/N0: 0.256075	H0/N1: 0.144832	H1: 0.215687	H1/N0: 0.518612
Gene 559: 1	G: 0.0536955	H0: 0.249903	H0/N0: 0.249419	H0/N1: 0.578907	H1: 0.156675	H1/N0: 0.149628
Gene 557: 1	G: 0.0189233	H0: 0.0605578	H0/N0: 0.911615	H0/N1: 0.545163	H1: 0.966659	H1/N0: 0.290486
Gene 556: 1	G: 0.589591	H0: 0.21991	H0/N0: 0.619768	H0/N1: 0.923045	H1: 0.32183	H1/N0: 0.272923
Gene 555: 1	G: 0.00468329	H0: 0.0980077	H0/N0: 0.851963	H0/N1: 0.424496	H1: 0.283271	H1/N0: 0.2196
Gene 554: 1	G: 0.0165818	H0: 0.918413	H0/N0: 0.827986	H0/N1: 0.14416	H1: 0.071845	H1/N0: 0.233276
Gene 553: 1	G: 0.1102	H0: 0.185154	H0/N0: 0.180444	H0/N1: 0.497124	H1: 0.0595515	H1/N0: 0.216465
Gene 547: 1	G: 0.00535787	H0: 0.0883222	H0/N0: 0.264747	H0/N1: 0.290399	H1: 0.0354171	H1/N0: 0.792756
Gene 546: 1	G: 0.0718928	H0: 0.0985588	H0/N0: 0.23602	H0/N1: 0.632635	H1: 0.16148	H1/N0: 0.160967
Gene 542: 1	G: 0.293478	H0: 0.112837	H0/N0: 0.667495	H0/N1: 0.158091	H1: 0.503098	H1/N0: 0.210733
Gene 541: 1	G: 0.0101052	H0: 0.678858	H0/N0: 0.454152	H0/N1: 0.386881	H1: 0.034783	H1/N0: 0.71048
Gene 540: 1	G: 0.00529023	H0: 0.164007	H0/N0: 0.590687	H0/N1: 0.180523	H1: 0.270784	H1/N0: 0.787505
Gene 538: 1	G: 0.651802	H0: 0.239745	H0/N0: 0.208734	H0/N1: 0.209458	H1: 0.161912	H1/N0: 0.443039
Gene 537: 1	G: 0.0287109	H0: 0.120345	H0/N0: 0.64038	H0/N1: 0.6801	H1: 0.639848	H1/N0: 0.216183
Gene 534: 1	G: 0.233999	H0: 0.159715	H0/N0: 0.156974	H0/N1: 0.51597	H1: 0.0434145	H1/N0: 0.719363
Gene 532: 1	G: 0.0690978	H0: 0.0258877	H0/N0: 0.923495	H0/N1: 0.540477	H1: 0.525923	H1/N0: 0.882556
Gene 530: 1	G: 0.206209	H0: 0.177057	H0/N0: 0.387529	H0/N1: 0.197608	H1: 0.0275864	H1/N0: 0.759422
Gene 529: 1	G: 0.247891	H0: 0.0665963	H0/N0: 0.858754	H0/N1: 0.447411	H1: 0.139606	H1/N0: 0.892611
Gene 528: 1	G: 0.00320153	H0: 0.0291838	H0/N0: 0.664396	H0/N1: 0.20169	H1: 0.0788187	H1/N0: 0.495239
Gene 524: 1	G: 0.0788299	H0: 0.352515	H0/N0: 0.403858	H0/N1: 0.418117	H1: 0.1099	H1/N0: 0.717279
Gene 521: 1	G: 0.0192824	H0: 0.12171	H0/N0: 0.242309	H0/N1: 0.36261	H1: 0.120636	H1/N0: 0.629029
Gene 519: 1	G: 0.058075	H0: 0.22133	H0/N0: 0.333575	H0/N1: 0.376703	H1: 0.113823	H1/N0: 0.928541
Gene 517: 1	G: 0.644086	H0: 0.0293672	H0/N0: 0.507446	H0/N1: 0.749686	H1: 0.0739014	H1/N0: 0.388994
Gene 515: 1	G: 0.00423372	H0: 0.641716	H0/N0: 0.380405	H0/N1: 0.558356	H1: 0.0312916	H1/N0: 0.196361
Gene 514: 1	G: 0.0069514	H0: 0.749797	H0/N0: 0.77127	H0/N1: 0.291579	H1: 0.903753	H1/N0: 0.336024
Gene 513: 1	G: 0.19907	H0: 0.0770574	H0/N0: 0.451831	H0/N1: 0.639646	H1: 0.809966	H1/N0: 0.422839
Gene 512: 1	G: 0.0132425	H0: 0.0501152	H0/N0: 0.387145	H0/N1: 0.581043	H1: 0.96797	H1/N0: 0.362333
Gene 511: 1	G: 0.123536	H0: 0.0188033	H0/N0: 0.32551	H0/N1: 0.982735	H1: 0.146319	H1/N0: 0.685824
Gene 509: 1	G: 0.0803417	H0: 0.185306	H0/N0: 0.149045	H0/N1: 0.371798	H1: 0.696562	H1/N0: 0.172483
Gene 505: 1	G: 0.080658	H0: 0.63407	H0/N0: 0.923899	H0/N1: 0.466235	H1: 0.13393	H1/N0: 0.155948
Gene 503: 1	G: 0.00389091	H0: 0.0403137	H0/N0: 0.524906	H0/N1: 0.456954	H1: 0.674328	H1/N0: 0.381579
Gene 499: 1	G: 0.00514839	H0: 0.334603	H0/N0: 0.178051	H0/N1: 0.467873	H1: 0.541546	H1/N0: 0.966317
Gene 498: 1	G: 0.156436	H0: 0.0909192	H0/N0: 0.635972	H0/N1: 0.558401	H1: 0.792006	H1/N0: 0.736169
Gene 497: 1	G: 0.166959	H0: 0.028675	H0/N0: 0.222566	H0/N1: 0.694892	H1: 0.0223293	H1/N0: 0.230731
Gene 493: 1	G: 0.0625418	H0: 0.0577632	H0/N0: 0.229815	H0/N1: 0.158003	H1: 0.141642	H1/N0: 0.978643
Gene 489: 1	G: 0.741171	H0: 0.0640619	H0/N0: 0.470896	H0/N1: 0.149531	H1: 0.0223979	H1/N0: 0.675566
Gene 488: 1	G: 0.0056447	H0: 0.288465	H0/N0: 0.277613	H0/N1: 0.35867	H1: 0.455158	H1/N0: 0.284208
Gene 484: 1	G: 0.0678408	H0: 0.314275	H0/N0: 0.713737	H0/N1: 0.426825	H1: 0.313424	H1/N0: 0.612055
Gene 483: 1	G: 0.037713	H0: 0.0301788	H0/N0: 0.945774	H0/N1: 0.896124	H1: 0.321663	H1/N0: 0.197902
Gene 482: 1	G: 0.00783291	H0: 0.0237519	H0/N0: 0.564234	H0/N1: 0.467759	H1: 0.0907773	H1/N0: 0.196158
Gene 481: 1	G: 0.0029342	H0: 0.0539895	H0/N0: 0.431124	H0/N1: 0.137368	H1: 0.696011	H1/N0: 0.225685
Gene 479: 1	G: 0.0197981	H0: 0.0583786	H0/N0: 0.668242	H0/N1: 0.154631	H1: 0.0703358	H1/N0: 0.586273
Gene 478: 1	G: 0.0347889	H0: 0.965153	H0/N0: 0.884769	H0/N1: 0.221013	H1: 0.176822	H1/N0: 0.952769
Gene 476: 1	G: 0.0612541	H0: 0.0578295	H0/N0: 0.901446	H0/N1: 0.561748	H1: 0.0709199	H1/N0: 0.560449
Gene 472: 1	G: 0.0073424	H0: 0.475388	H0/N0: 0.337692	H0/N1: 0.312727	H1: 0.0303253	H1/N0: 0.619164
Gene 469: 1	G: 0.397107	H0: 0.811893	H0/N0: 0.701968	H0/N1: 0.843681	H1: 0.37837	H1/N0: 0.174999
Gene 467: 1	G: 0.589931	H0: 0.166098	H0/N0: 0.186592	H0/N1: 0.474114	H1: 0.0266237	H1/N0: 0.284781
Gene 463: 1	G: 0.0222783	H0: 0.0192828	H0/N0: 0.14727	H0/N1: 0.937447	H1: 0.053893	H1/N0: 0.162943
Gene 462: 1	G: 0.0293717	H0: 0.0680378	H0/N0: 0.931245	H0/N1: 0.326669	H1: 0.363109	H1/N0: 0.446025
Gene 460: 1	G: 0.116649	H0: 0.0291017	H0/N0: 0.211543	H0/N1: 0.463106	H1: 0.164885	H1/N0: 0.154839
Gene 459: 1	G: 0.00922521	H0: 0.335129	H0/N0: 0.13564	H0/N1: 0.310976	H1: 0.679751	H1/N0: 0.38828
Gene 458: 1	G: 0.0259211	H0: 0.16426	H0/N0: 0.847669	H0/N1: 0.417284	H1: 0.609828	H1/N0: 0.182451
Gene 455: 1	G: 0.776309	H0: 0.158361	H0/N0: 0.579375	H0/N1: 0.816129	H1: 0.0765791	H1/N0: 0.260983
Gene 452: 1	G: 0.590398	H0: 0.599115	H0/N0: 0.6972	H0/N1: 0.19702	H1: 0.484636	H1/N0: 0.498007
Gene 451: 1	G: 0.015964	H0: 0.0541384	H0/N0: 0.510289	H0/N1: 0.184266	H1: 0.0778224	H1/N0: 0.309528
Gene 450: 1	G: 0.219712	H0: 0.441518	H0/N0: 0.201619	H0/N1: 0.43032	H1: 0.0191559	H1/N0: 0.300128
Gene 449: 1	G: 0.0105998	H0: 0.946276	H0/N0: 0.157325	H0/N1: 0.23082	H1: 0.0323744	H1/N0: 0.499163
Gene 446: 1	G: 0.111843	H0: 0.0309821	H0/N0: 0.445619	H0/N1: 0.725754	H1: 0.0355324	H1/N0: 0.399614
Gene 440: 1	G: 0.656261	H0: 0.029077	H0/N0: 0.398597	H0/N1: 0.419625	H1: 0.0617395	H1/N0: 0.460674
Gene 438: 1	G: 0.995056	H0: 0.153748	H0/N0: 0.487367	H0/N1: 0.437727	H1: 0.262851	H1/N0: 0.845858
Gene 437: 1	G: 0.0107541	H0: 0.893347	H0/N0: 0.644467	H0/N1: 0.606159	H1: 0.190362	H1/N0: 0.660345
Gene 436: 1	G: 0.0162173	H0: 0.0642533	H0/N0: 0.156904	H0/N1: 0.173958	H1: 0.0292172	H1/N0: 0.460243
Gene 435: 1	G: 0.00983738	H0: 0.109895	H0/N0: 0.794553	H0/N1: 0.83625	H1: 0.212469	H1/N0: 0.697025
Gene 433: 1	G: 0.00844376	H0: 0.190489	H0/N0: 0.759201	H0/N1: 0.96097	H1: 0.0766423	H1/N0: 0.957752
Gene 430: 1	G: 0.834117	H0: 0.977007	H0/N0: 0.464026	H0/N1: 0.702629	H1: 0.115707	H1/N0: 0.18975
Gene 419: 1	G: 0.0054304	H0: 0.0554384	H0/N0: 0.266948	H0/N1: 0.620287	H1: 0.514599	H1/N0: 0.640202
Gene 417: 1	G: 0.0100655	H0: 0.937389	H0/N0: 0.662357	H0/N1: 0.39632	H1: 0.116241	H1/N0: 0.243742
Gene 413: 1	G: 0.0032192	H0: 0.684635	H0/N0: 0.828064	H0/N1: 0.248307	H1: 0.128096	H1/N0: 0.154763
Gene 410: 1	G: 0.985	H0: 0.589454	H0/N0: 0.823269	H0/N1: 0.144496	H1: 0.0299014	H1/N0: 0.845912
Gene 409: 1	G: 0.036956	H0: 0.0505129	H0/N0: 0.375841	H0/N1: 0.430109	H1: 0.476559	H1/N0: 0.140879
Gene 404: 1	G: 0.440119	H0: 0.622301	H0/N0: 0.399269	H0/N1: 0.495419	H1: 0.154715	H1/N0: 0.215631
Gene 402: 1	G: 0.00404373	H0: 0.0236524	H0/N0: 0.866568	H0/N1: 0.179477	H1: 0.060059	H1/N0: 0.258826
Gene 401: 1	G: 0.0113945	H0: 0.0298451	H0/N0: 0.639914	H0/N1: 0.329468	H1: 0.252988	H1/N0: 0.325009
Gene 399: 1	G: 0.0290771	H0: 0.525946	H0/N0: 0.373965	H0/N1: 0.895014	H1: 0.265674	H1/N0: 0.711354
Gene 397: 1	G: 0.0061836	H0: 0.0850254	H0/N0: 0.592614	H0/N1: 0.259524	H1: 0.360236	H1/N0: 0.697272
Gene 394: 1	G: 0.0165438	H0: 0.0323631	H0/N0: 0.850847	H0/N1: 0.39701	H1: 0.042294	H1/N0: 0.935173
Gene 389: 1	G: 0.335173	H0: 0.336153	H0/N0: 0.206913	H0/N1: 0.20963	H1: 0.0198386	H1/N0: 0.372967
Gene 386: 1	G: 0.250939	H0: 0.110595	H0/N0: 0.533687	H0/N1: 0.513486	H1: 0.421251	H1/N0: 0.708272
Gene 379: 1	G: 0.15039	H0: 0.445606	H0/N0: 0.980463	H0/N1: 0.451628	H1: 0.111063	H1/N0: 0.414308
Gene 378: 1	G: 0.016037	H0: 0.0217716	H0/N0: 0.164235	H0/N1: 0.634382	H1: 0.119842	H1/N0: 0.799596
Gene 375: 1	G: 0.287036	H0: 0.250354	H0/N0: 0.60243	H0/N1: 0.951099	H1: 0.189373	H1/N0: 0.313902
Gene 373: 1	G: 0.143199	H0: 0.0594751	H0/N0: 0.345091	H0/N1: 0.956332	H1: 0.107676	H1/N0: 0.525835
Gene 366: 1	G: 0.0539203	H0: 0.300039	H0/N0: 0.706717	H0/N1: 0.199282	H1: 0.0412536	H1/N0: 0.97209
Gene 364: 1	G: 0.0408175	H0: 0.144439	H0/N0: 0.491431	H0/N1: 0.267855	H1: 0.0228042	H1/N0: 0.793848
Gene 363: 1	G: 0.174916	H0: 0.0418907	H0/N0: 0.979008	H0/N1: 0.861684	H1: 0.056049	H1/N0: 0.78517
Gene 361: 1	G: 0.0802786	H0: 0.0345603	H0/N0: 0.251932	H0/N1: 0.427634	H1: 0.976127	H1/N0: 0.886327
Gene 359: 1	G: 0.0925347	H0: 0.428537	H0/N0: 0.31447	H0/N1: 0.372646	H1: 0.977889	H1/N0: 0.264752
Gene 357: 1	G: 0.00500384	H0: 0.0289651	H0/N0: 0.653914	H0/N1: 0.31328	H1: 0.0482563	H1/N0: 0.381329
Gene 356: 1	G: 0.689992	H0: 0.150849	H0/N0: 0.75341	H0/N1: 0.166091	H1: 0.56394	H1/N0: 0.28889
Gene 353: 1	G: 0.766807	H0: 0.0946371	H0/N0: 0.789947	H0/N1: 0.268791	H1: 0.226204	H1/N0: 0.983231
Gene 352: 1	G: 0.0644648	H0: 0.109747	H0/N0: 0.171462	H0/N1: 0.156414	H1: 0.943028	H1/N0: 0.146158
Gene 351: 1	G: 0.0485042	H0: 0.239993	H0/N0: 0.54463	H0/N1: 0.377282	H1: 0.110484	H1/N0: 0.198735
Gene 347: 1	G: 0.853015	H0: 0.425195	H0/N0: 0.141212	H0/N1: 0.391573	H1: 0.349151	H1/N0: 0.855946
Gene 345: 1	G: 0.00849855	H0: 0.0529084	H0/N0: 0.18145	H0/N1: 0.209979	H1: 0.190273	H1/N0: 0.168605
Gene 344: 1	G: 0.649774	H0: 0.109698	H0/N0: 0.367148	H0/N1: 0.846851	H1: 0.087142	H1/N0: 0.183981
Gene 342: 1	G: 0.0557132	H0: 0.134986	H0/N0: 0.981713	H0/N1: 0.156553	H1: 0.460508	H1/N0: 0.676919
Gene 341: 1	G: 0.209119	H0: 0.0461717	H0/N0: 0.761323	H0/N1: 0.472178	H1: 0.115775	H1/N0: 0.739198
Gene 336: 1	G: 0.0025421	H0: 0.188065	H0/N0: 0.9633	H0/N1: 0.137122	H1: 0.0365443	H1/N0: 0.922269
Gene 334: 1	G: 0.0154472	H0: 0.461004	H0/N0: 0.622675	H0/N1: 0.14265	H1: 0.158489	H1/N0: 0.975346
Gene 333: 1	G: 0.0129135	H0: 0.232919	H0/N0: 0.635964	H0/N1: 0.25559	H1: 0.190077	H1/N0: 0.239
Gene 330: 1	G: 0.036463	H0: 0.951395	H0/N0: 0.347369	H0/N1: 0.348042	H1: 0.717377	H1/N0: 0.83769
Gene 329: 1	G: 0.0115116	H0: 0.897961	H0/N0: 0.452847	H0/N1: 0.177869	H1: 0.0668438	H1/N0: 0.196899
Gene 323: 1	G: 0.456718	H0: 0.259414	H0/N0: 0.57139	H0/N1: 0.247557	H1: 0.0493789	H1/N0: 0.44706
Gene 319: 1	G: 0.335261	H0: 0.0516048	H0/N0: 0.873848	H0/N1: 0.28231	H1: 0.776636	H1/N0: 0.150534
Gene 317: 1	G: 0.730898	H0: 0.218266	H0/N0: 0.213444	H0/N1: 0.419294	H1: 0.0198643	H1/N0: 0.245678
Gene 315: 1	G: 0.659212	H0: 0.73214	H0/N0: 0.353464	H0/N1: 0.740111	H1: 0.454324	H1/N0: 0.271633
Gene 311: 1	G: 0.00366459	H0: 0.947735	H0/N0: 0.632493	H0/N1: 0.223421	H1: 0.51578	H1/N0: 0.839626
Gene 310: 1	G: 0.0110633	H0: 0.221519	H0/N0: 0.785074	H0/N1: 0.169935	H1: 0.0435046	H1/N0: 0.953977
Gene 307: 1	G: 0.0619249	H0: 0.322154	H0/N0: 0.506353	H0/N1: 0.179524	H1: 0.993096	H1/N0: 0.228156
Gene 302: 1	G: 0.381249	H0: 0.542539	H0/N0: 0.13552	H0/N1: 0.270502	H1: 0.455074	H1/N0: 0.251728
Gene 300: 1	G: 0.0274382	H0: 0.0920378	H0/N0: 0.201285	H0/N1: 0.934576	H1: 0.226474	H1/N0: 0.875234
Gene 298: 1	G: 0.0169162	H0: 0.250277	H0/N0: 0.76124	H0/N1: 0.202783	H1: 0.251308	H1/N0: 0.178484
Gene 288: 1	G: 0.00635529	H0: 0.518613	H0/N0: 0.40877	H0/N1: 0.338807	H1: 0.0285111	H1/N0: 0.27787
Gene 287: 1	G: 0.568066	H0: 0.0305221	H0/N0: 0.52456	H0/N1: 0.733296	H1: 0.318154	H1/N0: 0.537297
Gene 286: 1	G: 0.0957681	H0: 0.167636	H0/N0: 0.687668	H0/N1: 0.282123	H1: 0.0219636	H1/N0: 0.281239
Gene 283: 1	G: 0.0343009	H0: 0.819912	H0/N0: 0.60668	H0/N1: 0.72532	H1: 0.0693235	H1/N0: 0.544418
Gene 282: 1	G: 0.0993296	H0: 0.0394876	H0/N0: 0.165867	H0/N1: 0.373276	H1: 0.136517	H1/N0: 0.259432
Gene 281: 1	G: 0.00629401	H0: 0.22573	H0/N0: 0.368471	H0/N1: 0.346787	H1: 0.504746	H1/N0: 0.730507
Gene 279: 1	G: 0.0807875	H0: 0.0390976	H0/N0: 0.669198	H0/N1: 0.26104	H1: 0.0247846	H1/N0: 0.142582
Gene 278: 1	G: 0.0980738	H0: 0.468877	H0/N0: 0.725556	H0/N1: 0.319473	H1: 0.768592	H1/N0: 0.550833
Gene 277: 1	G: 0.00681089	H0: 0.0841904	H0/N0: 0.194185	H0/N1: 0.324082	H1: 0.712176	H1/N0: 0.375778
Gene 276: 1	G: 0.0276787	H0: 0.0299769	H0/N0: 0.751283	H0/N1: 0.144544	H1: 0.119515	H1/N0: 0.165511
Gene 275: 1	G: 0.00943371	H0: 0.216346	H0/N0: 0.454694	H0/N1: 0.198417	H1: 0.156145	H1/N0: 0.325287
Gene 271: 1	G: 0.117459	H0: 0.107325	H0/N0: 0.330819	H0/N1: 0.289637	H1: 0.107433	H1/N0: 0.942645
Gene 266: 1	G: 0.50326	H0: 0.463182	H0/N0: 0.250547	H0/N1: 0.948262	H1: 0.0546288	H1/N0: 0.806166
Gene 265: 1	G: 0.207261	H0: 0.233142	H0/N0: 0.288569	H0/N1: 0.183523	H1: 0.148486	H1/N0: 0.153689
Gene 264: 1	G: 0.220541	H0: 0.0963449	H0/N0: 0.859894	H0/N1: 0.178744	H1: 0.174209	H1/N0: 0.811496
Gene 262: 1	G: 0.0231527	H0: 0.0380026	H0/N0: 0.988864	H0/N1: 0.217745	H1: 0.101882	H1/N0: 0.13544
Gene 258: 1	G: 0.428683	H0: 0.133261	H0/N0: 0.182938	H0/N1: 0.172089	H1: 0.19182	H1/N0: 0.588695
Gene 255: 1	G: 0.0178718	H0: 0.136268	H0/N0: 0.24607	H0/N1: 0.331091	H1: 0.504772	H1/N0: 0.656957
Gene 241: 1	G: 0.0129331	H0: 0.0308664	H0/N0: 0.349851	H0/N1: 0.788514	H1: 0.131048	H1/N0: 0.211131
Gene 235: 1	G: 0.453672	H0: 0.233039	H0/N0: 0.841919	H0/N1: 0.826624	H1: 0.392539	H1/N0: 0.470824
Gene 234: 1	G: 0.0225216	H0: 0.292301	H0/N0: 0.424828	H0/N1: 0.347145	H1: 0.0257835	H1/N0: 0.783089
Gene 231: 1	G: 0.0447258	H0: 0.0423541	H0/N0: 0.162499	H0/N1: 0.148325	H1: 0.191587	H1/N0: 0.245036
Gene 228: 1	G: 0.273452	H0: 0.602989	H0/N0: 0.140286	H0/N1: 0.240257	H1: 0.0539196	H1/N0: 0.173991
Gene 222: 1	G: 0.00326002	H0: 0.0378666	H0/N0: 0.24389	H0/N1: 0.136207	H1: 0.0221243	H1/N0: 0.354308
Gene 211: 1	G: 0.394028	H0: 0.0282893	H0/N0: 0.16039	H0/N1: 0.188552	H1: 0.109312	H1/N0: 0.874389
Gene 210: 1	G: 0.837027	H0: 0.0332245	H0/N0: 0.696167	H0/N1: 0.684454	H1: 0.0287531	H1/N0: 0.663741
Gene 207: 1	G: 0.152062	H0: 0.0268519	H0/N0: 0.2132	H0/N1: 0.176649	H1: 0.314112	H1/N0: 0.388376
Gene 204: 1	G: 0.0262644	H0: 0.490092	H0/N0: 0.295168	H0/N1: 0.412005	H1: 0.0821202	H1/N0: 0.516319
Gene 203: 1	G: 0.00535077	H0: 0.0522545	H0/N0: 0.192153	H0/N1: 0.577865	H1: 0.632009	H1/N0: 0.478414
Gene 202: 1	G: 0.0339749	H0: 0.0330526	H0/N0: 0.408499	H0/N1: 0.186229	H1: 0.582026	H1/N0: 0.202169
Gene 198: 1	G: 0.0274205	H0: 0.279717	H0/N0: 0.978469	H0/N1: 0.583583	H1: 0.078271	H1/N0: 0.287409
Gene 197: 1	G: 0.0233504	H0: 0.743943	H0/N0: 0.961967	H0/N1: 0.810265	H1: 0.525491	H1/N0: 0.186091
Gene 191: 1	G: 0.0396121	H0: 0.242362	H0/N0: 0.795263	H0/N1: 0.768862	H1: 0.701961	H1/N0: 0.446056
Gene 189: 1	G: 0.225313	H0: 0.541175	H0/N0: 0.166398	H0/N1: 0.253044	H1: 0.189769	H1/N0: 0.535839
Gene 188: 1	G: 0.00326208	H0: 0.364841	H0/N0: 0.160811	H0/N1: 0.375797	H1: 0.158714	H1/N0: 0.166587
Gene 187: 1	G: 0.00904857	H0: 0.809789	H0/N0: 0.472513	H0/N1: 0.18497	H1: 0.119114	H1/N0: 0.485951
Gene 181: 1	G: 0.35649	H0: 0.243656	H0/N0: 0.28751	H0/N1: 0.286818	H1: 0.0578791	H1/N0: 0.664916
Gene 180: 1	G: 0.00270929	H0: 0.0220282	H0/N0: 0.86283	H0/N1: 0.508986	H1: 0.258131	H1/N0: 0.142095
Gene 175: 1	G: 0.245643	H0: 0.0320335	H0/N0: 0.64234	H0/N1: 0.603799	H1: 0.516434	H1/N0: 0.888012
Gene 174: 1	G: 0.0130029	H0: 0.0375001	H0/N0: 0.18077	H0/N1: 0.193525	H1: 0.0967274	H1/N0: 0.540816
Gene 173: 1	G: 0.0508725	H0: 0.0770967	H0/N0: 0.687549	H0/N1: 0.257841	H1: 0.029539	H1/N0: 0.750321
Gene 167: 1	G: 0.00402234	H0: 0.0200966	H0/N0: 0.170861	H0/N1: 0.506463	H1: 0.633317	H1/N0: 0.176852
Gene 165: 1	G: 0.371703	H0: 0.0750486	H0/N0: 0.332357	H0/N1: 0.164385	H1: 0.790489	H1/N0: 0.630322
Gene 162: 1	G: 0.00988916	H0: 0.0979998	H0/N0: 0.343404	H0/N1: 0.364932	H1: 0.200112	H1/N0: 0.428777
Gene 160: 1	G: 0.0122276	H0: 0.0215217	H0/N0: 0.5568	H0/N1: 0.387054	H1: 0.0491905	H1/N0: 0.510138
Gene 156: 1	G: 0.241219	H0: 0.0736541	H0/N0: 0.149841	H0/N1: 0.710571	H1: 0.070022	H1/N0: 0.144878
Gene 155: 1	G: 0.00958201	H0: 0.951609	H0/N0: 0.801933	H0/N1: 0.56433	H1: 0.38638	H1/N0: 0.332219
Gene 152: 1	G: 0.167458	H0: 0.467428	H0/N0: 0.46594	H0/N1: 0.772484	H1: 0.0255146	H1/N0: 0.349543
Gene 150: 1	G: 0.602696	H0: 0.505981	H0/N0: 0.217305	H0/N1: 0.790955	H1: 0.19881	H1/N0: 0.331841
Gene 148: 1	G: 0.307016	H0: 0.424709	H0/N0: 0.574021	H0/N1: 0.893344	H1: 0.0239297	H1/N0: 0.173715
Gene 146: 1	G: 0.178544	H0: 0.12571	H0/N0: 0.235857	H0/N1: 0.13648	H1: 0.128181	H1/N0: 0.709402
Gene 144: 1	G: 0.0419033	H0: 0.264319	H0/N0: 0.974415	H0/N1: 0.59401	H1: 0.0463931	H1/N0: 0.283874
Gene 140: 1	G: 0.673204	H0: 0.292626	H0/N0: 0.495196	H0/N1: 0.31415	H1: 0.643023	H1/N0: 0.318757
Gene 139: 1	G: 0.00292697	H0: 0.0482178	H0/N0: 0.295338	H0/N1: 0.321259	H1: 0.0491171	H1/N0: 0.15139
Gene 133: 1	G: 0.00345579	H0: 0.112789	H0/N0: 0.514579	H0/N1: 0.146836	H1: 0.0881817	H1/N0: 0.336376
Gene 130: 1	G: 0.108825	H0: 0.274265	H0/N0: 0.653777	H0/N1: 0.256952	H1: 0.0656628	H1/N0: 0.719099
Gene 128: 1	G: 0.0452351	H0: 0.0969215	H0/N0: 0.39792	H0/N1: 0.291503	H1: 0.0309194	H1/N0: 0.145948
Gene 127: 1	G: 0.314596	H0: 0.179718	H0/N0: 0.317926	H0/N1: 0.444818	H1: 0.0208233	H1/N0: 0.727778
Gene 121: 1	G: 0.594556	H0: 0.535945	H0/N0: 0.315695	H0/N1: 0.318301	H1: 0.363969	H1/N0: 0.204004
Gene 119: 1	G: 0.0027303	H0: 0.940313	H0/N0: 0.365499	H0/N1: 0.175925	H1: 0.0607745	H1/N0: 0.994111
Gene 114: 1	G: 0.0276167	H0: 0.857818	H0/N0: 0.205305	H0/N1: 0.299435	H1: 0.409402	H1/N0: 0.152718
Gene 110: 1	G: 0.00640524	H0: 0.0934171	H0/N0: 0.406394	H0/N1: 0.139607	H1: 0.0572765	H1/N0: 0.871698
Gene 107: 1	G: 0.595937	H0: 0.513277	H0/N0: 0.401226	H0/N1: 0.826677	H1: 0.030866	H1/N0: 0.530717
Gene 106: 1	G: 0.0807858	H0: 0.0573893	H0/N0: 0.617675	H0/N1: 0.588315	H1: 0.0904052	H1/N0: 0.163544
Gene 104: 1	G: 0.250619	H0: 0.340782	H0/N0: 0.626094	H0/N1: 0.417793	H1: 0.404684	H1/N0: 0.150213
Gene 98: 1	G: 0.527978	H0: 0.0206567	H0/N0: 0.707571	H0/N1: 0.250106	H1: 0.330402	H1/N0: 0.160613
Gene 89: 1	G: 0.651715	H0: 0.195449	H0/N0: 0.19705	H0/N1: 0.18858	H1: 0.0740472	H1/N0: 0.628991
Gene 76: 1	G: 0.0652618	H0: 0.0540139	H0/N0: 0.56951	H0/N1: 0.735721	H1: 0.0228216	H1/N0: 0.175727
Gene 67: 1	G: 0.0135303	H0: 0.318642	H0/N0: 0.276308	H0/N1: 0.312228	H1: 0.690512	H1/N0: 0.380915
Gene 62: 1	G: 0.0381917	H0: 0.862382	H0/N0: 0.992796	H0/N1: 0.912056	H1: 0.209221	H1/N0: 0.150413
Gene 61: 1	G: 0.00346621	H0: 0.0285462	H0/N0: 0.176745	H0/N1: 0.149933	H1: 0.0423056	H1/N0: 0.956352
Gene 60: 1	G: 0.240935	H0: 0.0785453	H0/N0: 0.187245	H0/N1: 0.437337	H1: 0.791438	H1/N0: 0.247974
Gene 55: 1	G: 0.00937376	H0: 0.254385	H0/N0: 0.56284	H0/N1: 0.333641	H1: 0.245667	H1/N0: 0.798104
Gene 54: 1	G: 0.0125013	H0: 0.93625	H0/N0: 0.243672	H0/N1: 0.139471	H1: 0.0315192	H1/N0: 0.189514
Gene 44: 1	G: 0.589167	H0: 0.22704	H0/N0: 0.263734	H0/N1: 0.388364	H1: 0.360798	H1/N0: 0.706405
Gene 39: 1	G: 0.03832	H0: 0.0325071	H0/N0: 0.837514	H0/N1: 0.246909	H1: 0.0517318	H1/N0: 0.174997
Gene 26: 1	G: 0.0323062	H0: 0.714939	H0/N0: 0.557528	H0/N1: 0.527065	H1: 0.157894	H1/N0: 0.418262
Gene 22: 1	G: 0.00489508	H0: 0.114736	H0/N0: 0.962808	H0/N1: 0.566842	H1: 0.236663	H1/N0: 0.154478
Gene 19: 1	G: 0.0915081	H0: 0.411066	H0/N0: 0.685493	H0/N1: 0.63016	H1: 0.43793	H1/N0: 0.956568
Gene 18: 1	G: 0.393779	H0: 0.443663	H0/N0: 0.800115	H0/N1: 0.138931	H1: 0.0191448	H1/N0: 0.315905
Gene 16: 1	G: 0.0056409	H0: 0.0607831	H0/N0: 0.487899	H0/N1: 0.510822	H1: 0.180861	H1/N0: 0.176237
Gene 11: 1	G: 0.00486879	H0: 0.141292	H0/N0: 0.153924	H0/N1: 0.263944	H1: 0.0647771	H1/N0: 0.242512
Gene 9: 1	G: 0.0771414	H0: 0.025425	H0/N0: 0.305132	H0/N1: 0.632055	H1: 0.216965	H1/N0: 0.28559
Gene 6: 1	G: 0.158225	H0: 0.527435	H0/N0: 0.401001	H0/N1: 0.789463	H1: 0.0224723	H1/N0: 0.417105
Gene 5: 1	G: 0.00988935	H0: 0.0479687	H0/N0: 0.972561	H0/N1: 0.418958	H1: 0.0338914	H1/N0: 0.142218
Gene 4: 1	G: 0.734916	H0: 0.0251417	H0/N0: 0.765608	H0/N1: 0.268993	H1: 0.545897	H1/N0: 0.174416
Gene 3: 1	G: 0.581454	H0: 0.568184	H0/N0: 0.144558	H0/N1: 0.215677	H1: 0.520358	H1/N0: 0.137331
Gene 1: 1	G: 0.577453	H0: 0.028595	H0/N0: 0.48352	H0/N1: 0.295285	H1: 0.456582	H1/N0: 0.408068
Essential genes in each combination of habitat and niche:
0/0	1	3	4	5	6	8	9	10	11	12	13	14	15	16	17	18	20	21	23	24	25	26	27	28	29	30	31	33	34	35	36	38	39	40	41	42	43	44	45	46	48	49	50	51	52	53	55	56	57
1/0	1	3	4	5	6	8	9	10	11	12	13	14	15	16	17	18	19	20	23	24	25	26	27	28	29	30	31	33	34	35	36	38	39	40	41	42	43	44	45	46	48	49	50	51	52	53	55	56	57
[truncated: 462 more columns]
