# Supplementary material for: NU-IN: Nucleotide evolution and input module for the EvolSimulator genome simulation platform
Source: BMC Res Notes. 2010 Aug 2;3:217. doi: 10.1186/1756-0500-3-217 (PMC3161368; doi:10.1186/1756-0500-3-217)
Supplement: Additional file 1 — Example Parameters. A parameter text file used to run the NU-IN simulation program. [file 1756-0500-3-217-S1.TGZ › NuIn_1.0.2/ParsingScripts/ExampleData/002_100.usefulness]

1 0.577453 0.028595 0.48352 
591 0.00367444 0.23394 0.50297 
3 0.581454 0.568184 0.144558 
616 0.00539891 0.0829322 0.57653 
4 0.734916 0.0251417 0.765608 
618 0.0343092 0.0490844 0.910079 
481 0.0029342 0.0539895 0.431124 
8 0.134057 0.189012 0.208331 
597 0.554859 0.0190869 0.274958 
9 0.0771414 0.025425 0.305132 
10 0.423423 0.970438 0.506967 
11 0.00486879 0.141292 0.153924 
12 0.021132 0.0851913 0.581298 
13 0.0208689 0.0352336 0.226161 
450 0.219712 0.441518 0.201619 
14 0.898611 0.775346 0.153834 
632 0.0320027 0.375413 0.177292 
15 0.0375087 0.0521598 0.143405 
16 0.0056409 0.0607831 0.487899 
17 0.00543175 0.066527 0.22886 
375 0.287036 0.250354 0.60243 
20 0.171695 0.239489 0.337622 
386 0.250939 0.110595 0.533687 
22 0.00489508 0.114736 0.962808 
410 0.985 0.589454 0.823269 
24 0.00545583 0.364592 0.792933 
25 0.627609 0.122252 0.155674 
614 0.0347673 0.390626 0.561439 
27 0.0679363 0.0900097 0.235213 
28 0.374586 0.173273 0.813123 
29 0.0405396 0.038668 0.300326 
30 0.172904 0.0674405 0.458016 
31 0.0133973 0.20821 0.653476 
584 0.0100358 0.0264419 0.217891 
33 0.0231559 0.0329981 0.373038 
34 0.00281728 0.580684 0.214523 
35 0.543887 0.923608 0.730528 
430 0.834117 0.977007 0.464026 
36 0.664744 0.0805643 0.955951 
644 0.00365773 0.228538 0.314272 
38 0.0129643 0.0426524 0.776064 
39 0.03832 0.0325071 0.837514 
40 0.0146414 0.023023 0.930679 
521 0.0192824 0.12171 0.242309 
42 0.00303877 0.179717 0.492796 
43 0.327207 0.575921 0.844471 
44 0.589167 0.22704 0.263734 
45 0.395411 0.578866 0.499249 
46 0.930784 0.0595326 0.515145 
48 0.0298671 0.0302016 0.391009 
49 0.00639837 0.0338386 0.53105 
50 0.0352603 0.0185669 0.37363 
51 0.00341325 0.812303 0.268245 
52 0.0366635 0.100765 0.74575 
648 0.107409 0.193464 0.690147 
53 0.0576786 0.34183 0.397145 
54 0.0125013 0.93625 0.243672 
619 0.74538 0.820629 0.19835 
56 0.00420743 0.0418455 0.798625 
57 0.181188 0.0945243 0.248592 
58 0.187701 0.0291176 0.505571 
59 0.0101105 0.131114 0.509013 
357 0.00500384 0.0289651 0.653914 
484 0.0678408 0.314275 0.713737 
62 0.0381917 0.862382 0.992796 
63 0.0243393 0.193785 0.694252 
64 0.020568 0.377354 0.258943 
65 0.00262146 0.576524 0.503674 
66 0.0907758 0.162299 0.818948 
333 0.0129135 0.232919 0.635964 
68 0.860505 0.983558 0.317315 
70 0.547118 0.070504 0.270512 
71 0.00727415 0.0331557 0.62965 
72 0.196073 0.166376 0.583004 
73 0.00326262 0.0777259 0.411713 
74 0.80292 0.837647 0.871491 
75 0.0240578 0.269848 0.164192 
76 0.0652618 0.0540139 0.56951 
77 0.00688246 0.975674 0.810014 
78 0.646897 0.537866 0.242061 
80 0.082931 0.042789 0.80501 
81 0.00536645 0.0364872 0.739318 
83 0.0162261 0.760691 0.177078 
84 0.992011 0.0768477 0.557869 
85 0.0949705 0.0834662 0.147216 
86 0.00446008 0.726843 0.136338 
87 0.0268167 0.848467 0.251412 
88 0.758621 0.0666405 0.701641 
515 0.00423372 0.641716 0.380405 
90 0.189382 0.241416 0.477554 
571 0.632791 0.186805 0.585117 
91 0.00821341 0.428237 0.179693 
92 0.00370045 0.842006 0.435649 
394 0.0165438 0.0323631 0.850847 
93 0.929796 0.0293022 0.49719 
94 0.235446 0.974525 0.811322 
95 0.0553787 0.0794765 0.400126 
96 0.707679 0.0351458 0.505971 
401 0.0113945 0.0298451 0.639914 
98 0.527978 0.0206567 0.707571 
99 0.00531515 0.0272855 0.782676 
101 0.00256254 0.0421525 0.256063 
102 0.0720673 0.0346213 0.40978 
103 0.0215531 0.374903 0.883965 
356 0.689992 0.150849 0.75341 
104 0.250619 0.340782 0.626094 
379 0.15039 0.445606 0.980463 
105 0.00512206 0.16727 0.267427 
106 0.0807858 0.0573893 0.617675 
413 0.0032192 0.684635 0.828064 
108 0.0322611 0.0582178 0.711811 
109 0.0232408 0.0210742 0.742807 
489 0.741171 0.0640619 0.470896 
569 0.197121 0.328222 0.165551 
111 0.0727975 0.0376009 0.419921 
505 0.080658 0.63407 0.923899 
112 0.0609845 0.230046 0.152652 
114 0.0276167 0.857818 0.205305 
116 0.0301302 0.0188112 0.282939 
117 0.00482516 0.0318563 0.489047 
118 0.45521 0.913797 0.174316 
359 0.0925347 0.428537 0.31447 
593 0.066855 0.234292 0.434316 
574 0.0190725 0.282134 0.237087 
433 0.00844376 0.190489 0.759201 
123 0.757432 0.44568 0.427985 
514 0.0069514 0.749797 0.77127 
124 0.603537 0.155245 0.362905 
125 0.00508564 0.770399 0.305932 
126 0.576352 0.0811408 0.518465 
547 0.00535787 0.0883222 0.264747 
601 0.510766 0.139805 0.281006 
129 0.317746 0.706757 0.304001 
130 0.108825 0.274265 0.653777 
600 0.211388 0.15526 0.316908 
646 0.00300034 0.66797 0.18328 
135 0.830897 0.313969 0.882774 
136 0.098062 0.272148 0.168 
137 0.503521 0.0685652 0.196731 
138 0.0421794 0.024525 0.142475 
139 0.00292697 0.0482178 0.295338 
140 0.673204 0.292626 0.495196 
142 0.00793735 0.148865 0.158217 
143 0.315808 0.113135 0.556015 
144 0.0419033 0.264319 0.974415 
145 0.0330511 0.304612 0.406763 
146 0.178544 0.12571 0.235857 
147 0.0161138 0.279629 0.172882 
576 0.531815 0.830917 0.733181 
148 0.307016 0.424709 0.574021 
149 0.696515 0.664752 0.441259 
150 0.602696 0.505981 0.217305 
151 0.0161965 0.0324612 0.796704 
152 0.167458 0.467428 0.46594 
153 0.00951238 0.147168 0.205898 
154 0.244472 0.19176 0.890242 
155 0.00958201 0.951609 0.801933 
542 0.293478 0.112837 0.667495 
157 0.0269998 0.689926 0.236073 
577 0.513658 0.0608672 0.656521 
645 0.00548488 0.0603532 0.778182 
159 0.201772 0.614554 0.626317 
503 0.00389091 0.0403137 0.524906 
161 0.00876153 0.169277 0.769056 
163 0.00458919 0.0319743 0.601372 
164 0.0138273 0.135274 0.165927 
482 0.00783291 0.0237519 0.564234 
166 0.014998 0.532097 0.586475 
409 0.036956 0.0505129 0.375841 
168 0.0136389 0.432316 0.246386 
169 0.0385411 0.283612 0.156619 
170 0.0737224 0.164719 0.698714 
438 0.995056 0.153748 0.487367 
373 0.143199 0.0594751 0.345091 
462 0.0293717 0.0680378 0.931245 
541 0.0101052 0.678858 0.454152 
585 0.224414 0.306705 0.759578 
175 0.245643 0.0320335 0.64234 
176 0.107928 0.934485 0.637638 
177 0.222954 0.116982 0.43247 
178 0.0210987 0.749992 0.60818 
179 0.245458 0.032707 0.718268 
180 0.00270929 0.0220282 0.86283 
534 0.233999 0.159715 0.156974 
181 0.35649 0.243656 0.28751 
182 0.859605 0.446116 0.148044 
532 0.0690978 0.0258877 0.923495 
184 0.00677709 0.446204 0.48265 
186 0.0184498 0.870417 0.671247 
602 0.0114701 0.340567 0.378295 
187 0.00904857 0.809789 0.472513 
188 0.00326208 0.364841 0.160811 
189 0.225313 0.541175 0.166398 
463 0.0222783 0.0192828 0.14727 
192 0.0118789 0.107598 0.204453 
194 0.93963 0.513096 0.247799 
195 0.00848272 0.624294 0.902064 
196 0.477185 0.0580981 0.795376 
647 0.0198527 0.24912 0.386461 
197 0.0233504 0.743943 0.961967 
198 0.0274205 0.279717 0.978469 
452 0.590398 0.599115 0.6972 
199 0.028391 0.0210105 0.31221 
200 0.00465125 0.629001 0.163821 
617 0.0132849 0.120145 0.172176 
201 0.815996 0.363262 0.973957 
202 0.0339749 0.0330526 0.408499 
203 0.00535077 0.0522545 0.192153 
633 0.00446235 0.825643 0.336762 
205 0.00275978 0.0254674 0.197741 
206 0.00809049 0.779001 0.78212 
302 0.381249 0.542539 0.13552 
208 0.0147438 0.153561 0.253626 
210 0.837027 0.0332245 0.696167 
330 0.036463 0.951395 0.347369 
212 0.435762 0.0333508 0.286197 
592 0.0749989 0.185323 0.913518 
213 0.0388739 0.0694066 0.199417 
215 0.850258 0.0673974 0.257885 
216 0.242086 0.168286 0.649569 
217 0.0665267 0.294981 0.511718 
218 0.286724 0.027958 0.163093 
219 0.0206951 0.754253 0.261805 
220 0.37576 0.187474 0.463404 
221 0.0610098 0.3023 0.860954 
397 0.0061836 0.0850254 0.592614 
223 0.022492 0.301431 0.738953 
225 0.0158404 0.0866863 0.443487 
226 0.00828812 0.0265442 0.411951 
227 0.638014 0.585465 0.702881 
467 0.589931 0.166098 0.186592 
229 0.0116909 0.0667207 0.198398 
230 0.361539 0.0930557 0.160076 
231 0.0447258 0.0423541 0.162499 
652 0.980783 0.0574429 0.907865 
232 0.175892 0.226653 0.997641 
233 0.0111705 0.0275022 0.2727 
546 0.0718928 0.0985588 0.23602 
235 0.453672 0.233039 0.841919 
570 0.00471605 0.0933233 0.315105 
236 0.0450294 0.186426 0.750877 
237 0.0390631 0.0191445 0.197594 
238 0.859601 0.0277515 0.727417 
239 0.0241539 0.020915 0.622315 
240 0.00634838 0.0562488 0.461339 
241 0.0129331 0.0308664 0.349851 
242 0.0313399 0.0917299 0.488281 
243 0.117574 0.10141 0.954304 
613 0.38925 0.439321 0.307443 
245 0.00275843 0.0559102 0.985265 
246 0.0154278 0.410734 0.141787 
247 0.12845 0.0715532 0.426596 
248 0.0463791 0.0265432 0.469744 
250 0.00425678 0.0236549 0.743532 
252 0.413584 0.140314 0.428049 
253 0.189477 0.93545 0.633177 
537 0.0287109 0.120345 0.64038 
642 0.54843 0.0878334 0.384226 
256 0.309987 0.107166 0.69292 
257 0.091376 0.196148 0.882446 
436 0.0162173 0.0642533 0.156904 
440 0.656261 0.029077 0.398597 
262 0.0231527 0.0380026 0.988864 
451 0.015964 0.0541384 0.510289 
264 0.220541 0.0963449 0.859894 
265 0.207261 0.233142 0.288569 
266 0.50326 0.463182 0.250547 
267 0.00403596 0.575719 0.408179 
268 0.0738077 0.0562674 0.329499 
269 0.0465468 0.0713741 0.669815 
270 0.959097 0.217831 0.193885 
389 0.335173 0.336153 0.206913 
272 0.00725677 0.271488 0.34115 
274 0.0877563 0.620153 0.355174 
437 0.0107541 0.893347 0.644467 
276 0.0276787 0.0299769 0.751283 
277 0.00681089 0.0841904 0.194185 
278 0.0980738 0.468877 0.725556 
279 0.0807875 0.0390976 0.669198 
488 0.0056447 0.288465 0.277613 
540 0.00529023 0.164007 0.590687 
449 0.0105998 0.946276 0.157325 
283 0.0343009 0.819912 0.60668 
284 0.00310762 0.230222 0.922512 
483 0.037713 0.0301788 0.945774 
564 0.0951303 0.0501014 0.54544 
285 0.0524182 0.407356 0.668053 
594 0.145087 0.0270995 0.598285 
286 0.0957681 0.167636 0.687668 
287 0.568066 0.0305221 0.52456 
399 0.0290771 0.525946 0.373965 
289 0.732029 0.18402 0.436033 
651 0.0880492 0.124608 0.234142 
290 0.038077 0.161811 0.833394 
291 0.267582 0.62848 0.237493 
292 0.0209085 0.0933761 0.32291 
294 0.00402868 0.151989 0.402923 
295 0.0332364 0.903404 0.552022 
296 0.328315 0.15872 0.157688 
297 0.981076 0.0185823 0.642237 
298 0.0169162 0.250277 0.76124 
299 0.0250238 0.0505959 0.9074 
300 0.0274382 0.0920378 0.201285 
469 0.397107 0.811893 0.701968 
595 0.318162 0.972296 0.185333 
